# Supplementary material for: Identification and characterization of circRNAs in peri-implantation endometrium between Yorkshire and Erhualian pigs
Source: BMC Genomics. 2023 Jul 24;24:412. doi: 10.1186/s12864-023-09414-1 (PMC10364396; doi:10.1186/s12864-023-09414-1)
Supplement: Supplementary file 1 — Supplementary Material 1 [file 12864_2023_9414_MOESM1_ESM.xlsx]

## Sheet: Sheet1
Additional file 1: Table S1. All significantly differentially expressed circRNAs in YK12 and EH12
circRNA Symbol	id	YK12-1_rpm	YK12-2_rpm	YK12-3_rpm	EH12-1_rpm	EH12-2_rpm	EH12-3_rpm	YK12_mean	EH12_mean	log2(fc)	PValue	FDR	source_gene	chr	strand	genomic_start	genomic_end	spliced_length	annot_type
circWDR37	ssc_circ:chr10:68491183_68518239(-)	86.0268	180.715	76.9053	17.995	38.3811	0	114.549	18.792	-2.60777	0.000534911	0.0225616	ENSSSCG00000029602	10	-	68491183	68518239	1396	annot_exons
circKRIT1	ssc_circ:chr9:72153385_72160471(-)	221.212	331.31	261.478	665.815	671.669	340.948	271.333	559.477	1.04401	1.727e-05	0.00155206	ENSSSCG00000015313	9	-	72153385	72160471	407	annot_exons
circBIRC6	ssc_circ:chr3:107031560_107034523(-)	122.895	120.476	123.049	17.995	19.1905	0	122.14	12.3952	-3.30069	8.8259e-05	0.00592785	ENSSSCG00000008513	3	-	107031560	107034523	380	annot_exons
circCRKL	ssc_circ:chr14:50541082_50541547(+)	12.2895	15.0596	76.9053	89.975	95.9527	227.299	34.7515	137.742	1.98682	0.000880484	0.0332588	ENSSSCG00000010095	14	+	50541082	50541547	466	one_exon
circEBAG9	ssc_circ:chr4:27997979_28001951(-)	0	0	0	35.99	38.3811	132.591	0.001	68.9873	16.074	0.000488819	0.0213831	ENSSSCG00000006024	4	-	27997979	28001951	337	annot_exons
circKDM4B	ssc_circ:chr2:73759551_73761676(-)	24.5791	331.31	0	0	0	18.9415	118.63	6.31385	-4.2318	3.59967e-05	0.00287298	ENSSSCG00000024570	2	-	73759551	73761676	300	annot_exons
circCWH43	ssc_circ:chr8:38900358_38914541(+)	344.107	90.3574	199.954	35.99	19.1905	94.7077	211.473	49.9628	-2.08155	1.48544e-05	0.00138566	ENSSSCG00000008830	8	+	38900358	38914541	598	annot_exons
circDDX17	ssc_circ:chr5:9493241_9494173(+)	872.557	451.787	353.765	143.96	153.524	113.649	559.37	137.045	-2.02916	2.9365e-12	1.03048e-09	ENSSSCG00000000104	5	+	9493241	9494173	476	annot_exons
circATRX	ssc_circ:chrX:61688015_61691522(-)	700.504	1295.12	953.626	3005.16	3204.82	2727.58	983.084	2979.19	1.59953	3.7017e-44	1.1691e-40	ENSSSCG00000012434	X	-	61688015	61691522	432	annot_exons
circTIPRL	ssc_circ:chr4:82779059_82785563(-)	294.949	135.536	292.24	35.99	95.9527	94.7077	240.908	75.5501	-1.67298	8.90813e-05	0.00593195	ENSSSCG00000006301	4	-	82779059	82785563	412	annot_exons
circSOAT1	ssc_circ:chr9:121105770_121107697(+)	577.608	798.157	261.478	269.925	249.477	227.299	545.748	248.9	-1.13267	9.18185e-06	0.000902188	ENSSSCG00000021464	9	+	121105770	121107697	235	annot_exons
circZRANB3	ssc_circ:chr15:16443887_16447152(+)	73.7372	90.3574	153.811	35.99	0	0	105.968	11.9967	-3.14293	0.000489408	0.0213831	ENSSSCG00000015694	15	+	16443887	16447152	297	annot_exons
ssc_circ:chr11:14986743_14987769(-)	ssc_circ:chr11:14986743_14987769(-)	86.0268	105.417	61.5243	0	0	0	84.3227	0.001	-16.3636	3.05787e-05	0.00252047	NA	11	-	14986743	14987769	1027	intergenic
circCNOT2	ssc_circ:chr5:34470911_34502196(+)	491.582	301.191	169.192	161.955	76.7622	94.7077	320.655	111.142	-1.52862	1.48522e-05	0.00138566	ENSSSCG00000000502	5	+	34470911	34502196	651	annot_exons
circPCCA	ssc_circ:chr11:69105921_69131726(+)	24.5791	0	15.3811	107.97	19.1905	151.532	13.32	92.8976	2.80204	0.000729902	0.0298275	ENSSSCG00000009522	11	+	69105921	69131726	296	annot_exons
circSVIL	ssc_circ:chr10:41229017_41257277(+)	172.054	45.1787	246.097	35.99	0	0	154.443	11.9967	-3.68637	2.57e-06	0.000308791	ENSSSCG00000011022	10	+	41229017	41257277	200	annot_exons
ssc_circ:chr13:135317236_135317769(+)	ssc_circ:chr13:135317236_135317769(+)	61.4477	195.774	107.667	17.995	19.1905	37.8831	121.63	25.0229	-2.28118	0.000914622	0.0332588	NA	13	+	135317236	135317769	534	intergenic
circAASS	ssc_circ:chr18:24985702_25003037(+)	61.4477	0	61.5243	269.925	230.287	265.182	40.9907	255.131	2.63787	7.05666e-08	1.22841e-05	ENSSSCG00000016613	18	+	24985702	25003037	1398	annot_exons
circMGAM2	ssc_circ:chr18:7797516_7801676(-)	61.4477	15.0596	15.3811	215.94	268.668	284.123	30.6294	256.244	3.06452	4.26521e-09	9.91679e-07	ENSSSCG00000016487	18	-	7797516	7801676	476	annot_exons
circMIER2	ssc_circ:chr2:77921662_77922571(+)	0	0	0	35.99	0	151.532	0.001	62.5075	15.9317	0.000977458	0.0332588	ENSSSCG00000014003	2	+	77921662	77922571	234	annot_exons
circMSH3	ssc_circ:chr2:89266459_89278885(+)	12.2895	0	15.3811	89.975	95.9527	94.7077	9.22354	93.5451	3.34227	0.000145251	0.00867892	ENSSSCG00000014126	2	+	89266459	89278885	978	annot_exons
ssc_circ:chrX:13044137_13044491(-)	ssc_circ:chrX:13044137_13044491(-)	24.5791	135.536	61.5243	0	0	0	73.8798	0.001	-16.1729	0.000122256	0.007405	NA	X	-	13044137	13044491	355	intergenic
circIGSF23	ssc_circ:chr6:51124303_51145752(-)	0	0	0	143.96	57.5716	75.7662	0.001	92.4326	16.4961	3.05787e-05	0.00252047	ENSSSCG00000003080	6	-	51124303	51145752	21450	antisense
circCADPS2	ssc_circ:chr18:24717336_24745371(+)	172.054	135.536	15.3811	269.925	230.287	303.065	107.657	267.759	1.31449	0.000525288	0.0224624	ENSSSCG00000016611	18	+	24717336	24745371	491	annot_exons
ssc_circ:chr3:96951840_96972072(+)	ssc_circ:chr3:96951840_96972072(+)	73.7372	15.0596	76.9053	0	0	0	55.234	0.001	-15.7533	0.000977458	0.0332588	NA	3	+	96951840	96972072	20233	intergenic
circFRG1	ssc_circ:chr17:5790827_5792792(-)	245.791	271.072	107.667	809.775	441.382	1041.79	208.177	764.314	1.87636	4.84992e-15	2.28132e-12	ENSSSCG00000006996	17	-	5790827	5792792	299	annot_exons
circRALA	ssc_circ:chr18:54562129_54563773(-)	61.4477	75.2978	138.43	0	0	0	91.725	0.001	-16.485	1.52934e-05	0.00138641	ENSSSCG00000048439	18	-	54562129	54563773	362	annot_exons
circPRRC2B	ssc_circ:chr1:271380948_271384260(+)	36.8686	90.3574	46.1432	0	0	0	57.7897	0.001	-15.8185	0.000977458	0.0332588	ENSSSCG00000005715	1	+	271380948	271384260	651	annot_exons
circUBAP2	ssc_circ:chr10:32859214_32870103(+)	0	0	0	35.99	0	151.532	0.001	62.5075	15.9317	0.000977458	0.0332588	ENSSSCG00000010987	10	+	32859214	32870103	1060	annot_exons
circRALGPS1	ssc_circ:chr1:267525106_267528728(+)	122.895	225.893	292.24	71.98	95.9527	37.8831	213.676	68.6053	-1.63904	0.000270163	0.0138901	ENSSSCG00000005607	1	+	267525106	267528728	227	annot_exons
circTASOR	ssc_circ:chr13:38532801_38539423(-)	110.606	75.2978	46.1432	0	0	18.9415	77.349	6.31385	-3.61479	0.000519593	0.0223052	ENSSSCG00000024201	13	-	38532801	38539423	517	annot_exons
circAGTPBP1	ssc_circ:chr10:29569850_29573233(+)	221.212	225.893	92.2864	53.985	38.3811	56.8246	179.797	49.7302	-1.85418	0.000389972	0.0189484	ENSSSCG00000010957	10	+	29569850	29573233	338	annot_exons
circBLTP3B	ssc_circ:chr5:83973164_83982237(+)	98.3163	30.1191	46.1432	0	0	0	58.1929	0.001	-15.8286	0.000977458	0.0332588	ENSSSCG00000026697	5	+	83973164	83982237	423	annot_exons
circDCDC2	ssc_circ:chr7:19147980_19167430(-)	0	105.417	0	53.985	249.477	189.415	35.139	164.293	2.22512	0.000117345	0.007405	ENSSSCG00000001085	7	-	19147980	19167430	5101	exon_intron
circPRDM2	ssc_circ:chr6:73137415_73166221(+)	0	0	0	863.76	748.431	909.194	0.001	840.462	19.6808	2.67351e-44	9.851e-41	ENSSSCG00000020710	6	+	73137415	73166221	995	exon_intron
circSLC5A8	ssc_circ:chr5:83006262_83016830(+)	12.2895	45.1787	0	125.965	19.1905	151.532	19.1561	98.896	2.36811	0.0014923	0.0471987	ENSSSCG00000000871	5	+	83006262	83016830	268	annot_exons
circIGSF5	ssc_circ:chr13:203325937_203330171(+)	36.8686	240.953	15.3811	0	0	0	97.7342	0.001	-16.5766	7.64887e-06	0.000761717	ENSSSCG00000012071	13	+	203325937	203330171	231	annot_exons
circKIF16B	ssc_circ:chr17:25124204_25125658(-)	24.5791	0	15.3811	71.98	134.334	113.649	13.32	106.654	3.00127	0.00022176	0.0123805	ENSSSCG00000007080	17	-	25124204	25125658	301	annot_exons
circFBXO43; RGS22	ssc_circ:chr4:36969987_36972557(+)	221.212	376.489	507.575	215.94	134.334	189.415	368.425	179.896	-1.03421	0.000996254	0.033807	ENSSSCG00000006069	4	+	36969987	36972557	340	annot_exons
circCBL	ssc_circ:chr9:46486910_46488853(+)	36.8686	75.2978	138.43	359.9	307.049	94.7077	83.532	253.885	1.60378	4.25958e-05	0.00331587	ENSSSCG00000015115	9	+	46486910	46488853	608	annot_exons
circKATNBL1	ssc_circ:chr7:80343073_80346071(+)	208.922	376.489	338.383	53.985	115.143	170.474	307.932	113.201	-1.44373	0.00010365	0.00680802	ENSSSCG00000002245	7	+	80343073	80346071	444	annot_exons
circLOC100627466	ssc_circ:chr4:76733066_76734622(-)	61.4477	0	15.3811	269.925	76.7622	132.591	25.6096	159.759	2.64114	1.0984e-05	0.0010558	ENSSSCG00000031906	4	-	76733066	76734622	795	annot_exons
ssc_circ:chr10:701751_705049(-)	ssc_circ:chr10:701751_705049(-)	110.606	75.2978	76.9053	0	0	18.9415	87.603	6.31385	-3.79439	0.000729902	0.0298275	ENSSSCG00000032055	10	-	701751	705049	515	exon_intron
circRANBP17	ssc_circ:chr16:53031114_53117260(-)	233.501	421.668	138.43	269.925	0	37.8831	264.533	102.603	-1.36638	0.000443608	0.0210457	ENSSSCG00000017000	16	-	53031114	53117260	45474	exon_intron
ssc_circ:chr9:136959931_136972049(-)	ssc_circ:chr9:136959931_136972049(-)	405.555	828.276	646.005	0	0	0	626.612	0.001	-19.2572	1.22074e-32	1.68676e-29	ENSSSCG00000015632	9	-	136959931	136972049	658	annot_exons
circSTRADB	ssc_circ:chr15:105076047_105078519(+)	0	0	0	179.95	19.1905	113.649	0.001	104.263	16.6699	3.82558e-06	0.00043151	ENSSSCG00000031271	15	+	105076047	105078519	368	annot_exons
circPIK3C2A	ssc_circ:chr2:42015142_42017066(+)	73.7372	75.2978	15.3811	0	0	0	54.8054	0.001	-15.742	0.000977458	0.0332588	ENSSSCG00000025406	2	+	42015142	42017066	333	annot_exons
circCADPS2	ssc_circ:chr18:24635142_24720051(+)	172.054	165.655	107.667	35.99	57.5716	18.9415	148.459	37.5011	-1.98506	0.00119715	0.0398594	ENSSSCG00000016611	18	+	24635142	24720051	851	annot_exons
circTRIM44	ssc_circ:chr2:25248313_25253299(-)	245.791	240.953	30.7621	53.985	57.5716	37.8831	172.502	49.8132	-1.79201	0.000608748	0.025345	ENSSSCG00000013295	2	-	25248313	25253299	437	annot_exons
ssc_circ:chrX:59556112_59571888(-)	ssc_circ:chrX:59556112_59571888(-)	196.633	165.655	46.1432	17.995	0	0	136.144	5.99833	-4.50442	3.04645e-06	0.000356354	ENSSSCG00000043604	X	-	59556112	59571888	564	exon_intron
circKCTD3	ssc_circ:chr10:5761746_5772004(+)	0	0	0	35.99	191.905	56.8246	0.001	94.9067	16.5342	1.52934e-05	0.00138641	ENSSSCG00000010811	10	+	5761746	5772004	446	annot_exons
circSEC23B	ssc_circ:chr17:26776910_26783795(+)	24.5791	0	92.2864	377.895	95.9527	303.065	38.9552	258.971	2.7329	1.04618e-08	2.20275e-06	ENSSSCG00000007097	17	+	26776910	26783795	325	annot_exons
circHTR4	ssc_circ:chr2:149811999_149813799(-)	12.2895	15.0596	15.3811	53.985	191.905	18.9415	14.2434	88.2773	2.63175	0.00131428	0.0429484	ENSSSCG00000014428	2	-	149811999	149813799	327	annot_exons
circEIF2S3	ssc_circ:chrX:20162284_20165966(+)	73.7372	0	123.049	0	0	0	65.5953	0.001	-16.0013	0.000244458	0.0127464	ENSSSCG00000029857	X	+	20162284	20165966	359	annot_exons
circCADPS2	ssc_circ:chr18:24578356_24635281(+)	0	15.0596	0	197.945	95.9527	0	5.01985	97.9659	4.28656	0.000145251	0.00867892	ENSSSCG00000016611	18	+	24578356	24635281	374	annot_exons
circNR5A2	ssc_circ:chr10:22806071_22812591(+)	172.054	90.3574	138.43	0	57.5716	0	133.614	19.1905	-2.7996	5.97087e-05	0.00438873	ENSSSCG00000024975	10	+	22806071	22812591	268	annot_exons
circVPS54	ssc_circ:chr3:77886072_77887860(+)	73.7372	120.476	30.7621	17.995	0	0	74.992	5.99833	-3.6441	0.000977845	0.0332588	ENSSSCG00000027509	3	+	77886072	77887860	398	annot_exons
circULK2	ssc_circ:chr12:59821853_59822490(+)	528.45	1054.17	446.051	71.98	115.143	151.532	676.223	112.885	-2.58264	4.33396e-18	2.81809e-15	ENSSSCG00000018045	12	+	59821853	59822490	70	annot_exons
circMOCOS	ssc_circ:chr6:119952817_119963637(+)	0	346.37	169.192	35.99	76.7622	0	171.854	37.5841	-2.19299	7.06136e-05	0.0049092	ENSSSCG00000003744	6	+	119952817	119963637	1079	annot_exons
circGTDC1	ssc_circ:chr15:7751278_7785694(+)	147.474	0	46.1432	341.905	95.9527	246.24	64.5392	228.033	1.82099	8.22815e-05	0.00559717	ENSSSCG00000015670	15	+	7751278	7785694	7245	exon_intron
circCADPS2	ssc_circ:chr18:24585543_24675875(+)	0	15.0596	0	467.87	537.335	454.597	5.01985	486.601	6.59895	5.48636e-26	6.38382e-23	ENSSSCG00000016611	18	+	24585543	24675875	28488	exon_intron
circDYM	ssc_circ:chr1:98929605_98973843(-)	110.606	0	169.192	0	0	0	93.2659	0.001	-16.5091	7.64887e-06	0.000761717	ENSSSCG00000004508	1	-	98929605	98973843	623	annot_exons
circSLC7A2	ssc_circ:chr17:5219405_5219793(+)	24.5791	150.596	30.7621	0	0	0	68.6456	0.001	-16.0669	0.000244458	0.0127464	ENSSSCG00000006987	17	+	5219405	5219793	389	intronic
circPITPNM3; KIAA0753	ssc_circ:chr12:50751715_50754749(+)	0	15.0596	0	89.975	76.7622	94.7077	5.01985	87.1483	4.11776	0.000519593	0.0223052	ENSSSCG00000017890	12	+	50751715	50754749	490	annot_exons
circHIBCH	ssc_circ:chr15:94830414_94839646(-)	380.976	210.834	61.5243	71.98	0	132.591	217.778	68.1903	-1.67522	0.000114402	0.00737377	ENSSSCG00000016049	15	-	94830414	94839646	374	annot_exons
circENPP2	ssc_circ:chr4:19360870_19367922(+)	184.343	45.1787	61.5243	0	0	18.9415	97.0154	6.31385	-3.94162	0.00022176	0.0123805	ENSSSCG00000006001	4	+	19360870	19367922	343	annot_exons
circRPH3AL	ssc_circ:chr12:47400191_47409801(+)	36.8686	195.774	46.1432	17.995	0	0	92.9287	5.99833	-3.95349	0.000145251	0.00867892	ENSSSCG00000036705	12	+	47400191	47409801	727	annot_exons
circCADPS2	ssc_circ:chr18:24585543_24613823(+)	0	0	0	107.97	19.1905	113.649	0.001	80.2699	16.2926	0.000122256	0.007405	ENSSSCG00000016611	18	+	24585543	24613823	28281	exon_intron
circNCOA5	ssc_circ:chr17:48237859_48239594(-)	0	0	0	197.945	0	0	0.001	65.9817	16.0098	0.000488819	0.0213831	ENSSSCG00000007438	17	-	48237859	48239594	264	annot_exons
circTMEM117	ssc_circ:chr5:74926273_74997215(+)	270.37	256.013	107.667	0	153.524	18.9415	211.35	57.4886	-1.87829	5.7434e-05	0.0043634	ENSSSCG00000000801	5	+	74926273	74997215	438	annot_exons
circARHGEF28	ssc_circ:chr2:82982339_82987046(+)	208.922	240.953	307.621	89.975	115.143	75.7662	252.499	93.6281	-1.43126	0.000425099	0.0203422	ENSSSCG00000028317	2	+	82982339	82987046	403	annot_exons
circCEP295	ssc_circ:chr9:26137742_26143371(+)	208.922	90.3574	123.049	323.91	268.668	397.772	140.776	330.117	1.22957	0.000188725	0.0108938	ENSSSCG00000014946	9	+	26137742	26143371	463	annot_exons
circPTK2	ssc_circ:chr4:2792392_2793098(+)	36.8686	15.0596	15.3811	179.95	115.143	75.7662	22.4364	123.62	2.462	0.000534911	0.0225616	ENSSSCG00000038397	4	+	2792392	2793098	219	annot_exons
circLRCH1	ssc_circ:chr11:20710449_20719541(-)	1646.8	1746.91	1830.35	413.885	364.62	303.065	1741.35	360.523	-2.27204	3.13455e-39	6.92986e-36	ENSSSCG00000009408	11	-	20710449	20719541	326	annot_exons
circLRRC47	ssc_circ:chr6:65266429_65268757(-)	0	0	30.7621	35.99	95.9527	208.357	10.254	113.433	3.46758	0.000121429	0.007405	ENSSSCG00000039516	6	-	65266429	65268757	2329	intronic
circSCAI	ssc_circ:chr1:265729318_265751600(-)	110.606	135.536	92.2864	53.985	0	0	112.809	17.995	-2.64822	0.000912633	0.0332588	ENSSSCG00000005598	1	-	265729318	265751600	530	annot_exons
circPCMTD2	ssc_circ:chr17:63033432_63044659(+)	245.791	120.476	215.335	449.875	537.335	359.889	193.867	449.033	1.21175	2.37395e-05	0.00207444	ENSSSCG00000038617	17	+	63033432	63044659	736	annot_exons
circIARS1	ssc_circ:chr3:41951780_41952939(-)	61.4477	60.2382	76.9053	0	0	0	66.1971	0.001	-16.0145	0.000244458	0.0127464	ENSSSCG00000008068	3	-	41951780	41952939	297	annot_exons
ssc_circ:chr16:46917349_46922056(-)	ssc_circ:chr16:46917349_46922056(-)	0	0	0	35.99	95.9527	56.8246	0.001	62.9224	15.9413	0.000977458	0.0332588	ENSSSCG00000041874	16	-	46917349	46922056	4708	exon_intron
circEED	ssc_circ:chr9:20136920_20138153(+)	0	0	0	161.955	76.7622	37.8831	0.001	92.2001	16.4925	3.05787e-05	0.00252047	ENSSSCG00000014915	9	+	20136920	20138153	192	annot_exons
circTASOR	ssc_circ:chr13:38540108_38545830(-)	294.949	165.655	307.621	71.98	0	37.8831	256.075	36.621	-2.80582	2.75453e-08	5.47379e-06	ENSSSCG00000024201	13	-	38540108	38545830	312	annot_exons
circRHOBTB3	ssc_circ:chr2:102380116_102388263(+)	36.8686	45.1787	92.2864	0	0	0	58.1112	0.001	-15.8265	0.000977458	0.0332588	ENSSSCG00000029805	2	+	102380116	102388263	494	annot_exons
circDAG1	ssc_circ:chr13:32059508_32059882(+)	98.3163	165.655	138.43	0	0	0	134.134	0.001	-17.0333	5.99033e-08	1.05107e-05	ENSSSCG00000034357	13	+	32059508	32059882	375	one_exon
circSMG7	ssc_circ:chr9:124746022_124747461(+)	159.764	60.2382	199.954	719.8	518.145	644.013	139.985	627.319	2.16392	9.24977e-15	4.17334e-12	ENSSSCG00000015558	9	+	124746022	124747461	350	annot_exons
circTANC1	ssc_circ:chr15:66027487_66027687(+)	184.343	90.3574	199.954	647.82	211.096	340.948	158.218	399.955	1.33792	1.27839e-05	0.00121822	ENSSSCG00000015880	15	+	66027487	66027687	201	one_exon
circPHC3	ssc_circ:chr13:108800991_108820326(-)	12.2895	105.417	61.5243	0	0	0	59.7436	0.001	-15.8665	0.000977458	0.0332588	ENSSSCG00000030467	13	-	108800991	108820326	1195	annot_exons
circSTIP1	ssc_circ:chr2:7917525_7918215(-)	159.764	225.893	107.667	17.995	115.143	18.9415	164.442	50.6933	-1.69771	0.00145577	0.046984	ENSSSCG00000021620	2	-	7917525	7918215	351	annot_exons
circPLCXD2; PHLDB2	ssc_circ:chr13:147798573_147807973(-)	36.8686	0	0	53.985	115.143	170.474	12.2895	113.201	3.20338	0.000121429	0.007405	ENSSSCG00000022081	13	-	147798573	147807973	506	annot_exons
circHSPG2	ssc_circ:chr6:79875804_79876991(-)	344.107	301.191	153.811	89.975	115.143	132.591	266.37	112.57	-1.24261	0.000920751	0.0332588	ENSSSCG00000003514	6	-	79875804	79876991	579	annot_exons
circCD109	ssc_circ:chr1:92121747_92129229(-)	0	0	0	0	153.524	37.8831	0.001	63.8025	15.9613	0.000977458	0.0332588	ENSSSCG00000004485	1	-	92121747	92129229	655	annot_exons
circCWH43	ssc_circ:chr8:38873398_38889683(+)	172.054	0	15.3811	0	0	0	62.4782	0.001	-15.9311	0.000244458	0.0127464	ENSSSCG00000008830	8	+	38873398	38889683	759	annot_exons
circFMNL2	ssc_circ:chr15:60287841_60318148(+)	73.7372	75.2978	30.7621	0	0	0	59.9324	0.001	-15.871	0.000488819	0.0213831	ENSSSCG00000015866	15	+	60287841	60318148	433	annot_exons
circFOXP1	ssc_circ:chr13:52855297_52876892(-)	36.8686	0	30.7621	161.955	95.9527	227.299	22.5436	161.735	2.84285	1.0984e-05	0.0010558	ENSSSCG00000027675	13	-	52855297	52876892	21596	exon_intron
circERMP1	ssc_circ:chr1:216314602_216314903(+)	0	0	0	35.99	38.3811	113.649	0.001	62.6735	15.9356	0.000977458	0.0332588	ENSSSCG00000005207	1	+	216314602	216314903	302	one_exon
circBTBD7	ssc_circ:chr7:114673750_114675741(-)	36.8686	45.1787	15.3811	269.925	211.096	189.415	32.4761	223.479	2.78269	7.95743e-08	1.3744e-05	ENSSSCG00000002461	7	-	114673750	114675741	1359	annot_exons
circADGRA3	ssc_circ:chr8:16728875_16732088(-)	0	451.787	461.432	0	0	0	304.406	0.001	-18.2156	4.20035e-16	2.21098e-13	ENSSSCG00000008753	8	-	16728875	16732088	233	annot_exons
circADAMTS7	ssc_circ:chr7:47969622_47971049(-)	0	0	15.3811	35.99	134.334	94.7077	5.12702	88.3438	4.10694	0.000275143	0.0140482	ENSSSCG00000001765	7	-	47969622	47971049	294	annot_exons
circRALA	ssc_circ:chr18:54558710_54563773(-)	221.212	240.953	184.573	0	0	0	215.579	0.001	-17.7179	1.98101e-11	6.44062e-09	ENSSSCG00000048439	18	-	54558710	54563773	537	annot_exons
circJAK2	ssc_circ:chr1:216870739_216880825(-)	0	0	0	0	172.715	18.9415	0.001	63.8855	15.9632	0.000977458	0.0332588	ENSSSCG00000005215	1	-	216870739	216880825	3538	annot_exons
circXPA	ssc_circ:chr1:239548010_239564082(-)	0	0	0	71.98	76.7622	56.8246	0.001	68.5223	16.0643	0.000488819	0.0213831	ENSSSCG00000005368	1	-	239548010	239564082	383	annot_exons
circCOLGALT2	ssc_circ:chr9:125200441_125209465(-)	49.1582	30.1191	15.3811	89.975	115.143	208.357	31.5528	137.825	2.127	0.000325966	0.0159788	ENSSSCG00000030217	9	-	125200441	125209465	458	annot_exons
circPRPSAP2; SLC5A10	ssc_circ:chr12:60361138_60376568(-)	110.606	60.2382	46.1432	0	0	0	72.3291	0.001	-16.1423	0.000122256	0.007405	ENSSSCG00000018049	12	-	60361138	60376568	615	annot_exons
circHSPA13	ssc_circ:chr13:179314546_179316673(-)	159.764	256.013	76.9053	287.92	403.001	340.948	164.227	343.956	1.06653	0.000711851	0.0294712	ENSSSCG00000012007	13	-	179314546	179316673	382	annot_exons
circBRWD3	ssc_circ:chrX:64330107_64388192(-)	36.8686	75.2978	92.2864	143.96	211.096	246.24	68.1509	200.432	1.55631	0.000720691	0.0297814	ENSSSCG00000025156	X	-	64330107	64388192	1206	annot_exons
circWAPL	ssc_circ:chr14:87515935_87521413(-)	0	0	15.3811	53.985	38.3811	208.357	5.12702	100.241	4.28921	7.6468e-05	0.00525017	ENSSSCG00000010357	14	-	87515935	87521413	726	annot_exons
circGULP1	ssc_circ:chr15:93239180_93243693(+)	0	0	0	53.985	172.715	75.7662	0.001	100.822	16.6215	7.64887e-06	0.000761717	ENSSSCG00000016033	15	+	93239180	93243693	234	annot_exons
circRPTOR	ssc_circ:chr12:1853295_1922863(-)	49.1582	45.1787	0	17.995	230.287	151.532	31.4456	133.271	2.08344	0.000914622	0.0332588	ENSSSCG00000017139	12	-	1853295	1922863	492	annot_exons
circGRM8	ssc_circ:chr18:21301169_21303712(+)	0	0	0	161.955	57.5716	265.182	0.001	161.569	17.3018	3.75057e-09	8.82103e-07	ENSSSCG00000022865	18	+	21301169	21303712	429	annot_exons
circNUP160	ssc_circ:chr2:14885418_14887371(+)	0	0	0	197.945	76.7622	0	0.001	91.569	16.4826	3.05787e-05	0.00252047	ENSSSCG00000013223	2	+	14885418	14887371	268	annot_exons
ssc_circ:chr4:89111117_89111486(+)	ssc_circ:chr4:89111117_89111486(+)	36.8686	135.536	76.9053	359.9	383.811	454.597	83.1033	399.436	2.26499	2.49305e-10	6.72149e-08	ENSSSCG00000042710	4	+	89111117	89111486	370	one_exon
circN6AMT1	ssc_circ:chr13:192251885_192259123(+)	110.606	210.834	230.716	0	19.1905	56.8246	184.052	25.3384	-2.86072	2.44657e-06	0.000295567	ENSSSCG00000028724	13	+	192251885	192259123	262	annot_exons
circVNN3	ssc_circ:chr1:30989809_30991395(+)	135.185	30.1191	0	0	0	0	55.1014	0.001	-15.7498	0.000977458	0.0332588	ENSSSCG00000004180	1	+	30989809	30991395	548	annot_exons
ssc_circ:chr1:14186645_14188834(+)	ssc_circ:chr1:14186645_14188834(+)	61.4477	45.1787	107.667	521.855	767.622	340.948	71.4313	543.475	2.92759	4.56481e-18	2.88339e-15	ENSSSCG00000004082	1	+	14186645	14188834	342	annot_exons
circUBE2G1; ANKFY1	ssc_circ:chr12:50266696_50270301(-)	147.474	60.2382	0	287.92	249.477	113.649	69.2376	217.015	1.64817	0.000411837	0.0197933	ENSSSCG00000017877	12	-	50266696	50270301	302	annot_exons
ssc_circ:chr13:173598529_173601872(-)	ssc_circ:chr13:173598529_173601872(-)	0	0	0	179.95	153.524	37.8831	0.001	123.786	16.9175	4.78676e-07	7.05504e-05	NA	13	-	173598529	173601872	3344	intergenic
circKCTD3	ssc_circ:chr10:5761746_5777849(+)	0	0	0	197.945	249.477	75.7662	0.001	174.396	17.412	1.87619e-09	4.76768e-07	ENSSSCG00000010811	10	+	5761746	5777849	637	annot_exons
circCDC42BPA	ssc_circ:chr10:14786194_14794270(-)	1081.48	1144.53	646.005	323.91	134.334	170.474	957.337	209.573	-2.19158	1.78735e-21	1.46351e-18	ENSSSCG00000010862	10	-	14786194	14794270	697	annot_exons
circCOG1	ssc_circ:chr12:7756469_7757319(-)	0	0	0	35.99	134.334	94.7077	0.001	88.3438	16.4308	6.1142e-05	0.00438873	ENSSSCG00000017248	12	-	7756469	7757319	598	annot_exons
circRALGPS1	ssc_circ:chr1:267525106_267545008(+)	196.633	391.549	138.43	107.97	153.524	18.9415	242.204	93.4786	-1.37351	0.000903531	0.0332588	ENSSSCG00000005607	1	+	267525106	267545008	278	annot_exons
circZFPM2	ssc_circ:chr4:31972148_32071027(-)	86.0268	240.953	30.7621	0	57.5716	0	119.247	19.1905	-2.63549	0.000534911	0.0225616	ENSSSCG00000006038	4	-	31972148	32071027	74864	exon_intron
circSLC35A3	ssc_circ:chr4:118112546_118119066(-)	12.2895	60.2382	30.7621	179.95	191.905	151.532	34.43	174.463	2.34118	4.14677e-05	0.00323947	ENSSSCG00000006871	4	-	118112546	118119066	700	annot_exons
circODR4	ssc_circ:chr9:127566656_127590730(+)	0	0	0	161.955	0	37.8831	0.001	66.6127	16.0235	0.000488819	0.0213831	ENSSSCG00000015577	9	+	127566656	127590730	2997	annot_exons
circAPC	ssc_circ:chr2:116934871_116940656(-)	0	15.0596	0	71.98	153.524	18.9415	5.01985	81.482	4.02076	0.000977845	0.0332588	ENSSSCG00000014207	2	-	116934871	116940656	574	annot_exons
circDNAH12	ssc_circ:chr13:39237340_39248421(-)	0	0	0	35.99	115.143	75.7662	0.001	75.6331	16.2067	0.000244458	0.0127464	ENSSSCG00000020990	13	-	39237340	39248421	654	annot_exons
circMRS2	ssc_circ:chr7:19265556_19273195(+)	61.4477	0	199.954	0	0	0	87.1339	0.001	-16.4109	3.05787e-05	0.00252047	ENSSSCG00000001087	7	+	19265556	19273195	629	annot_exons
circTOGARAM1	ssc_circ:chr1:175230307_175235006(+)	86.0268	30.1191	46.1432	0	0	0	54.0964	0.001	-15.7232	0.000977458	0.0332588	ENSSSCG00000027765	1	+	175230307	175235006	254	annot_exons
circARHGAP29	ssc_circ:chr4:123140335_123146129(+)	159.764	135.536	30.7621	53.985	0	0	108.687	17.995	-2.59452	0.000912633	0.0332588	ENSSSCG00000006889	4	+	123140335	123146129	816	annot_exons
circACAP2	ssc_circ:chr13:132335769_132367470(-)	368.686	346.37	292.24	125.965	76.7622	151.532	335.765	118.087	-1.50761	1.90143e-05	0.00170189	ENSSSCG00000031147	13	-	132335769	132367470	417	annot_exons
circWASF3	ssc_circ:chr11:4338231_4345913(+)	61.4477	0	30.7621	143.96	115.143	208.357	30.7366	155.82	2.34185	6.64718e-05	0.00463583	ENSSSCG00000009300	11	+	4338231	4345913	407	annot_exons
circRAD23B	ssc_circ:chr1:248467612_248474020(+)	0	0	0	71.98	38.3811	75.7662	0.001	62.0424	15.921	0.000977458	0.0332588	ENSSSCG00000005436	1	+	248467612	248474020	405	annot_exons
circWDR27	ssc_circ:chr1:641934_653683(+)	1167.51	286.132	769.053	449.875	307.049	322.006	740.897	359.643	-1.04271	5.84492e-07	8.50128e-05	ENSSSCG00000004008	1	+	641934	653683	300	annot_exons
circWWC3	ssc_circ:chrX:6859159_6871558(+)	208.922	0	61.5243	269.925	422.192	284.123	90.1488	325.413	1.85189	9.81688e-07	0.00013397	ENSSSCG00000012108	X	+	6859159	6871558	471	annot_exons
circAASDH	ssc_circ:chr8:55614208_55623888(-)	0	15.0596	30.7621	143.96	287.858	0	15.2739	143.939	3.23632	5.67155e-06	0.000608673	ENSSSCG00000027403	8	-	55614208	55623888	1448	annot_exons
circLRBA	ssc_circ:chr8:78149537_78199258(+)	147.474	120.476	153.811	0	0	18.9415	140.587	6.31385	-4.4768	1.63241e-06	0.00021229	ENSSSCG00000009021	8	+	78149537	78199258	474	annot_exons
circCDC14A	ssc_circ:chr4:117707808_117742339(-)	12.2895	120.476	76.9053	215.94	345.43	75.7662	69.8905	212.379	1.60347	0.000307575	0.0154192	ENSSSCG00000006864	4	-	117707808	117742339	298	annot_exons
circPALM2AKAP2	ssc_circ:chr1:250949831_250956707(+)	294.949	466.846	215.335	89.975	76.7622	56.8246	325.71	74.5206	-2.12788	1.00161e-07	1.71657e-05	ENSSSCG00000033120	1	+	250949831	250956707	284	annot_exons
circHNRNPL	ssc_circ:chr6:47595436_47604369(-)	24.5791	15.0596	199.954	0	0	0	79.8642	0.001	-16.2853	6.1142e-05	0.00438873	ENSSSCG00000035570	6	-	47595436	47604369	8934	intronic
circZDHHC20	ssc_circ:chr11:1341589_1357682(-)	61.4477	240.953	46.1432	53.985	0	18.9415	116.181	24.3088	-2.25682	0.00151725	0.0473777	ENSSSCG00000026744	11	-	1341589	1357682	484	annot_exons
circWDR31	ssc_circ:chr1:253957057_253959670(-)	49.1582	15.0596	0	125.965	115.143	151.532	21.4059	130.88	2.61217	0.000311652	0.0154831	ENSSSCG00000020987	1	-	253957057	253959670	857	annot_exons
circARID1B	ssc_circ:chr1:10131566_10175846(-)	110.606	0	138.43	0	0	0	83.0118	0.001	-16.341	3.05787e-05	0.00252047	ENSSSCG00000004064	1	-	10131566	10175846	44281	exon_intron
circMDGA2	ssc_circ:chr1:177255852_177255991(-)	0	0	0	143.96	0	37.8831	0.001	60.6144	15.8874	0.000977458	0.0332588	ENSSSCG00000005002	1	-	177255852	177255991	140	one_exon
circCDH13	ssc_circ:chr6:5297087_5377909(-)	98.3163	60.2382	61.5243	0	19.1905	0	73.3596	6.39685	-3.51955	0.000977845	0.0332588	ENSSSCG00000002684	6	-	5297087	5377909	354	annot_exons
circOSBPL1A	ssc_circ:chr6:109149043_109171834(-)	368.686	361.429	199.954	89.975	57.5716	37.8831	310.023	61.8099	-2.32647	3.87554e-08	7.26106e-06	ENSSSCG00000003712	6	-	109149043	109171834	588	annot_exons
circTCF12	ssc_circ:chr1:114880144_114881141(-)	0	0	0	251.93	172.715	113.649	0.001	179.431	17.4531	9.38565e-10	2.47021e-07	ENSSSCG00000004600	1	-	114880144	114881141	998	exon_intron
circSDHAF2	ssc_circ:chr2:10081948_10082649(-)	24.5791	15.0596	15.3811	143.96	153.524	265.182	18.3399	187.555	3.35426	2.28876e-07	3.66666e-05	ENSSSCG00000013082	2	-	10081948	10082649	334	annot_exons
circTFRC	ssc_circ:chr13:133986643_133987630(+)	0	0	0	53.985	95.9527	75.7662	0.001	75.2346	16.1991	0.000244458	0.0127464	ENSSSCG00000011848	13	+	133986643	133987630	278	annot_exons
circHADH	ssc_circ:chr8:113967111_113982056(-)	196.633	105.417	199.954	449.875	191.905	473.539	167.334	371.773	1.15169	0.000221443	0.0123805	ENSSSCG00000009150	8	-	113967111	113982056	601	annot_exons
circSTARD7	ssc_circ:chr3:47006767_47007039(+)	122.895	150.596	92.2864	0	0	75.7662	121.926	25.2554	-2.27134	0.000914622	0.0332588	ENSSSCG00000008132	3	+	47006767	47007039	194	annot_exons
circNUP205	ssc_circ:chr18:13676087_13676784(-)	0	0	0	89.975	38.3811	75.7662	0.001	68.0408	16.0541	0.000488819	0.0213831	ENSSSCG00000030386	18	-	13676087	13676784	698	one_exon
circKMT2C	ssc_circ:chr18:5103837_5109435(+)	454.713	195.774	215.335	719.8	652.478	587.188	288.607	653.155	1.17832	4.65712e-07	7.05204e-05	ENSSSCG00000020663	18	+	5103837	5109435	544	annot_exons
circWDR11	ssc_circ:chr14:130646205_130656499(+)	122.895	60.2382	30.7621	125.965	287.858	208.357	71.2986	207.393	1.54042	0.0009407	0.0332588	ENSSSCG00000010692	14	+	130646205	130656499	565	annot_exons
circBIRC6	ssc_circ:chr3:107207592_107229406(-)	503.871	165.655	15.3811	0	38.3811	18.9415	228.302	19.1075	-3.57873	2.3602e-09	5.73399e-07	ENSSSCG00000008513	3	-	107207592	107229406	1093	annot_exons
ssc_circ:chr10:1226109_1286096(+)	ssc_circ:chr10:1226109_1286096(+)	61.4477	90.3574	353.765	89.975	575.716	511.422	168.523	392.371	1.21927	7.9561e-05	0.00542881	NA	10	+	1226109	1286096	59988	intergenic
circCNTN3	ssc_circ:chr13:55885663_55899512(-)	24.5791	0	61.5243	107.97	268.668	18.9415	28.7011	131.86	2.19983	0.000914622	0.0332588	ENSSSCG00000011522	13	-	55885663	55899512	303	annot_exons
circGRAMD4	ssc_circ:chr5:2906978_2911166(-)	0	0	76.9053	107.97	134.334	113.649	25.6351	118.651	2.21053	0.000912633	0.0332588	ENSSSCG00000031441	5	-	2906978	2911166	332	annot_exons
circST7L	ssc_circ:chr4:107846330_107848522(+)	503.871	512.025	415.289	305.915	249.477	94.7077	477.062	216.7	-1.13848	3.64347e-05	0.00289747	ENSSSCG00000006779	4	+	107846330	107848522	368	annot_exons
circEIF2AK3	ssc_circ:chr3:57463050_57465341(+)	36.8686	0	0	107.97	57.5716	113.649	12.2895	93.0636	2.92079	0.000729902	0.0298275	ENSSSCG00000008208	3	+	57463050	57465341	490	annot_exons
circSLC9A4	ssc_circ:chr3:51692105_51697304(-)	0	0	0	143.96	38.3811	18.9415	0.001	67.0942	16.0339	0.000488819	0.0213831	ENSSSCG00000008155	3	-	51692105	51697304	317	annot_exons
circHIF1A	ssc_circ:chr1:190665201_190666540(+)	36.8686	0	15.3811	197.945	76.7622	170.474	17.4166	148.394	3.0909	1.53014e-05	0.00138641	ENSSSCG00000005096	1	+	190665201	190666540	511	annot_exons
circPRDM2	ssc_circ:chr6:73137415_73172671(+)	0	0	0	719.8	710.05	757.662	0.001	729.171	19.4759	1.3428e-38	2.28359e-35	ENSSSCG00000020710	6	+	73137415	73172671	1122	exon_intron
circATP13A4	ssc_circ:chr13:130504723_130520301(-)	61.4477	15.0596	0	287.92	230.287	473.539	25.5024	330.582	3.6963	1.41681e-13	5.59337e-11	ENSSSCG00000011821	13	-	130504723	130520301	511	annot_exons
circPLCB1	ssc_circ:chr17:17026012_17029727(+)	61.4477	120.476	76.9053	0	0	0	86.2765	0.001	-16.3967	3.05787e-05	0.00252047	ENSSSCG00000007056	17	+	17026012	17029727	3716	exon_intron
circSUGCT	ssc_circ:chr18:54192244_54260139(-)	86.0268	210.834	107.667	53.985	0	0	134.843	17.995	-2.90561	0.000104085	0.00680802	ENSSSCG00000035581	18	-	54192244	54260139	357	annot_exons
circABLIM1	ssc_circ:chr14:124868787_124896623(-)	122.895	90.3574	107.667	0	0	0	106.973	0.001	-16.7069	1.9134e-06	0.000237648	ENSSSCG00000010651	14	-	124868787	124896623	515	annot_exons
circMTHFSD	ssc_circ:chr6:2564305_2567229(+)	553.029	346.37	307.621	89.975	38.3811	94.7077	402.34	74.3546	-2.43592	9.92999e-11	2.85107e-08	ENSSSCG00000002660	6	+	2564305	2567229	332	annot_exons
circARFGAP3	ssc_circ:chr5:6010064_6011187(+)	1106.06	933.693	830.578	251.93	307.049	340.948	956.776	299.975	-1.67334	1.52112e-15	7.64295e-13	ENSSSCG00000000037	5	+	6010064	6011187	216	annot_exons
circSEC24A	ssc_circ:chr2:136909181_136914107(+)	122.895	225.893	215.335	143.96	0	0	188.041	47.9867	-1.97034	0.000106634	0.00695414	ENSSSCG00000014304	2	+	136909181	136914107	340	annot_exons
circPCCA	ssc_circ:chr11:69070568_69080842(+)	221.212	75.2978	107.667	0	0	0	134.726	0.001	-17.0397	2.99641e-08	5.76041e-06	ENSSSCG00000009522	11	+	69070568	69080842	349	annot_exons
circSCYL2	ssc_circ:chr5:83829027_83836287(-)	184.343	120.476	215.335	71.98	38.3811	18.9415	173.385	43.1009	-2.00819	0.000272824	0.0139944	ENSSSCG00000000877	5	-	83829027	83836287	669	annot_exons
circLRBA	ssc_circ:chr8:78378877_78381727(+)	122.895	15.0596	76.9053	0	19.1905	0	71.6201	6.39685	-3.48493	0.000977845	0.0332588	ENSSSCG00000009021	8	+	78378877	78381727	284	annot_exons
circBBS9	ssc_circ:chr18:40161261_40184681(-)	86.0268	15.0596	61.5243	197.945	287.858	208.357	54.2035	231.387	2.09385	5.6614e-06	0.000608673	ENSSSCG00000024754	18	-	40161261	40184681	460	annot_exons
circMTHFD2L; EPGN	ssc_circ:chr8:70193530_70224123(+)	245.791	45.1787	246.097	395.89	345.43	454.597	179.022	398.639	1.15494	0.000111081	0.00722287	ENSSSCG00000008961	8	+	70193530	70224123	1382	annot_exons
ssc_circ:chr9:91650543_91682521(-)	ssc_circ:chr9:91650543_91682521(-)	49.1582	60.2382	169.192	0	0	0	92.8627	0.001	-16.5028	1.52934e-05	0.00138641	ENSSSCG00000051736	9	-	91650543	91682521	20792	exon_intron
circZC3H7A	ssc_circ:chr3:31360595_31361255(+)	61.4477	60.2382	138.43	0	0	0	86.7052	0.001	-16.4038	3.05787e-05	0.00252047	ENSSSCG00000007895	3	+	31360595	31361255	259	annot_exons
circTRIM2	ssc_circ:chr8:75797236_75810939(-)	49.1582	30.1191	92.2864	0	0	0	57.1879	0.001	-15.8034	0.000977458	0.0332588	ENSSSCG00000029200	8	-	75797236	75810939	1329	annot_exons
circHEATR5B	ssc_circ:chr3:103146415_103148195(+)	135.185	75.2978	61.5243	0	0	0	90.669	0.001	-16.4683	7.64887e-06	0.000761717	ENSSSCG00000008498	3	+	103146415	103148195	297	annot_exons
circRPS6KC1	ssc_circ:chr9:130326633_130384896(-)	282.659	813.216	446.051	71.98	95.9527	94.7077	513.976	87.5468	-2.55357	4.96469e-14	2.11076e-11	ENSSSCG00000015586	9	-	130326633	130384896	666	annot_exons
circSERINC5	ssc_circ:chr2:88876100_88879456(-)	122.895	30.1191	123.049	17.995	19.1905	0	92.021	12.3952	-2.89218	0.0014923	0.0471987	ENSSSCG00000014119	2	-	88876100	88879456	356	annot_exons
circATP6V1B2	ssc_circ:chr14:4305018_4308988(+)	135.185	45.1787	246.097	35.99	0	0	142.154	11.9967	-3.56674	8.46954e-06	0.000835913	ENSSSCG00000028694	14	+	4305018	4308988	615	annot_exons
circTCFL5	ssc_circ:chr17:62107961_62114089(-)	12.2895	0	30.7621	233.935	0	113.649	14.3506	115.861	3.01322	6.62322e-05	0.00463583	ENSSSCG00000038631	17	-	62107961	62114089	736	annot_exons
circLOC100625134	ssc_circ:chr11:3840386_3850282(-)	49.1582	60.2382	138.43	0	0	0	82.6087	0.001	-16.334	6.1142e-05	0.00438873	ENSSSCG00000023771	11	-	3840386	3850282	517	exon_intron
ssc_circ:chr15:33443400_33444270(+)	ssc_circ:chr15:33443400_33444270(+)	36.8686	0	0	71.98	76.7622	132.591	12.2895	93.7777	2.93181	0.000729902	0.0298275	NA	15	+	33443400	33444270	871	intergenic
circMCCC1	ssc_circ:chr13:120987445_121003162(-)	24.5791	60.2382	138.43	0	19.1905	0	74.4156	6.39685	-3.54017	0.000977845	0.0332588	ENSSSCG00000025942	13	-	120987445	121003162	710	annot_exons
circSH3PXD2A	ssc_circ:chr14:114531718_114535685(-)	36.8686	30.1191	0	215.94	115.143	56.8246	22.3292	129.303	2.53374	0.000311652	0.0154831	ENSSSCG00000010604	14	-	114531718	114535685	456	annot_exons
circRANBP17	ssc_circ:chr16:53146827_53150253(-)	270.37	286.132	138.43	125.965	57.5716	37.8831	231.644	73.8066	-1.65009	0.000205147	0.0116591	ENSSSCG00000017000	16	-	53146827	53150253	238	annot_exons
circWDFY3	ssc_circ:chr8:133695707_133759076(+)	208.922	105.417	338.383	449.875	614.097	359.889	217.574	474.621	1.12527	4.48914e-05	0.00347569	ENSSSCG00000009230	8	+	133695707	133759076	305	annot_exons
ssc_circ:chr2:117161766_117173056(-)	ssc_circ:chr2:117161766_117173056(-)	0	0	0	179.95	0	0	0.001	59.9833	15.8723	0.000977458	0.0332588	NA	2	-	117161766	117173056	11291	intergenic
ssc_circ:chr2:151831534_151835178(-)	ssc_circ:chr2:151831534_151835178(-)	442.423	632.502	861.34	53.985	0	37.8831	645.422	30.6227	-4.39757	5.32292e-27	6.53773e-24	ENSSSCG00000044189	2	-	151831534	151835178	262	annot_exons
circEDC3	ssc_circ:chr7:58850345_58868520(+)	24.5791	60.2382	153.811	0	0	0	79.5427	0.001	-16.2794	6.1142e-05	0.00438873	ENSSSCG00000001903	7	+	58850345	58868520	885	exon_intron
circCAPRIN1	ssc_circ:chr2:26845793_26846177(-)	86.0268	45.1787	76.9053	0	0	0	69.3703	0.001	-16.082	0.000244458	0.0127464	ENSSSCG00000013305	2	-	26845793	26846177	265	annot_exons
circPPP2R1B	ssc_circ:chr9:39494895_39503008(-)	479.292	557.204	599.862	17.995	0	18.9415	545.452	12.3122	-5.4693	7.169e-26	7.92461e-23	ENSSSCG00000029538	9	-	39494895	39503008	533	annot_exons
circSDK1	ssc_circ:chr3:2829223_2831893(+)	430.134	391.549	353.765	143.96	153.524	151.532	391.816	149.672	-1.38837	1.08877e-05	0.00105572	ENSSSCG00000007574	3	+	2829223	2831893	255	annot_exons
circZDHHC13	ssc_circ:chr2:40282162_40282699(-)	12.2895	15.0596	0	125.965	57.5716	113.649	9.11637	99.062	3.4418	7.6468e-05	0.00525017	ENSSSCG00000021688	2	-	40282162	40282699	289	annot_exons
ssc_circ:chr7:23022971_23023608(-)	ssc_circ:chr7:23022971_23023608(-)	1474.74	210.834	0	71.98	0	18.9415	561.86	30.3072	-4.21248	1.22266e-25	1.22866e-22	ENSSSCG00000041410	7	-	23022971	23023608	638	one_exon
circDLC1	ssc_circ:chr17:1179581_1182709(-)	0	15.0596	0	89.975	211.096	113.649	5.01985	138.24	4.78339	1.19759e-07	1.9907e-05	ENSSSCG00000006970	17	-	1179581	1182709	536	annot_exons
circBRWD3	ssc_circ:chrX:64251027_64251852(-)	0	0	0	53.985	153.524	0	0.001	69.1698	16.0779	0.000488819	0.0213831	ENSSSCG00000025156	X	-	64251027	64251852	257	annot_exons
ssc_circ:chr2:55807111_55807298(-)	ssc_circ:chr2:55807111_55807298(-)	24.5791	135.536	46.1432	0	0	0	68.7528	0.001	-16.0691	0.000244458	0.0127464	NA	2	-	55807111	55807298	188	intergenic
circBDP1	ssc_circ:chr16:47810330_47814614(+)	110.606	105.417	92.2864	0	0	0	102.77	0.001	-16.6491	1.9134e-06	0.000237648	ENSSSCG00000016968	16	+	47810330	47814614	323	annot_exons
circFAM117B	ssc_circ:chr15:106233837_106246706(+)	12.2895	30.1191	61.5243	125.965	172.715	132.591	34.6443	143.757	2.05294	0.000536792	0.0225616	ENSSSCG00000016114	15	+	106233837	106246706	359	annot_exons
circPDCD6IP	ssc_circ:chr13:19614009_19616542(+)	86.0268	60.2382	46.1432	0	0	0	64.1361	0.001	-15.9688	0.000488819	0.0213831	ENSSSCG00000011237	13	+	19614009	19616542	282	annot_exons
circDLG1	ssc_circ:chr13:133048338_133052271(+)	0	0	0	107.97	95.9527	18.9415	0.001	74.2881	16.1808	0.000244458	0.0127464	ENSSSCG00000011833	13	+	133048338	133052271	404	annot_exons
ssc_circ:chr7:22889916_22939311(-)	ssc_circ:chr7:22889916_22939311(-)	86.0268	0	15.3811	107.97	230.287	189.415	33.8026	175.891	2.37947	4.14677e-05	0.00323947	ENSSSCG00000041364	7	-	22889916	22939311	49396	intronic
circTMEM232	ssc_circ:chr2:115400201_115427853(-)	0	0	0	71.98	57.5716	75.7662	0.001	68.4393	16.0625	0.000488819	0.0213831	ENSSSCG00000014196	2	-	115400201	115427853	8175	exon_intron
circCADPS2	ssc_circ:chr18:24578356_24580300(+)	24.5791	0	0	71.98	134.334	37.8831	8.19303	81.399	3.31254	0.000977845	0.0332588	ENSSSCG00000016611	18	+	24578356	24580300	1945	exon_intron
circKDM5A	ssc_circ:chr5:67674585_67681947(-)	442.423	210.834	199.954	71.98	38.3811	113.649	284.404	74.6701	-1.92934	1.67449e-06	0.00021523	ENSSSCG00000029464	5	-	67674585	67681947	660	annot_exons
circJARID2	ssc_circ:chr7:11479099_11511017(+)	147.474	30.1191	107.667	0	38.3811	0	95.087	12.7937	-2.89382	0.0014923	0.0471987	ENSSSCG00000001061	7	+	11479099	11511017	1074	annot_exons
circLMBRD2	ssc_circ:chr16:21449905_21451895(-)	110.606	165.655	107.667	0	0	56.8246	127.976	18.9415	-2.75625	0.000180571	0.0105332	ENSSSCG00000016834	16	-	21449905	21451895	431	annot_exons
circZNF713	ssc_circ:chr3:16964040_16971275(-)	159.764	421.668	307.621	125.965	191.905	75.7662	296.351	131.212	-1.17541	0.00106075	0.035803	ENSSSCG00000029029	3	-	16964040	16971275	739	annot_exons
circARHGAP18	ssc_circ:chr1:33672928_33681370(+)	172.054	75.2978	107.667	17.995	57.5716	0	118.34	25.1889	-2.23207	0.000914622	0.0332588	ENSSSCG00000004205	1	+	33672928	33681370	336	annot_exons
circCCT2	ssc_circ:chr5:34018844_34020069(+)	135.185	15.0596	46.1432	251.93	383.811	189.415	65.4626	275.052	2.07096	7.65155e-07	0.000108436	ENSSSCG00000000496	5	+	34018844	34020069	535	annot_exons
circCWH43	ssc_circ:chr8:38873398_38928392(+)	110.606	0	61.5243	0	0	0	57.3767	0.001	-15.8082	0.000977458	0.0332588	ENSSSCG00000008830	8	+	38873398	38928392	1760	annot_exons
circUBE3C	ssc_circ:chr18:1589912_1599809(-)	86.0268	75.2978	184.573	17.995	38.3811	0	115.299	18.792	-2.61719	0.000534911	0.0225616	ENSSSCG00000016409	18	-	1589912	1599809	815	annot_exons
circCADPS2	ssc_circ:chr18:24550155_24578477(+)	159.764	286.132	307.621	179.95	95.9527	37.8831	251.172	104.595	-1.26386	0.00131518	0.0429484	ENSSSCG00000016611	18	+	24550155	24578477	773	annot_exons
circACSL3	ssc_circ:chr15:124587035_124594858(+)	86.0268	195.774	415.289	0	57.5716	56.8246	232.363	38.1321	-2.6073	6.93631e-07	0.000100227	ENSSSCG00000016223	15	+	124587035	124594858	757	annot_exons
ssc_circ:chr17:37900616_37901251(+)	ssc_circ:chr17:37900616_37901251(+)	135.185	90.3574	169.192	35.99	38.3811	0	131.578	24.7904	-2.40807	0.000325966	0.0159788	ENSSSCG00000007280	17	+	37900616	37901251	226	annot_exons
circEIF2S1	ssc_circ:chr7:91104405_91105338(+)	49.1582	15.0596	61.5243	107.97	249.477	151.532	41.914	169.66	2.01714	0.000191902	0.0110483	ENSSSCG00000033295	7	+	91104405	91105338	242	annot_exons
circBIVM	ssc_circ:chr11:71115695_71123774(+)	0	0	0	179.95	0	0	0.001	59.9833	15.8723	0.000977458	0.0332588	ENSSSCG00000009534	11	+	71115695	71123774	727	annot_exons
circMTHFSD	ssc_circ:chr6:2564305_2574166(+)	1192.09	1325.24	1584.25	323.91	326.239	340.948	1367.19	330.366	-2.04908	3.02707e-27	3.93662e-24	ENSSSCG00000002660	6	+	2564305	2574166	662	annot_exons
circSRPK2	ssc_circ:chr9:105054994_105060890(-)	110.606	135.536	138.43	0	57.5716	0	128.191	19.1905	-2.73982	0.000180571	0.0105332	ENSSSCG00000026110	9	-	105054994	105060890	283	annot_exons
circPIP4K2A	ssc_circ:chr10:52338386_52340200(+)	12.2895	75.2978	61.5243	269.925	307.049	75.7662	49.7039	217.58	2.13012	5.58333e-06	0.00060806	ENSSSCG00000011079	10	+	52338386	52340200	195	annot_exons
circDCUN1D4	ssc_circ:chr8:39008497_39040610(+)	331.818	256.013	138.43	395.89	383.811	681.896	242.087	487.199	1.00899	0.000162878	0.0095769	ENSSSCG00000008831	8	+	39008497	39040610	590	annot_exons
circHMCN1	ssc_circ:chr9:126957682_126982274(+)	0	0	0	0	211.096	0	0.001	70.3653	16.1026	0.000488819	0.0213831	ENSSSCG00000035595	9	+	126957682	126982274	353	annot_exons
circKIF16B	ssc_circ:chr17:25124204_25132019(-)	49.1582	30.1191	15.3811	125.965	115.143	132.591	31.5528	124.566	1.98108	0.00151725	0.0473777	ENSSSCG00000007080	17	-	25124204	25132019	652	annot_exons
circCOP1	ssc_circ:chr9:118014576_118018949(-)	73.7372	120.476	246.097	53.985	0	0	146.77	17.995	-3.02789	3.40985e-05	0.00276136	ENSSSCG00000015509	9	-	118014576	118018949	251	annot_exons
circSDK1	ssc_circ:chr3:2814416_2831893(+)	479.292	286.132	353.765	485.865	806.003	1003.9	373.063	765.257	1.03653	8.29434e-07	0.000116058	ENSSSCG00000007574	3	+	2814416	2831893	415	annot_exons
circATP9A; SALL4	ssc_circ:chr17:52987380_52998000(-)	24.5791	15.0596	0	215.94	76.7622	170.474	13.2129	154.392	3.54658	8.7273e-07	0.000120589	ENSSSCG00000007478	17	-	52987380	52998000	469	annot_exons
circSECISBP2	ssc_circ:chr14:944149_945397(+)	36.8686	15.0596	15.3811	125.965	95.9527	113.649	22.4364	111.856	2.31772	0.00154705	0.048172	ENSSSCG00000028033	14	+	944149	945397	306	annot_exons
circPAX2	ssc_circ:chr14:111837652_111867713(+)	0	15.0596	0	71.98	134.334	56.8246	5.01985	87.7128	4.12707	0.000519593	0.0223052	ENSSSCG00000010556	14	+	111837652	111867713	570	annot_exons
circTUFT1	ssc_circ:chr4:97661383_97670174(-)	147.474	316.251	353.765	89.975	115.143	113.649	272.497	106.256	-1.3587	0.000772187	0.0312665	ENSSSCG00000006620	4	-	97661383	97670174	369	annot_exons
circPTBP3	ssc_circ:chr1:253024490_253038696(-)	98.3163	271.072	92.2864	53.985	19.1905	37.8831	153.892	37.0195	-2.05556	0.000755616	0.0306517	ENSSSCG00000005466	1	-	253024490	253038696	3831	annot_exons
circNUB1	ssc_circ:chr18:5906950_5908995(-)	49.1582	120.476	15.3811	0	0	0	61.6719	0.001	-15.9123	0.000488819	0.0213831	ENSSSCG00000016438	18	-	5906950	5908995	448	annot_exons
circINVS	ssc_circ:chr1:241979932_241986258(+)	98.3163	15.0596	0	125.965	211.096	132.591	37.792	156.551	2.05048	0.000510089	0.0222052	ENSSSCG00000005388	1	+	241979932	241986258	463	annot_exons
circANTXR2	ssc_circ:chr8:137747353_137749645(+)	184.343	105.417	30.7621	251.93	230.287	322.006	106.841	268.074	1.32717	0.000525288	0.0224624	ENSSSCG00000009256	8	+	137747353	137749645	340	annot_exons
circTRPC4AP	ssc_circ:chr17:38417789_38434388(-)	24.5791	105.417	107.667	161.955	307.049	170.474	79.2212	213.159	1.42797	0.00120085	0.0399224	ENSSSCG00000007289	17	-	38417789	38434388	697	annot_exons
circUHRF2	ssc_circ:chr1:215749638_215750211(-)	24.5791	15.0596	15.3811	35.99	115.143	151.532	18.3399	100.889	2.4597	0.0014923	0.0471987	ENSSSCG00000005201	1	-	215749638	215750211	232	annot_exons
circMMUT	ssc_circ:chr7:43609181_43618755(-)	135.185	195.774	123.049	0	19.1905	0	151.336	6.39685	-4.56425	4.65595e-07	7.05204e-05	ENSSSCG00000001732	7	-	43609181	43618755	1175	annot_exons
circAP2B1	ssc_circ:chr12:39904915_39918403(-)	774.241	195.774	138.43	0	0	0	369.482	0.001	-18.4951	4.20339e-21	3.31887e-18	ENSSSCG00000017712	12	-	39904915	39918403	603	annot_exons
circNMD3	ssc_circ:chr13:100927562_100935178(+)	49.1582	90.3574	76.9053	0	0	0	72.1403	0.001	-16.1385	0.000122256	0.007405	ENSSSCG00000022952	13	+	100927562	100935178	533	annot_exons
circTRAPPC9	ssc_circ:chr4:3115414_3137676(+)	0	15.0596	15.3811	143.96	95.9527	132.591	10.1469	124.168	3.61318	5.74218e-06	0.000610328	ENSSSCG00000005934	4	+	3115414	3137676	487	annot_exons
circDACH1	ssc_circ:chr11:43876951_43893930(-)	12.2895	15.0596	0	107.97	95.9527	37.8831	9.11637	80.6019	3.14428	0.000977845	0.0332588	ENSSSCG00000009457	11	-	43876951	43893930	444	annot_exons
circSFMBT1	ssc_circ:chr13:35054802_35058541(-)	98.3163	120.476	153.811	17.995	19.1905	37.8831	124.201	25.0229	-2.31136	0.000914622	0.0332588	ENSSSCG00000011454	13	-	35054802	35058541	595	annot_exons
circNDUFS5	ssc_circ:chr6:94916096_94919427(+)	61.4477	135.536	15.3811	0	0	0	70.7883	0.001	-16.1112	0.000244458	0.0127464	ENSSSCG00000003653	6	+	94916096	94919427	412	annot_exons
circTMTC3	ssc_circ:chr5:94368661_94375527(-)	49.1582	150.596	30.7621	0	0	0	76.8386	0.001	-16.2295	0.000122256	0.007405	ENSSSCG00000000927	5	-	94368661	94375527	536	annot_exons
circTMEM237	ssc_circ:chr15:105263579_105266463(-)	934.005	692.74	815.196	0	0	0	813.98	0.001	-19.6346	2.22512e-42	6.14911e-39	ENSSSCG00000035161	15	-	105263579	105266463	282	annot_exons
circGIT2	ssc_circ:chr14:41035230_41035478(+)	36.8686	75.2978	61.5243	0	0	0	57.8969	0.001	-15.8212	0.000977458	0.0332588	ENSSSCG00000009925	14	+	41035230	41035478	249	one_exon
circFHIP2A	ssc_circ:chr14:125186135_125188721(+)	86.0268	135.536	230.716	35.99	19.1905	0	150.76	18.3935	-3.03498	1.93912e-05	0.00172863	ENSSSCG00000010652	14	+	125186135	125188721	235	annot_exons
circDBT	ssc_circ:chr4:117916365_117917394(+)	110.606	210.834	230.716	35.99	19.1905	18.9415	184.052	24.7074	-2.8971	2.44657e-06	0.000295567	ENSSSCG00000006866	4	+	117916365	117917394	270	annot_exons
circNDUFS1	ssc_circ:chr15:109436411_109438001(-)	0	75.2978	0	197.945	134.334	113.649	25.0993	148.643	2.56613	3.40985e-05	0.00276136	ENSSSCG00000016127	15	-	109436411	109438001	390	annot_exons
circANKRD42	ssc_circ:chr9:17346054_17351207(+)	98.3163	30.1191	76.9053	0	0	0	68.4469	0.001	-16.0627	0.000244458	0.0127464	ENSSSCG00000014902	9	+	17346054	17351207	364	annot_exons
circLARGE1	ssc_circ:chrAEMK02000361.1:637883_657686(-)	0	0	0	143.96	153.524	0	0.001	99.1614	16.5975	1.52934e-05	0.00138641	ENSSSCG00000000959	AEMK02000361.1	-	637883	657686	19804	exon_intron
circCCDC57	ssc_circ:chr12:889229_894397(+)	0	0	0	35.99	134.334	18.9415	0.001	63.0884	15.9451	0.000977458	0.0332588	ENSSSCG00000029553	12	+	889229	894397	2073	exon_intron
circDGKG	ssc_circ:chr13:124015839_124079524(-)	122.895	30.1191	76.9053	0	0	0	76.64	0.001	-16.2258	6.1142e-05	0.00438873	ENSSSCG00000022550	13	-	124015839	124079524	1125	annot_exons
circZEB1	ssc_circ:chr10:42185715_42194913(+)	0	0	0	125.965	115.143	170.474	0.001	137.194	17.0659	1.19759e-07	1.9907e-05	ENSSSCG00000011025	10	+	42185715	42194913	471	annot_exons
circDPY19L3	ssc_circ:chr6:42337646_42340898(+)	0	0	0	0	115.143	75.7662	0.001	63.6365	15.9576	0.000977458	0.0332588	ENSSSCG00000022521	6	+	42337646	42340898	276	annot_exons
circCC2D2A	ssc_circ:chr8:10880346_10894216(+)	0	0	0	71.98	95.9527	18.9415	0.001	62.2914	15.9267	0.000977458	0.0332588	ENSSSCG00000008738	8	+	10880346	10894216	666	annot_exons
circIFT88	ssc_circ:chr11:998514_1007418(+)	0	0	0	89.975	57.5716	37.8831	0.001	61.8099	15.9156	0.000977458	0.0332588	ENSSSCG00000009270	11	+	998514	1007418	616	annot_exons
circNOL11; PITPNC1	ssc_circ:chr12:14038571_14040563(+)	135.185	75.2978	15.3811	17.995	0	0	75.2879	5.99833	-3.64979	0.000519593	0.0223052	ENSSSCG00000017274	12	+	14038571	14040563	320	annot_exons
circMAN2A1	ssc_circ:chr2:114762651_114772430(+)	61.4477	30.1191	76.9053	0	0	0	56.1574	0.001	-15.7772	0.000977458	0.0332588	ENSSSCG00000014195	2	+	114762651	114772430	569	annot_exons
circMBOAT1	ssc_circ:chr7:15577056_15585059(-)	319.528	150.596	107.667	35.99	38.3811	18.9415	192.597	31.1042	-2.6304	3.14589e-06	0.00036605	ENSSSCG00000001078	7	-	15577056	15585059	320	annot_exons
ssc_circ:chr8:74002087_74002241(+)	ssc_circ:chr8:74002087_74002241(+)	98.3163	406.608	861.34	0	0	0	455.421	0.001	-18.7968	5.2374e-23	4.4534e-20	ENSSSCG00000049801	8	+	74002087	74002241	155	intronic
circEXOC4	ssc_circ:chr18:15347146_15347365(-)	258.08	436.727	92.2864	431.88	710.05	757.662	262.365	633.197	1.27108	1.36817e-07	2.24056e-05	ENSSSCG00000016543	18	-	15347146	15347365	220	one_exon
circSDAD1	ssc_circ:chr8:71638232_71643022(-)	294.949	120.476	138.43	449.875	614.097	549.305	184.618	537.759	1.54241	2.63299e-08	5.29183e-06	ENSSSCG00000008974	8	-	71638232	71643022	315	annot_exons
circTOM1L1	ssc_circ:chr12:31220402_31223236(+)	49.1582	0	46.1432	179.95	115.143	208.357	31.7671	167.817	2.40128	2.24751e-05	0.0019796	ENSSSCG00000017601	12	+	31220402	31223236	345	annot_exons
circCOG6	ssc_circ:chr11:14601607_14611784(+)	61.4477	30.1191	153.811	17.995	0	0	81.7925	5.99833	-3.76934	0.000519593	0.0223052	ENSSSCG00000009369	11	+	14601607	14611784	496	annot_exons
circCDC5L	ssc_circ:chr7:39403319_39407636(+)	0	180.715	76.9053	35.99	0	0	85.8734	11.9967	-2.83958	0.00131428	0.0429484	ENSSSCG00000001708	7	+	39403319	39407636	477	annot_exons
circCHIC1	ssc_circ:chrX:59188400_59197149(+)	0	0	0	53.985	76.7622	75.7662	0.001	68.8378	16.0709	0.000488819	0.0213831	ENSSSCG00000012416	X	+	59188400	59197149	211	annot_exons
circAZIN1	ssc_circ:chr4:34250050_34254131(+)	184.343	256.013	153.811	35.99	57.5716	37.8831	198.055	43.8149	-2.17641	4.08217e-05	0.00321169	ENSSSCG00000023873	4	+	34250050	34254131	648	annot_exons
circSLC36A4	ssc_circ:chr9:25668011_25671052(-)	196.633	105.417	30.7621	17.995	38.3811	0	110.937	18.792	-2.56155	0.000534911	0.0225616	ENSSSCG00000024933	9	-	25668011	25671052	270	annot_exons
circAMOTL1	ssc_circ:chr9:26899161_26905802(+)	233.501	30.1191	184.573	89.975	38.3811	0	149.398	42.7854	-1.80397	0.000755616	0.0306517	ENSSSCG00000014960	9	+	26899161	26905802	1087	annot_exons
circZBTB41	ssc_circ:chr10:20068656_20073030(-)	172.054	15.0596	30.7621	0	0	0	72.6251	0.001	-16.1482	6.1142e-05	0.00438873	ENSSSCG00000010897	10	-	20068656	20073030	226	annot_exons
circFANCD2	ssc_circ:chr13:66257686_66268851(+)	24.5791	105.417	92.2864	0	0	18.9415	74.0941	6.31385	-3.55277	0.000977845	0.0332588	ENSSSCG00000011563	13	+	66257686	66268851	654	annot_exons
circEP300	ssc_circ:chr5:7320472_7321718(-)	737.372	602.382	538.337	0	0	0	626.031	0.001	-19.2559	3.16623e-33	4.6666e-30	ENSSSCG00000000068	5	-	7320472	7321718	412	annot_exons
circPRPSAP2; SLC5A10	ssc_circ:chr12:60348042_60376920(-)	491.582	180.715	876.721	0	153.524	246.24	516.339	133.255	-1.95413	8.30724e-11	2.44875e-08	ENSSSCG00000018049	12	-	60348042	60376920	1077	annot_exons
circSTT3B	ssc_circ:chr13:17612080_17621179(+)	0	0	0	0	76.7622	113.649	0.001	63.4705	15.9538	0.000977458	0.0332588	ENSSSCG00000011229	13	+	17612080	17621179	687	annot_exons
circMSH3	ssc_circ:chr2:89312694_89350868(+)	208.922	120.476	215.335	701.805	422.192	246.24	181.578	456.746	1.3308	3.20466e-06	0.000370935	ENSSSCG00000014126	2	+	89312694	89350868	556	annot_exons
circRPS6KC1	ssc_circ:chr9:130326633_130337968(-)	147.474	75.2978	107.667	53.985	0	0	110.147	17.995	-2.61376	0.000912633	0.0332588	ENSSSCG00000015586	9	-	130326633	130337968	209	annot_exons
circALS2	ssc_circ:chr15:105338294_105343286(-)	110.606	271.072	46.1432	413.885	345.43	359.889	142.607	373.068	1.38739	1.40204e-05	0.00132463	ENSSSCG00000016109	15	-	105338294	105343286	444	annot_exons
circCPVL	ssc_circ:chr18:43624214_43653830(+)	24.5791	60.2382	261.478	17.995	0	0	115.432	5.99833	-4.26634	6.62322e-05	0.00463583	ENSSSCG00000016688	18	+	43624214	43653830	711	annot_exons
ssc_circ:chr1:14069211_14074352(+)	ssc_circ:chr1:14069211_14074352(+)	0	15.0596	30.7621	107.97	115.143	94.7077	15.2739	105.94	2.79411	0.00022176	0.0123805	ENSSSCG00000004082	1	+	14069211	14074352	655	annot_exons
circHIVEP2	ssc_circ:chr1:22274446_22352249(+)	12.2895	75.2978	15.3811	161.955	134.334	151.532	34.3228	149.274	2.12072	0.000325225	0.0159788	ENSSSCG00000004138	1	+	22274446	22352249	7414	exon_intron
circSESTD1	ssc_circ:chr15:84781597_84786807(-)	24.5791	0	30.7621	107.97	115.143	75.7662	18.4471	99.6265	2.43314	0.0014923	0.0471987	ENSSSCG00000016005	15	-	84781597	84786807	557	annot_exons
circSWT1	ssc_circ:chr9:126407565_126438047(+)	774.241	1144.53	861.34	305.915	268.668	265.182	926.702	279.921	-1.72708	3.23315e-15	1.55388e-12	ENSSSCG00000015569	9	+	126407565	126438047	749	annot_exons
circCDKAL1	ssc_circ:chr7:15922699_16013622(+)	49.1582	60.2382	30.7621	143.96	172.715	151.532	46.7195	156.069	1.74009	0.00119715	0.0398594	ENSSSCG00000001080	7	+	15922699	16013622	668	annot_exons
circMAPK6	ssc_circ:chr1:119728606_119735315(-)	0	60.2382	46.1432	107.97	268.668	75.7662	35.4605	150.801	2.08836	0.000325225	0.0159788	ENSSSCG00000004624	1	-	119728606	119735315	367	annot_exons
circCTPS2	ssc_circ:chrX:13096943_13135121(-)	0	0	0	143.96	38.3811	37.8831	0.001	73.4081	16.1637	0.000244458	0.0127464	ENSSSCG00000012146	X	-	13096943	13135121	388	annot_exons
circCALN1; TYW1	ssc_circ:chr3:15819341_15820009(-)	98.3163	195.774	61.5243	17.995	0	0	118.538	5.99833	-4.30465	3.59967e-05	0.00287298	ENSSSCG00000007733	3	-	15819341	15820009	669	exon_intron
ssc_circ:chr15:32161438_32161923(+)	ssc_circ:chr15:32161438_32161923(+)	0	0	0	71.98	0	113.649	0.001	61.8764	15.9171	0.000977458	0.0332588	NA	15	+	32161438	32161923	486	intergenic
circMYO5B	ssc_circ:chr1:99612928_99617351(-)	98.3163	60.2382	46.1432	449.875	249.477	681.896	68.2326	460.416	2.7544	1.47602e-14	6.39842e-12	ENSSSCG00000004511	1	-	99612928	99617351	317	annot_exons
circNXF1	ssc_circ:chr2:8947587_8949544(+)	0	0	0	53.985	172.715	37.8831	0.001	88.1943	16.4284	6.1142e-05	0.00438873	ENSSSCG00000022866	2	+	8947587	8949544	485	annot_exons
ssc_circ:chr3:117088766_117089708(-)	ssc_circ:chr3:117088766_117089708(-)	184.343	150.596	292.24	0	0	0	209.06	0.001	-17.6736	3.86737e-11	1.22204e-08	NA	3	-	117088766	117089708	943	intergenic
ssc_circ:chr11:10984951_11001848(-)	ssc_circ:chr11:10984951_11001848(-)	86.0268	30.1191	46.1432	0	0	0	54.0964	0.001	-15.7232	0.000977458	0.0332588	NA	11	-	10984951	11001848	16898	intergenic
circCADPS2	ssc_circ:chr18:24717336_24737483(+)	12.2895	15.0596	0	161.955	95.9527	322.006	9.11637	193.305	4.40627	2.11402e-09	5.25132e-07	ENSSSCG00000016611	18	+	24717336	24737483	427	annot_exons
circFBXO43; RGS22	ssc_circ:chr4:36903221_36919682(+)	98.3163	105.417	107.667	0	0	37.8831	103.8	12.6277	-3.03915	0.000489408	0.0213831	ENSSSCG00000006069	4	+	36903221	36919682	285	annot_exons
circPAN3	ssc_circ:chr11:5503065_5504002(+)	12.2895	0	30.7621	233.935	153.524	37.8831	14.3506	141.781	3.30448	5.67155e-06	0.000608673	ENSSSCG00000009319	11	+	5503065	5504002	189	annot_exons
circTRIM24	ssc_circ:chr18:11062517_11063935(-)	61.4477	180.715	15.3811	305.915	287.858	227.299	85.8478	273.691	1.67269	2.45985e-05	0.00214104	ENSSSCG00000016518	18	-	11062517	11063935	462	annot_exons
circCHCHD6	ssc_circ:chr13:73237139_73245807(-)	0	45.1787	0	107.97	0	227.299	15.0596	111.756	2.8916	0.000121429	0.007405	ENSSSCG00000031557	13	-	73237139	73245807	6669	exon_intron
circFAM13A	ssc_circ:chr8:130257256_130277496(+)	0	0	0	107.97	134.334	37.8831	0.001	93.3956	16.5111	1.52934e-05	0.00138641	ENSSSCG00000026196	8	+	130257256	130277496	444	annot_exons
circCHD2	ssc_circ:chr7:86068096_86070457(-)	0	0	0	0	115.143	75.7662	0.001	63.6365	15.9576	0.000977458	0.0332588	ENSSSCG00000002266	7	-	86068096	86070457	360	annot_exons
circANXA5	ssc_circ:chr8:102415738_102416806(+)	73.7372	0	92.2864	0	0	0	55.3412	0.001	-15.7561	0.000977458	0.0332588	ENSSSCG00000009097	8	+	102415738	102416806	190	annot_exons
ssc_circ:chr7:85709378_85719573(-)	ssc_circ:chr7:85709378_85719573(-)	110.606	481.906	630.624	53.985	0	170.474	407.712	74.8196	-2.44606	9.45299e-11	2.74983e-08	ENSSSCG00000034247	7	-	85709378	85719573	5477	exon_intron
circSKA3	ssc_circ:chr11:1317565_1327140(-)	110.606	120.476	123.049	0	0	0	118.044	0.001	-16.849	4.78676e-07	7.05504e-05	ENSSSCG00000028249	11	-	1317565	1327140	6528	exon_intron
circDCC	ssc_circ:chr1:102408653_102410386(+)	49.1582	15.0596	107.667	0	0	0	57.2951	0.001	-15.8061	0.000977458	0.0332588	ENSSSCG00000040836	1	+	102408653	102410386	288	annot_exons
circSEC22A	ssc_circ:chr13:137171375_137226265(-)	98.3163	0	61.5243	0	0	0	53.2802	0.001	-15.7013	0.000977458	0.0332588	ENSSSCG00000024904	13	-	137171375	137226265	5171	annot_exons
circPGM5	ssc_circ:chr1:221674329_221675520(+)	36.8686	30.1191	0	125.965	307.049	0	22.3292	144.338	2.69244	0.000104085	0.00680802	ENSSSCG00000005243	1	+	221674329	221675520	346	annot_exons
ssc_circ:chr18:14243638_14259662(-)	ssc_circ:chr18:14243638_14259662(-)	221.212	60.2382	153.811	53.985	19.1905	37.8831	145.087	37.0195	-1.97056	0.00119715	0.0398594	NA	18	-	14243638	14259662	16025	intergenic
circGTF2I	ssc_circ:chr3:11771884_11777751(+)	73.7372	120.476	153.811	233.935	249.477	322.006	116.008	268.473	1.21055	0.000920413	0.0332588	ENSSSCG00000007721	3	+	11771884	11777751	361	annot_exons
circCADPS2	ssc_circ:chr18:24578356_24675875(+)	0	15.0596	0	53.985	172.715	18.9415	5.01985	81.8805	4.0278	0.000977845	0.0332588	ENSSSCG00000016611	18	+	24578356	24675875	441	annot_exons
circUSP7	ssc_circ:chr3:33785887_33787969(+)	196.633	105.417	76.9053	35.99	19.1905	0	126.318	18.3935	-2.77979	0.000104085	0.00680802	ENSSSCG00000007907	3	+	33785887	33787969	338	annot_exons
circSCAF11	ssc_circ:chr5:76855469_76857881(-)	49.1582	30.1191	15.3811	323.91	307.049	322.006	31.5528	317.655	3.33162	5.76713e-12	1.99218e-09	ENSSSCG00000000806	5	-	76855469	76857881	242	annot_exons
ssc_circ:chr8:76103989_76104298(-)	ssc_circ:chr8:76103989_76104298(-)	122.895	165.655	569.099	0	38.3811	0	285.883	12.7937	-4.48192	8.30517e-13	3.11205e-10	NA	8	-	76103989	76104298	310	intergenic
circCDH1	ssc_circ:chr6:18098039_18099295(-)	49.1582	90.3574	30.7621	233.935	115.143	208.357	56.7592	185.812	1.71092	0.000608748	0.025345	ENSSSCG00000025652	6	-	18098039	18099295	445	annot_exons
circASAH1	ssc_circ:chr17:5727206_5733109(-)	479.292	286.132	215.335	125.965	172.715	94.7077	326.92	131.129	-1.31795	6.34645e-05	0.00452604	ENSSSCG00000006995	17	-	5727206	5733109	257	annot_exons
circWARS1	ssc_circ:chr7:121224913_121226354(-)	86.0268	0	92.2864	35.99	383.811	189.415	59.4377	203.072	1.77254	0.000157288	0.00929765	ENSSSCG00000002516	7	-	121224913	121226354	323	annot_exons
circLOC100620521	ssc_circ:chr14:132485606_132488764(+)	712.793	752.978	661.386	179.95	115.143	113.649	709.052	136.248	-2.37966	9.55907e-18	5.87033e-15	ENSSSCG00000010719	14	+	132485606	132488764	283	annot_exons
circVPS13D	ssc_circ:chr6:72271906_72276745(+)	233.501	135.536	46.1432	377.895	307.049	303.065	138.394	329.336	1.25078	0.000269045	0.0138649	ENSSSCG00000003438	6	+	72271906	72276745	494	annot_exons
ssc_circ:chr4:76628598_76634939(-)	ssc_circ:chr4:76628598_76634939(-)	24.5791	30.1191	123.049	0	0	0	59.2489	0.001	-15.8545	0.000977458	0.0332588	NA	4	-	76628598	76634939	6342	intergenic
circDENND1B	ssc_circ:chr10:20455784_20492105(-)	86.0268	180.715	30.7621	251.93	383.811	94.7077	99.1679	243.483	1.29588	0.00130637	0.0429484	ENSSSCG00000010900	10	-	20455784	20492105	477	annot_exons
ssc_circ:chr11:14987360_14987769(-)	ssc_circ:chr11:14987360_14987769(-)	61.4477	240.953	61.5243	0	0	0	121.308	0.001	-16.8883	2.39426e-07	3.80807e-05	NA	11	-	14987360	14987769	410	intergenic
ssc_circ:chr3:88233932_88295724(+)	ssc_circ:chr3:88233932_88295724(+)	0	0	0	107.97	57.5716	151.532	0.001	105.691	16.6895	3.82558e-06	0.00043151	NA	3	+	88233932	88295724	61793	intergenic
circXPNPEP3	ssc_circ:chr5:7557452_7557859(-)	24.5791	0	0	53.985	0	189.415	8.19303	81.1335	3.30783	0.000977845	0.0332588	ENSSSCG00000033823	5	-	7557452	7557859	408	one_exon
circTMC7	ssc_circ:chr3:26328980_26337389(+)	651.346	90.3574	323.002	0	249.477	132.591	354.902	127.356	-1.47855	6.44221e-06	0.000674997	ENSSSCG00000007866	3	+	26328980	26337389	397	annot_exons
circTMEM41B	ssc_circ:chr9:234482_244142(+)	147.474	105.417	76.9053	17.995	0	0	109.932	5.99833	-4.19591	6.62322e-05	0.00463583	ENSSSCG00000014579	9	+	234482	244142	446	annot_exons
circKMT2C	ssc_circ:chr18:5245060_5248954(+)	147.474	90.3574	46.1432	0	19.1905	18.9415	94.6584	12.7107	-2.89669	0.0014923	0.0471987	ENSSSCG00000020663	18	+	5245060	5248954	376	annot_exons
circRAC1	ssc_circ:chr3:4790961_4793402(-)	36.8686	0	0	287.92	211.096	113.649	12.2895	204.222	4.05463	5.44961e-09	1.22939e-06	ENSSSCG00000035090	3	-	4790961	4793402	242	annot_exons
circPSMD5	ssc_circ:chr1:260856053_260862276(-)	319.528	195.774	138.43	0	115.143	113.649	217.911	76.2642	-1.51466	0.000462797	0.0213831	ENSSSCG00000005507	1	-	260856053	260862276	574	annot_exons
circARHGEF12	ssc_circ:chr9:47561176_47567772(+)	36.8686	90.3574	92.2864	0	0	0	73.1708	0.001	-16.159	0.000122256	0.007405	ENSSSCG00000015129	9	+	47561176	47567772	216	annot_exons
ssc_circ:chr12:35952253_35960199(+)	ssc_circ:chr12:35952253_35960199(+)	24.5791	15.0596	15.3811	89.975	76.7622	132.591	18.3399	99.776	2.44371	0.0014923	0.0471987	ENSSSCG00000017668	12	+	35952253	35960199	509	annot_exons
circRRM1	ssc_circ:chr9:6031379_6039715(-)	12.2895	0	184.573	0	0	0	65.6208	0.001	-16.0019	0.000488819	0.0213831	ENSSSCG00000014791	9	-	6031379	6039715	787	annot_exons
circLYRM7	ssc_circ:chr2:133634726_133638912(+)	196.633	195.774	15.3811	0	0	0	135.929	0.001	-17.0525	2.99641e-08	5.76041e-06	ENSSSCG00000033213	2	+	133634726	133638912	4187	exon_intron
circGTDC1	ssc_circ:chr15:7757935_7785694(+)	86.0268	180.715	230.716	53.985	76.7622	18.9415	165.819	49.8962	-1.73261	0.00145577	0.046984	ENSSSCG00000015670	15	+	7757935	7785694	588	annot_exons
circCARF	ssc_circ:chr15:106414678_106437731(+)	184.343	210.834	353.765	431.88	748.431	776.603	249.647	652.305	1.38566	8.12036e-09	1.7262e-06	ENSSSCG00000016117	15	+	106414678	106437731	1043	annot_exons
circLAMB1	ssc_circ:chr9:107710908_107712562(-)	172.054	105.417	276.859	1295.64	1189.81	1344.85	184.777	1276.77	2.78864	4.10608e-39	8.25246e-36	ENSSSCG00000015444	9	-	107710908	107712562	295	annot_exons
circBBS9	ssc_circ:chr18:40259679_40285405(-)	98.3163	60.2382	184.573	0	0	56.8246	114.376	18.9415	-2.59416	0.000912633	0.0332588	ENSSSCG00000024754	18	-	40259679	40285405	574	annot_exons
circNUP98	ssc_circ:chr9:6361824_6374618(+)	12.2895	15.0596	15.3811	107.97	115.143	37.8831	14.2434	86.9988	2.6107	0.00131428	0.0429484	ENSSSCG00000014794	9	+	6361824	6374618	368	annot_exons
circZNF84	ssc_circ:chr14:22572451_22577570(-)	61.4477	135.536	169.192	0	0	37.8831	122.058	12.6277	-3.27291	8.8259e-05	0.00592785	ENSSSCG00000009729	14	-	22572451	22577570	424	annot_exons
circRC3H2	ssc_circ:chr1:263804087_263814895(-)	172.054	75.2978	169.192	35.99	0	18.9415	138.848	18.3105	-2.92276	3.40985e-05	0.00276136	ENSSSCG00000005575	1	-	263804087	263814895	826	annot_exons
ssc_circ:chr4:76581881_76589734(-)	ssc_circ:chr4:76581881_76589734(-)	258.08	75.2978	92.2864	17.995	38.3811	56.8246	141.888	37.7336	-1.91083	0.00119715	0.0398594	ENSSSCG00000046734	4	-	76581881	76589734	348	exon_intron
circPPIP5K2	ssc_circ:chr2:108613708_108617312(+)	73.7372	75.2978	30.7621	0	0	0	59.9324	0.001	-15.871	0.000488819	0.0213831	ENSSSCG00000024999	2	+	108613708	108617312	343	annot_exons
circCADPS2	ssc_circ:chr18:24770999_24782593(+)	0	60.2382	0	377.895	134.334	322.006	20.0794	278.078	3.7917	1.06085e-11	3.6082e-09	ENSSSCG00000016611	18	+	24770999	24782593	308	annot_exons
circGNB1	ssc_circ:chr6:63879633_63893464(-)	49.1582	30.1191	92.2864	0	0	0	57.1879	0.001	-15.8034	0.000977458	0.0332588	ENSSSCG00000021890	6	-	63879633	63893464	513	annot_exons
circHUWE1	ssc_circ:chrX:46345680_46354249(-)	24.5791	0	30.7621	143.96	172.715	151.532	18.4471	156.069	3.08072	4.67265e-06	0.000519111	ENSSSCG00000012328	X	-	46345680	46354249	475	annot_exons
circMSTO1	ssc_circ:chr4:94269034_94269368(-)	0	0	0	35.99	153.524	0	0.001	63.1714	15.947	0.000977458	0.0332588	ENSSSCG00000006157	4	-	94269034	94269368	202	annot_exons
circFAM171A1	ssc_circ:chr10:46538292_46569174(+)	98.3163	45.1787	138.43	215.94	326.239	170.474	93.9749	237.551	1.33789	0.00107179	0.0360658	ENSSSCG00000011047	10	+	46538292	46569174	657	annot_exons
ssc_circ:chr13:43269743_43314110(+)	ssc_circ:chr13:43269743_43314110(+)	0	60.2382	30.7621	0	153.524	227.299	30.3335	126.941	2.06518	0.00151725	0.0473777	ENSSSCG00000048263	13	+	43269743	43314110	44368	exon_intron
circABHD5	ssc_circ:chr13:27047047_27049849(+)	36.8686	180.715	169.192	0	57.5716	37.8831	128.925	31.8182	-2.01861	0.00143467	0.0464388	ENSSSCG00000011297	13	+	27047047	27049849	267	annot_exons
circB4GALT6	ssc_circ:chr6:115564345_115574834(-)	122.895	90.3574	0	0	19.1905	0	71.0843	6.39685	-3.4741	0.000977845	0.0332588	ENSSSCG00000025005	6	-	115564345	115574834	231	annot_exons
circNAA15	ssc_circ:chr8:87643220_87657343(-)	135.185	165.655	230.716	0	76.7622	75.7662	177.185	50.8428	-1.80114	0.000608748	0.025345	ENSSSCG00000009061	8	-	87643220	87657343	1002	annot_exons
circUVRAG	ssc_circ:chr9:10120704_10139416(+)	61.4477	120.476	30.7621	269.925	268.668	246.24	70.8954	261.611	1.88366	5.17756e-06	0.000566661	ENSSSCG00000028979	9	+	10120704	10139416	1848	annot_exons
circZC3H7A	ssc_circ:chr3:31357057_31359294(+)	0	0	0	35.99	153.524	0	0.001	63.1714	15.947	0.000977458	0.0332588	ENSSSCG00000007895	3	+	31357057	31359294	460	annot_exons
circSETDB2	ssc_circ:chr11:18284009_18290494(-)	49.1582	15.0596	0	89.975	191.905	94.7077	21.4059	125.529	2.55194	0.000534911	0.0225616	ENSSSCG00000009395	11	-	18284009	18290494	441	annot_exons
circKPNA6	ssc_circ:chr6:88644098_88646110(+)	0	225.893	292.24	701.805	537.335	890.253	172.711	709.798	2.03905	8.56692e-16	4.40459e-13	ENSSSCG00000034017	6	+	88644098	88646110	333	annot_exons
ssc_circ:chr12:54477951_54492240(-)	ssc_circ:chr12:54477951_54492240(-)	98.3163	45.1787	92.2864	17.995	0	0	78.5938	5.99833	-3.71178	0.000519593	0.0223052	ENSSSCG00000034964	12	-	54477951	54492240	218	annot_exons
circNID1	ssc_circ:chr14:55283669_55308756(+)	0	0	0	0	230.287	0	0.001	76.7622	16.2281	0.000244458	0.0127464	ENSSSCG00000026819	14	+	55283669	55308756	1242	annot_exons
ssc_circ:chr4:76581881_76634942(-)	ssc_circ:chr4:76581881_76634942(-)	1376.43	1551.13	1015.15	251.93	191.905	208.357	1314.24	217.397	-2.59582	5.8731e-35	9.27446e-32	ENSSSCG00000046734	4	-	76581881	76634942	45556	exon_intron
circEP300	ssc_circ:chr5:7320472_7331026(-)	135.185	0	92.2864	0	0	0	75.8238	0.001	-16.2104	6.1142e-05	0.00438873	ENSSSCG00000000068	5	-	7320472	7331026	785	annot_exons
ssc_circ:chr11:1659418_1673635(+)	ssc_circ:chr11:1659418_1673635(+)	258.08	45.1787	92.2864	35.99	806.003	947.077	131.848	596.357	2.17729	1.09035e-13	4.5482e-11	ENSSSCG00000049445	11	+	1659418	1673635	3038	annot_exons
circARFGAP3	ssc_circ:chr5:6010064_6020984(+)	0	15.0596	15.3811	35.99	191.905	151.532	10.1469	126.476	3.63976	5.74218e-06	0.000610328	ENSSSCG00000000037	5	+	6010064	6020984	364	annot_exons
circDGKH	ssc_circ:chr11:24857303_24858237(-)	430.134	602.382	399.908	215.94	172.715	18.9415	477.475	135.865	-1.81325	4.30619e-09	9.91679e-07	ENSSSCG00000009431	11	-	24857303	24858237	233	annot_exons
circMOCOS	ssc_circ:chr6:119963438_119963637(+)	0	135.536	76.9053	0	0	0	70.8138	0.001	-16.1117	0.000244458	0.0127464	ENSSSCG00000003744	6	+	119963438	119963637	200	one_exon
circPEX7	ssc_circ:chr1:27288176_27335709(-)	110.606	0	184.573	35.99	0	0	98.3929	11.9967	-3.03592	0.000857191	0.0332588	ENSSSCG00000004160	1	-	27288176	27335709	5833	exon_intron
circANP32B; NANS	ssc_circ:chr1:239891232_239905198(+)	12.2895	60.2382	138.43	0	0	0	70.3191	0.001	-16.1016	0.000244458	0.0127464	ENSSSCG00000005373	1	+	239891232	239905198	471	annot_exons
circWASHC3	ssc_circ:chr5:82259436_82264806(+)	110.606	75.2978	15.3811	0	0	0	67.0949	0.001	-16.0339	0.000244458	0.0127464	ENSSSCG00000036075	5	+	82259436	82264806	280	annot_exons
circMRTFA	ssc_circ:chr5:7960350_7961485(+)	307.239	120.476	292.24	71.98	115.143	37.8831	239.985	75.0021	-1.67794	8.90813e-05	0.00593195	ENSSSCG00000000075	5	+	7960350	7961485	238	annot_exons
circMASTL	ssc_circ:chr10:48869559_48873577(+)	24.5791	165.655	0	0	0	0	63.4114	0.001	-15.9525	0.000488819	0.0213831	ENSSSCG00000011065	10	+	48869559	48873577	373	annot_exons
circTASP1	ssc_circ:chr17:22296588_22333786(-)	36.8686	0	15.3811	161.955	19.1905	132.591	17.4166	104.579	2.58606	0.000857191	0.0332588	ENSSSCG00000007074	17	-	22296588	22333786	16589	exon_intron
ssc_circ:chr1:223459542_223465757(+)	ssc_circ:chr1:223459542_223465757(+)	122.895	180.715	169.192	17.995	19.1905	0	157.601	12.3952	-3.66842	1.40945e-06	0.000186588	ENSSSCG00000030655	1	+	223459542	223465757	495	annot_exons
circCADPS2	ssc_circ:chr18:24578356_24613823(+)	49.1582	15.0596	0	107.97	172.715	113.649	21.4059	131.445	2.61838	0.000311652	0.0154831	ENSSSCG00000016611	18	+	24578356	24613823	234	annot_exons
circUTRN	ssc_circ:chr1:20633122_20671055(-)	12.2895	15.0596	0	71.98	76.7622	94.7077	9.11637	81.15	3.15406	0.000977845	0.0332588	ENSSSCG00000004123	1	-	20633122	20671055	460	annot_exons
circTBC1D12	ssc_circ:chr14:105866977_105893750(+)	135.185	75.2978	123.049	17.995	0	18.9415	111.177	12.3122	-3.1747	0.00027788	0.0141227	ENSSSCG00000010485	14	+	105866977	105893750	297	annot_exons
circGREB1L	ssc_circ:chr6:106566592_106593940(+)	49.1582	60.2382	123.049	0	0	0	77.4816	0.001	-16.2416	6.1142e-05	0.00438873	ENSSSCG00000003699	6	+	106566592	106593940	835	annot_exons
circCCDC170	ssc_circ:chr1:14717658_14717914(-)	196.633	316.251	538.337	53.985	0	151.532	350.407	68.5058	-2.35473	5.3075e-09	1.20967e-06	ENSSSCG00000004087	1	-	14717658	14717914	257	one_exon
circRAVER2	ssc_circ:chr6:147605100_147607179(-)	98.3163	316.251	292.24	35.99	95.9527	56.8246	235.602	62.9224	-1.90471	4.74793e-05	0.00365739	ENSSSCG00000025672	6	-	147605100	147607179	249	annot_exons
circDNA2	ssc_circ:chr14:71615773_71625769(-)	110.606	105.417	61.5243	0	0	37.8831	92.5157	12.6277	-2.87311	0.0014923	0.0471987	ENSSSCG00000010240	14	-	71615773	71625769	257	annot_exons
circNHLRC2	ssc_circ:chr14:124188712_124191634(+)	12.2895	0	15.3811	197.945	38.3811	0	9.22354	78.7754	3.09435	0.000977845	0.0332588	ENSSSCG00000010645	14	+	124188712	124191634	578	annot_exons
circCEP290	ssc_circ:chr5:94468982_94470304(+)	24.5791	0	30.7621	107.97	153.524	37.8831	18.4471	99.7925	2.43554	0.0014923	0.0471987	ENSSSCG00000000926	5	+	94468982	94470304	216	annot_exons
circFAM13A	ssc_circ:chr8:130257256_130264004(+)	663.635	978.871	861.34	305.915	134.334	189.415	834.615	209.888	-1.99149	1.42337e-16	7.6751e-14	ENSSSCG00000026196	8	+	130257256	130264004	367	annot_exons
circALMS1	ssc_circ:chr3:69382891_69390965(-)	49.1582	75.2978	92.2864	197.945	268.668	151.532	72.2475	206.048	1.51196	0.0009407	0.0332588	ENSSSCG00000037977	3	-	69382891	69390965	2580	annot_exons
circARHGAP26	ssc_circ:chr2:144609015_144612731(+)	196.633	135.536	169.192	197.945	806.003	662.954	167.12	555.634	1.73325	4.00106e-10	1.06573e-07	ENSSSCG00000014399	2	+	144609015	144612731	253	annot_exons
circLRRIQ3	ssc_circ:chr6:138964559_138981411(+)	1376.43	1129.47	815.196	431.88	403.001	284.123	1107.03	373.002	-1.56944	1.22402e-16	6.76515e-14	ENSSSCG00000003784	6	+	138964559	138981411	707	annot_exons
circCFAP46	ssc_circ:chr14:140957257_140960561(-)	36.8686	0	15.3811	71.98	211.096	265.182	17.4166	182.753	3.39136	4.20551e-07	6.594e-05	ENSSSCG00000010768	14	-	140957257	140960561	408	annot_exons
circJAK2	ssc_circ:chr1:216914275_216951002(-)	184.343	286.132	430.67	71.98	0	94.7077	300.382	55.5626	-2.43461	2.18182e-08	4.42528e-06	ENSSSCG00000005215	1	-	216914275	216951002	676	annot_exons
circSORL1	ssc_circ:chr9:48542338_48553378(+)	135.185	301.191	353.765	53.985	19.1905	18.9415	263.38	30.7057	-3.10057	7.56366e-09	1.63939e-06	ENSSSCG00000015135	9	+	48542338	48553378	474	annot_exons
circBPTF	ssc_circ:chr12:14178158_14185034(+)	122.895	15.0596	61.5243	0	0	0	66.4931	0.001	-16.0209	0.000244458	0.0127464	ENSSSCG00000033528	12	+	14178158	14185034	865	annot_exons
circACOT7	ssc_circ:chr6:67180153_67223897(-)	0	0	0	17.995	95.9527	113.649	0.001	75.8657	16.2112	0.000244458	0.0127464	ENSSSCG00000003377	6	-	67180153	67223897	686	annot_exons
circDENND1B	ssc_circ:chr10:20455784_20481282(-)	245.791	90.3574	46.1432	251.93	403.001	378.831	127.43	344.587	1.43516	2.80668e-05	0.0024144	ENSSSCG00000010900	10	-	20455784	20481282	330	annot_exons
circMTMR3	ssc_circ:chr14:46985143_46993251(+)	135.185	60.2382	46.1432	287.92	307.049	94.7077	80.5221	229.892	1.5135	0.000357433	0.017444	ENSSSCG00000009994	14	+	46985143	46993251	264	annot_exons
circAFDN	ssc_circ:chr1:1625113_1663793(-)	49.1582	60.2382	61.5243	0	0	0	56.9736	0.001	-15.798	0.000977458	0.0332588	ENSSSCG00000004018	1	-	1625113	1663793	1478	annot_exons
circGUCY2C; PLBD1	ssc_circ:chr5:57883430_57887138(+)	98.3163	120.476	92.2864	0	38.3811	0	103.693	12.7937	-3.01881	0.000489408	0.0213831	ENSSSCG00000026724	5	+	57883430	57887138	251	annot_exons
circPDGFRA	ssc_circ:chr8:41003525_41005286(+)	61.4477	105.417	0	0	0	0	55.6215	0.001	-15.7634	0.000977458	0.0332588	ENSSSCG00000008841	8	+	41003525	41005286	235	annot_exons
circKCTD3	ssc_circ:chr10:5770011_5777849(+)	12.2895	90.3574	30.7621	89.975	211.096	227.299	44.4697	176.123	1.98569	0.000295351	0.0148738	ENSSSCG00000010811	10	+	5770011	5777849	563	annot_exons
circMOCOS	ssc_circ:chr6:119963438_119981373(+)	294.949	722.859	384.527	143.96	95.9527	265.182	467.445	168.365	-1.47321	8.89398e-07	0.000122129	ENSSSCG00000003744	6	+	119963438	119981373	317	annot_exons
circHHLA2	ssc_circ:chr13:151200864_151265264(-)	0	0	0	251.93	95.9527	18.9415	0.001	122.275	16.8998	4.78676e-07	7.05504e-05	ENSSSCG00000027275	13	-	151200864	151265264	16128	exon_intron
circAPBB2	ssc_circ:chr8:31993513_31997428(-)	0	60.2382	76.9053	1655.54	1170.62	1231.2	45.7145	1352.45	4.88678	1.64248e-65	9.07799e-62	ENSSSCG00000022168	8	-	31993513	31997428	275	annot_exons
circNPNT	ssc_circ:chr8:115813182_115827826(-)	73.7372	105.417	138.43	269.925	326.239	151.532	105.861	249.232	1.23532	0.00157167	0.0488698	ENSSSCG00000038801	8	-	115813182	115827826	1080	annot_exons
circMKLN1	ssc_circ:chr18:17523807_17530238(-)	73.7372	0	123.049	0	0	0	65.5953	0.001	-16.0013	0.000244458	0.0127464	ENSSSCG00000016549	18	-	17523807	17530238	243	annot_exons
circCEP95	ssc_circ:chr12:14564246_14569779(-)	24.5791	45.1787	30.7621	215.94	153.524	75.7662	33.5066	148.41	2.14707	0.000325225	0.0159788	ENSSSCG00000028925	12	-	14564246	14569779	345	annot_exons
circHHAT	ssc_circ:chr9:132562985_132578115(-)	0	0	0	161.955	19.1905	56.8246	0.001	79.3234	16.2755	0.000122256	0.007405	ENSSSCG00000015607	9	-	132562985	132578115	15131	exon_intron
circLAMA3	ssc_circ:chr6:108771223_108791587(+)	12.2895	180.715	0	0	0	0	64.3348	0.001	-15.9733	0.000488819	0.0213831	ENSSSCG00000003709	6	+	108771223	108791587	1106	annot_exons
circFAM124A	ssc_circ:chr11:16624767_16625500(-)	98.3163	60.2382	92.2864	449.875	230.287	246.24	83.6137	308.801	1.88486	7.01851e-07	0.000100757	ENSSSCG00000029598	11	-	16624767	16625500	734	one_exon
circGFPT1	ssc_circ:chr3:73046115_73059202(+)	0	0	0	143.96	76.7622	75.7662	0.001	98.8294	16.5927	7.64887e-06	0.000761717	ENSSSCG00000008339	3	+	73046115	73059202	622	annot_exons
circCOBLL1	ssc_circ:chr15:71363762_71365128(-)	0	0	0	107.97	38.3811	94.7077	0.001	80.3529	16.2941	0.000122256	0.007405	ENSSSCG00000025598	15	-	71363762	71365128	195	annot_exons
circCACNA1B	ssc_circ:chrAEMK02000682.1:192445_196005(-)	86.0268	316.251	138.43	35.99	76.7622	37.8831	180.236	50.2118	-1.84379	0.000608748	0.025345	ENSSSCG00000033493	AEMK02000682.1	-	192445	196005	436	annot_exons
circDAG1	ssc_circ:chr13:32067636_32070917(+)	0	0	0	143.96	19.1905	18.9415	0.001	60.6974	15.8893	0.000977458	0.0332588	ENSSSCG00000034357	13	+	32067636	32070917	483	annot_exons
circCASP8	ssc_circ:chr15:104931876_104932213(+)	24.5791	0	15.3811	215.94	38.3811	151.532	13.32	135.284	3.34432	1.05312e-05	0.00102565	ENSSSCG00000028157	15	+	104931876	104932213	338	one_exon
circIQGAP2	ssc_circ:chr2:85507179_85518807(+)	122.895	240.953	30.7621	35.99	19.1905	18.9415	131.537	24.7074	-2.41245	0.000325966	0.0159788	ENSSSCG00000014088	2	+	85507179	85518807	450	annot_exons
circFAM169A	ssc_circ:chr2:83861214_83870486(-)	36.8686	15.0596	46.1432	143.96	230.287	94.7077	32.6905	156.318	2.25754	6.64718e-05	0.00463583	ENSSSCG00000014076	2	-	83861214	83870486	305	annot_exons
ssc_circ:chr16:45633059_45669035(+)	ssc_circ:chr16:45633059_45669035(+)	0	0	0	71.98	57.5716	75.7662	0.001	68.4393	16.0625	0.000488819	0.0213831	ENSSSCG00000045659	16	+	45633059	45669035	2628	annot_exons
ssc_circ:chr4:76518127_76546356(-)	ssc_circ:chr4:76518127_76546356(-)	331.818	225.893	246.097	0	0	0	267.936	0.001	-18.0315	1.22479e-14	5.41553e-12	NA	4	-	76518127	76546356	28230	intergenic
circSTXBP6	ssc_circ:chr7:74347837_74366126(+)	49.1582	15.0596	92.2864	305.915	57.5716	132.591	52.168	165.359	1.66436	0.00106888	0.0360225	ENSSSCG00000001977	7	+	74347837	74366126	3819	exon_intron
circRIN2	ssc_circ:chr17:28045027_28047838(+)	86.0268	0	15.3811	269.925	191.905	132.591	33.8026	198.14	2.55132	4.90709e-06	0.000539731	ENSSSCG00000028004	17	+	28045027	28047838	438	annot_exons
circPBX1	ssc_circ:chr4:85892566_85915590(-)	73.7372	90.3574	30.7621	143.96	172.715	284.123	64.9522	200.266	1.62447	0.000347786	0.0170108	ENSSSCG00000006331	4	-	85892566	85915590	690	annot_exons
circSNTB2	ssc_circ:chr6:17706791_17712959(-)	0	0	0	215.94	0	0	0.001	71.98	16.1353	0.000244458	0.0127464	ENSSSCG00000028109	6	-	17706791	17712959	354	annot_exons
circCPSF3	ssc_circ:chr3:126871893_126883162(-)	61.4477	120.476	107.667	17.995	0	18.9415	96.5306	12.3122	-2.9709	0.0014923	0.0471987	ENSSSCG00000020799	3	-	126871893	126883162	948	annot_exons
circDENND1B	ssc_circ:chr10:20438111_20492105(-)	159.764	45.1787	76.9053	197.945	326.239	208.357	93.9494	244.18	1.37799	0.000734353	0.029954	ENSSSCG00000010900	10	-	20438111	20492105	568	annot_exons
circPPP2R1B	ssc_circ:chr9:39494895_39504434(-)	983.163	1174.65	876.721	197.945	364.62	189.415	1011.51	250.66	-2.01271	3.73787e-20	2.75456e-17	ENSSSCG00000029538	9	-	39494895	39504434	739	annot_exons
circBLTP3B	ssc_circ:chr5:83981205_83984616(+)	159.764	75.2978	123.049	0	19.1905	37.8831	119.37	19.0245	-2.64951	0.000311652	0.0154831	ENSSSCG00000026697	5	+	83981205	83984616	636	annot_exons
ssc_circ:chr10:1226095_1286096(+)	ssc_circ:chr10:1226095_1286096(+)	12.2895	60.2382	15.3811	215.94	57.5716	94.7077	29.3029	122.74	2.06649	0.00151725	0.0473777	NA	10	+	1226095	1286096	60002	intergenic
circCADPS2	ssc_circ:chr18:24585543_24635281(+)	0	15.0596	0	251.93	134.334	208.357	5.01985	198.207	5.30322	5.87874e-11	1.78037e-08	ENSSSCG00000016611	18	+	24585543	24635281	28421	exon_intron
circNCKAP1	ssc_circ:chr15:88451776_88452910(-)	0	0	169.192	0	0	0	56.3972	0.001	-15.7833	0.000977458	0.0332588	ENSSSCG00000016019	15	-	88451776	88452910	475	annot_exons
ssc_circ:chr17:169913_184314(-)	ssc_circ:chr17:169913_184314(-)	589.898	271.072	292.24	233.935	95.9527	75.7662	384.403	135.218	-1.50733	3.23889e-06	0.000372945	ENSSSCG00000007001	17	-	169913	184314	268	annot_exons
circDDB1	ssc_circ:chr2:10186250_10186530(+)	122.895	225.893	123.049	359.9	460.573	435.656	157.279	418.71	1.41262	2.18926e-06	0.000267404	ENSSSCG00000013094	2	+	10186250	10186530	185	annot_exons
circGRIK1	ssc_circ:chr13:193034630_193049824(-)	98.3163	210.834	76.9053	0	0	0	128.685	0.001	-16.9735	1.19759e-07	1.9907e-05	ENSSSCG00000025119	13	-	193034630	193049824	608	annot_exons
circDCP2	ssc_circ:chr2:116750435_116783960(-)	122.895	60.2382	92.2864	0	0	37.8831	91.8067	12.6277	-2.86201	0.0014923	0.0471987	ENSSSCG00000014204	2	-	116750435	116783960	991	annot_exons
circERCC6L2	ssc_circ:chr10:26180874_26218089(-)	86.0268	0	138.43	0	0	0	74.8188	0.001	-16.1911	0.000122256	0.007405	ENSSSCG00000010941	10	-	26180874	26218089	1376	annot_exons
circZBTB20	ssc_circ:chr13:145629978_145631582(+)	61.4477	150.596	92.2864	251.93	441.382	208.357	101.443	300.556	1.56696	2.59647e-05	0.0022423	ENSSSCG00000026113	13	+	145629978	145631582	1605	one_exon
ssc_circ:chr4:76492549_76546356(-)	ssc_circ:chr4:76492549_76546356(-)	147.474	60.2382	307.621	0	0	0	171.778	0.001	-17.3902	7.97791e-09	1.71239e-06	ENSSSCG00000044763	4	-	76492549	76546356	53808	antisense
circHLCS	ssc_circ:chr13:200543456_200546697(-)	61.4477	30.1191	76.9053	0	0	0	56.1574	0.001	-15.7772	0.000977458	0.0332588	ENSSSCG00000012059	13	-	200543456	200546697	3242	exon_intron
circANKRD12	ssc_circ:chr6:98742427_98761176(-)	61.4477	15.0596	123.049	0	0	0	66.5186	0.001	-16.0215	0.000244458	0.0127464	ENSSSCG00000003682	6	-	98742427	98761176	639	annot_exons
circMAPKAPK5	ssc_circ:chr14:39862287_39874266(-)	0	0	0	0	38.3811	170.474	0.001	69.6183	16.0872	0.000488819	0.0213831	ENSSSCG00000009890	14	-	39862287	39874266	662	annot_exons
circHUS1	ssc_circ:chr18:48525973_48538181(+)	49.1582	75.2978	76.9053	0	0	0	67.1204	0.001	-16.0345	0.000244458	0.0127464	ENSSSCG00000028523	18	+	48525973	48538181	1007	annot_exons
circRMND5A	ssc_circ:chr3:58048643_58049988(-)	61.4477	30.1191	76.9053	323.91	172.715	75.7662	56.1574	190.797	1.76449	0.000389972	0.0189484	ENSSSCG00000035478	3	-	58048643	58049988	333	annot_exons
circNCOA4	ssc_circ:chr14:90510793_90511831(-)	159.764	180.715	138.43	17.995	57.5716	0	159.636	25.1889	-2.66393	2.24751e-05	0.0019796	ENSSSCG00000010399	14	-	90510793	90511831	237	annot_exons
circLOC100524391	ssc_circ:chr10:44934036_44935556(-)	110.606	150.596	338.383	35.99	76.7622	37.8831	199.862	50.2118	-1.9929	9.908e-05	0.00655827	ENSSSCG00000011041	10	-	44934036	44935556	264	annot_exons
circZMYM4	ssc_circ:chr6:91566041_91575552(+)	12.2895	75.2978	30.7621	107.97	211.096	132.591	39.4498	150.552	1.93217	0.000824076	0.0330048	ENSSSCG00000003627	6	+	91566041	91575552	670	annot_exons
circKCTD3	ssc_circ:chr10:5777659_5806269(+)	73.7372	180.715	199.954	0	0	0	151.469	0.001	-17.2087	1.12416e-07	1.91176e-05	ENSSSCG00000010811	10	+	5777659	5806269	839	annot_exons
circTUSC3	ssc_circ:chr17:3390438_3399856(+)	12.2895	30.1191	0	125.965	134.334	37.8831	14.1362	99.394	2.81376	0.000403267	0.0194236	ENSSSCG00000021988	17	+	3390438	3399856	400	annot_exons
circCADPS2	ssc_circ:chr18:24572973_24613823(+)	0	0	0	89.975	57.5716	56.8246	0.001	68.1238	16.0559	0.000488819	0.0213831	ENSSSCG00000016611	18	+	24572973	24613823	471	annot_exons
circPPP2CA	ssc_circ:chr2:136502742_136503510(-)	49.1582	60.2382	76.9053	0	0	0	62.1006	0.001	-15.9223	0.000488819	0.0213831	ENSSSCG00000014298	2	-	136502742	136503510	252	annot_exons
circZCCHC8	ssc_circ:chr14:30273926_30281504(+)	0	0	0	179.95	19.1905	0	0.001	66.3802	16.0185	0.000488819	0.0213831	ENSSSCG00000009792	14	+	30273926	30281504	717	annot_exons
circEXOC4	ssc_circ:chr18:15347146_15348948(-)	344.107	240.953	353.765	0	0	0	312.942	0.001	-18.2555	5.53313e-17	3.13658e-14	ENSSSCG00000016543	18	-	15347146	15348948	1803	exon_intron
circFTO	ssc_circ:chr6:31388854_31427802(-)	73.7372	90.3574	30.7621	0	0	0	64.9522	0.001	-15.9871	0.000488819	0.0213831	ENSSSCG00000035949	6	-	31388854	31427802	695	annot_exons
circPREX2	ssc_circ:chr4:66850312_66858243(-)	0	0	61.5243	107.97	76.7622	132.591	20.5081	105.774	2.36672	0.000857191	0.0332588	ENSSSCG00000006199	4	-	66850312	66858243	372	annot_exons
circANKHD1; EIF4EBP3	ssc_circ:chr2:142195747_142196740(+)	73.7372	90.3574	0	0	0	0	54.6982	0.001	-15.7392	0.000977458	0.0332588	ENSSSCG00000014364	2	+	142195747	142196740	296	annot_exons
circSPATA6	ssc_circ:chr6:163299858_163384931(+)	0	0	0	143.96	134.334	56.8246	0.001	111.706	16.7693	1.9134e-06	0.000237648	ENSSSCG00000003881	6	+	163299858	163384931	1251	annot_exons
circPDLIM1	ssc_circ:chr14:106768146_106773252(-)	24.5791	0	92.2864	233.935	211.096	132.591	38.9552	192.541	2.30528	8.41813e-06	0.000834565	ENSSSCG00000010493	14	-	106768146	106773252	285	annot_exons
circPCCB	ssc_circ:chr13:77226243_77289518(+)	0	0	0	89.975	76.7622	18.9415	0.001	61.8929	15.9175	0.000977458	0.0332588	ENSSSCG00000011653	13	+	77226243	77289518	718	annot_exons
circACBD5	ssc_circ:chr10:48903085_48907143(-)	0	0	0	71.98	19.1905	113.649	0.001	68.2733	16.059	0.000488819	0.0213831	ENSSSCG00000011064	10	-	48903085	48907143	443	annot_exons
circMBTD1	ssc_circ:chr12:27490741_27499620(-)	24.5791	75.2978	15.3811	107.97	211.096	132.591	38.4193	150.552	1.97036	0.000824076	0.0330048	ENSSSCG00000017592	12	-	27490741	27499620	652	annot_exons
ssc_circ:chrX:40629210_40634199(-)	ssc_circ:chrX:40629210_40634199(-)	0	0	15.3811	179.95	134.334	189.415	5.12702	167.9	5.03334	1.87619e-09	4.76768e-07	ENSSSCG00000051064	X	-	40629210	40634199	4990	exon_intron
ssc_circ:chr1:170070318_170134677(+)	ssc_circ:chr1:170070318_170134677(+)	12.2895	0	0	0	172.715	75.7662	4.09651	82.827	4.33763	0.000122256	0.007405	ENSSSCG00000041595	1	+	170070318	170134677	905	annot_exons
circB3GALNT2	ssc_circ:chr14:55770332_55802841(+)	36.8686	90.3574	107.667	0	0	0	78.2978	0.001	-16.2567	6.1142e-05	0.00438873	ENSSSCG00000033692	14	+	55770332	55802841	729	annot_exons
circFRYL	ssc_circ:chr8:38476237_38478580(-)	61.4477	15.0596	246.097	0	0	0	107.535	0.001	-16.7144	1.9134e-06	0.000237648	ENSSSCG00000008826	8	-	38476237	38478580	424	annot_exons
circHDAC4	ssc_circ:chr15:138613017_138614428(-)	12.2895	0	15.3811	71.98	211.096	113.649	9.22354	132.242	3.84171	2.99177e-06	0.000351819	ENSSSCG00000024777	15	-	138613017	138614428	1412	exon_intron
circSTAU2	ssc_circ:chr4:62178830_62187826(+)	12.2895	75.2978	15.3811	143.96	287.858	56.8246	34.3228	162.881	2.24658	0.000117345	0.007405	ENSSSCG00000006179	4	+	62178830	62187826	296	annot_exons
circGLI3	ssc_circ:chr18:52417988_52495626(+)	73.7372	120.476	153.811	233.935	307.049	322.006	116.008	287.663	1.31016	0.000209497	0.0118758	ENSSSCG00000016763	18	+	52417988	52495626	955	annot_exons
circMRPL37	ssc_circ:chr6:158113662_158125574(-)	270.37	271.072	169.192	107.97	38.3811	94.7077	236.878	80.3529	-1.55972	0.00026613	0.0137467	ENSSSCG00000032083	6	-	158113662	158125574	344	annot_exons
circTFRC	ssc_circ:chr13:133984022_133987630(+)	49.1582	60.2382	15.3811	215.94	153.524	75.7662	41.5925	148.41	1.83519	0.000824076	0.0330048	ENSSSCG00000011848	13	+	133984022	133987630	517	annot_exons
circTLL1	ssc_circ:chr8:42908218_42929699(-)	0	0	0	125.965	0	56.8246	0.001	60.9299	15.8949	0.000977458	0.0332588	ENSSSCG00000008853	8	-	42908218	42929699	482	annot_exons
circMDH1	ssc_circ:chr3:78289762_78290558(+)	208.922	527.085	230.716	89.975	0	189.415	322.241	93.1302	-1.79082	2.00203e-06	0.000245894	ENSSSCG00000025751	3	+	78289762	78290558	797	antisense
circEIF3D	ssc_circ:chr5:11216943_11217380(+)	0	0	0	107.97	0	113.649	0.001	73.8731	16.1728	0.000244458	0.0127464	ENSSSCG00000000141	5	+	11216943	11217380	179	annot_exons
circTOP2A	ssc_circ:chr12:22012341_22014427(+)	294.949	225.893	153.811	17.995	57.5716	0	224.884	25.1889	-3.15832	5.79216e-08	1.03269e-05	ENSSSCG00000017473	12	+	22012341	22014427	386	annot_exons
circGNB5	ssc_circ:chr1:119542574_119558581(+)	49.1582	0	30.7621	161.955	287.858	56.8246	26.6401	168.879	2.66432	6.19871e-06	0.000652576	ENSSSCG00000004622	1	+	119542574	119558581	543	annot_exons
circSESTD1	ssc_circ:chr15:84845471_84870609(-)	196.633	90.3574	0	503.86	249.477	189.415	95.6633	314.251	1.71588	3.44242e-06	0.000394327	ENSSSCG00000016005	15	-	84845471	84870609	4551	annot_exons
circARHGAP28	ssc_circ:chr6:100602832_100607627(-)	110.606	195.774	107.667	71.98	19.1905	18.9415	138.016	36.704	-1.91082	0.00132261	0.0430004	ENSSSCG00000021612	6	-	100602832	100607627	358	annot_exons
circNUP98	ssc_circ:chr9:6387175_6388462(+)	98.3163	120.476	0	431.88	134.334	151.532	72.9309	239.249	1.71391	7.38788e-05	0.0051201	ENSSSCG00000014794	9	+	6387175	6388462	317	annot_exons
circABL1	ssc_circ:chr1:270899688_270900268(+)	380.976	180.715	430.67	17.995	57.5716	132.591	330.787	69.3858	-2.25319	1.44233e-08	2.9525e-06	ENSSSCG00000005706	1	+	270899688	270900268	255	annot_exons
circZDHHC7	ssc_circ:chr6:3813863_3814709(+)	737.372	1204.76	2153.35	449.875	594.907	587.188	1365.16	543.99	-1.32742	5.39017e-15	2.48262e-12	ENSSSCG00000002667	6	+	3813863	3814709	304	annot_exons
ssc_circ:chr7:20896458_20904929(+)	ssc_circ:chr7:20896458_20904929(+)	0	0	0	485.865	2360.44	2216.16	0.001	1687.49	20.6864	2.01463e-87	2.22697e-83	ENSSSCG00000049262	7	+	20896458	20904929	8472	exon_intron
circDENND1B	ssc_circ:chr10:20469603_20481282(-)	12.2895	30.1191	30.7621	53.985	211.096	113.649	24.3903	126.243	2.37183	0.000534911	0.0225616	ENSSSCG00000010900	10	-	20469603	20481282	228	annot_exons
circPARD3	ssc_circ:chr10:57250368_57252743(-)	847.978	557.204	615.243	107.97	153.524	113.649	673.475	125.048	-2.42914	1.42259e-17	8.27649e-15	ENSSSCG00000011103	10	-	57250368	57252743	176	annot_exons
circCCDC30	ssc_circ:chr6:168856047_168858417(-)	159.764	120.476	1245.87	179.95	38.3811	75.7662	508.702	98.0324	-2.37549	1.22207e-12	4.50291e-10	ENSSSCG00000003965	6	-	168856047	168858417	296	annot_exons
circBCAS3	ssc_circ:chr12:37287178_37355669(-)	36.8686	60.2382	15.3811	35.99	95.9527	303.065	37.496	145.002	1.95127	0.000536792	0.0225616	ENSSSCG00000017676	12	-	37287178	37355669	745	annot_exons
circLRRIQ3	ssc_circ:chr6:138961341_138981411(+)	122.895	30.1191	123.049	0	0	0	92.021	0.001	-16.4897	7.64887e-06	0.000761717	ENSSSCG00000003784	6	+	138961341	138981411	3925	exon_intron
circDCC	ssc_circ:chr1:102571848_102574753(+)	36.8686	135.536	123.049	0	38.3811	0	98.4844	12.7937	-2.94446	0.0014923	0.0471987	ENSSSCG00000040836	1	+	102571848	102574753	276	annot_exons
circGRM8	ssc_circ:chr18:20960752_20961555(+)	0	0	0	35.99	95.9527	208.357	0.001	113.433	16.7915	1.9134e-06	0.000237648	ENSSSCG00000022865	18	+	20960752	20961555	804	one_exon
circKCTD3	ssc_circ:chr10:5771333_5789084(+)	0	0	0	71.98	76.7622	56.8246	0.001	68.5223	16.0643	0.000488819	0.0213831	ENSSSCG00000010811	10	+	5771333	5789084	539	annot_exons
ssc_circ:chr3:2593047_2603722(+)	ssc_circ:chr3:2593047_2603722(+)	49.1582	150.596	261.478	0	19.1905	0	153.744	6.39685	-4.58702	4.65595e-07	7.05204e-05	NA	3	+	2593047	2603722	10676	intergenic
circGALC	ssc_circ:chr7:109906158_109913183(-)	0	0	0	17.995	38.3811	189.415	0.001	81.9305	16.3221	0.000122256	0.007405	ENSSSCG00000027865	7	-	109906158	109913183	509	annot_exons
circTMC7	ssc_circ:chr3:26337244_26342816(+)	0	0	0	71.98	57.5716	56.8246	0.001	62.1254	15.9229	0.000977458	0.0332588	ENSSSCG00000007866	3	+	26337244	26342816	626	annot_exons
circERBIN	ssc_circ:chr16:44480956_44482325(+)	73.7372	180.715	92.2864	17.995	38.3811	18.9415	115.579	25.1059	-2.20279	0.00151725	0.0473777	ENSSSCG00000016954	16	+	44480956	44482325	220	annot_exons
circPAIP2	ssc_circ:chr2:141254414_141256480(+)	110.606	75.2978	15.3811	0	0	0	67.0949	0.001	-16.0339	0.000244458	0.0127464	ENSSSCG00000026606	2	+	141254414	141256480	344	annot_exons
circTRPM6	ssc_circ:chr1:227918274_227932487(-)	0	0	0	89.975	38.3811	170.474	0.001	99.61	16.604	7.64887e-06	0.000761717	ENSSSCG00000005269	1	-	227918274	227932487	636	annot_exons
circEVI5	ssc_circ:chr4:124532103_124539837(+)	0	30.1191	0	179.95	76.7622	18.9415	10.0397	91.8846	3.19411	0.00131428	0.0429484	ENSSSCG00000006901	4	+	124532103	124539837	243	annot_exons
circDCAF5	ssc_circ:chr7:92728724_92759618(-)	98.3163	90.3574	61.5243	0	0	18.9415	83.3993	6.31385	-3.72344	0.000275143	0.0140482	ENSSSCG00000039701	7	-	92728724	92759618	409	annot_exons
circRASSF2	ssc_circ:chr17:13786220_13796255(-)	12.2895	0	15.3811	35.99	115.143	151.532	9.22354	100.889	3.4513	7.6468e-05	0.00525017	ENSSSCG00000032601	17	-	13786220	13796255	408	annot_exons
ssc_circ:chr2:26927319_26946530(-)	ssc_circ:chr2:26927319_26946530(-)	24.5791	120.476	215.335	0	38.3811	0	120.13	12.7937	-3.23109	0.000156975	0.00929765	ENSSSCG00000041545	2	-	26927319	26946530	16014	exon_intron
ssc_circ:chr17:21935093_21936887(-)	ssc_circ:chr17:21935093_21936887(-)	0	0	0	107.97	76.7622	0	0.001	61.5774	15.9101	0.000977458	0.0332588	NA	17	-	21935093	21936887	1795	intergenic
circUBE2J1	ssc_circ:chr1:57349315_57354474(-)	0	30.1191	15.3811	179.95	38.3811	56.8246	15.1667	91.7186	2.5963	0.00131428	0.0429484	ENSSSCG00000004317	1	-	57349315	57354474	453	annot_exons
circB4GALT6	ssc_circ:chr6:115546277_115574834(-)	196.633	0	0	0	0	0	65.5442	0.001	-16.0002	0.000122256	0.007405	ENSSSCG00000025005	6	-	115546277	115574834	356	annot_exons
circDYM	ssc_circ:chr1:98882666_98888929(-)	110.606	90.3574	0	0	0	0	66.9877	0.001	-16.0316	0.000244458	0.0127464	ENSSSCG00000004508	1	-	98882666	98888929	488	annot_exons
circSUCO	ssc_circ:chr9:114939349_114944875(+)	184.343	346.37	261.478	53.985	0	0	264.064	17.995	-3.87522	3.86932e-11	1.22204e-08	ENSSSCG00000015485	9	+	114939349	114944875	555	annot_exons
circAMOTL1	ssc_circ:chr9:26923563_26932473(+)	49.1582	15.0596	0	215.94	230.287	189.415	21.4059	211.881	3.30717	1.0584e-08	2.20747e-06	ENSSSCG00000014960	9	+	26923563	26932473	527	annot_exons
circPSPC1	ssc_circ:chr11:555885_562934(-)	36.8686	0	0	71.98	57.5716	208.357	12.2895	112.636	3.19617	0.000121429	0.007405	ENSSSCG00000009569	11	-	555885	562934	398	annot_exons
ssc_circ:chr18:37118110_37166694(+)	ssc_circ:chr18:37118110_37166694(+)	135.185	60.2382	0	0	0	0	65.1411	0.001	-15.9913	0.000244458	0.0127464	ENSSSCG00000043839	18	+	37118110	37166694	48369	exon_intron
circVWA8	ssc_circ:chr11:25134101_25137323(+)	0	0	0	0	38.3811	151.532	0.001	63.3045	15.95	0.000977458	0.0332588	ENSSSCG00000029837	11	+	25134101	25137323	214	annot_exons
circUSP40	ssc_circ:chr15:133924880_133929332(-)	380.976	391.549	215.335	0	19.1905	75.7662	329.286	31.6522	-3.37896	2.33441e-12	8.46051e-10	ENSSSCG00000016306	15	-	133924880	133929332	496	annot_exons
circPBRM1	ssc_circ:chr13:34799994_34814973(-)	12.2895	30.1191	0	53.985	249.477	56.8246	14.1362	120.096	3.08671	6.62322e-05	0.00463583	ENSSSCG00000035824	13	-	34799994	34814973	543	annot_exons
circTLCD4	ssc_circ:chr4:122275847_122285360(-)	798.82	451.787	553.718	251.93	134.334	132.591	601.442	172.952	-1.79806	3.97411e-11	1.23746e-08	ENSSSCG00000039854	4	-	122275847	122285360	410	annot_exons
circLONP1	ssc_circ:chr2:73280306_73281077(+)	49.1582	30.1191	15.3811	269.925	211.096	132.591	31.5528	204.537	2.69652	4.47081e-07	6.96061e-05	ENSSSCG00000027128	2	+	73280306	73281077	328	annot_exons
circCADPS2	ssc_circ:chr18:24782437_24782593(+)	172.054	75.2978	261.478	17.995	38.3811	75.7662	169.61	44.0474	-1.94509	0.000432729	0.0206181	ENSSSCG00000016611	18	+	24782437	24782593	157	one_exon
circTCF4	ssc_circ:chr1:104748096_104756151(-)	36.8686	90.3574	46.1432	0	0	0	57.7897	0.001	-15.8185	0.000977458	0.0332588	ENSSSCG00000004535	1	-	104748096	104756151	428	annot_exons
circIGSF9	ssc_circ:chr4:90556386_90557015(+)	639.056	256.013	815.196	359.9	134.334	227.299	570.088	240.511	-1.24508	1.53133e-06	0.000201515	ENSSSCG00000006396	4	+	90556386	90557015	431	annot_exons
circZFPM2	ssc_circ:chr4:31972148_31996226(-)	380.976	496.965	230.716	197.945	191.905	113.649	369.552	167.833	-1.13875	0.000299393	0.0150431	ENSSSCG00000006038	4	-	31972148	31996226	322	annot_exons
circZNF883	ssc_circ:chr1:253694235_253702133(-)	12.2895	30.1191	0	125.965	153.524	18.9415	14.1362	99.477	2.81497	0.000403267	0.0194236	ENSSSCG00000047560	1	-	253694235	253702133	6957	exon_intron
circRIBC2	ssc_circ:chr5:3972025_3972369(-)	135.185	15.0596	61.5243	0	0	0	70.5896	0.001	-16.1072	0.000122256	0.007405	ENSSSCG00000024718	5	-	3972025	3972369	345	one_exon
circMVB12B	ssc_circ:chr1:266981815_267028781(+)	196.633	30.1191	384.527	0	95.9527	113.649	203.759	69.8673	-1.54418	0.000624264	0.0259422	ENSSSCG00000036926	1	+	266981815	267028781	3702	annot_exons
circAFDN	ssc_circ:chr1:1688316_1688699(-)	135.185	90.3574	76.9053	35.99	0	0	100.816	11.9967	-3.07102	0.000857191	0.0332588	ENSSSCG00000004018	1	-	1688316	1688699	384	intronic
circRPS6KB1	ssc_circ:chr12:36144955_36154292(+)	319.528	210.834	276.859	35.99	95.9527	132.591	269.074	88.1778	-1.60951	4.49633e-05	0.00347569	ENSSSCG00000017670	12	+	36144955	36154292	470	annot_exons
circPNISR	ssc_circ:chr1:66367794_66372342(-)	0	0	0	53.985	115.143	18.9415	0.001	62.6899	15.9359	0.000977458	0.0332588	ENSSSCG00000037594	1	-	66367794	66372342	389	annot_exons
circADGRA3	ssc_circ:chr8:16728875_16755944(-)	393.265	542.144	430.67	143.96	57.5716	94.7077	455.36	98.7464	-2.20521	6.42038e-11	1.91813e-08	ENSSSCG00000008753	8	-	16728875	16755944	449	annot_exons
circRBM27	ssc_circ:chr2:147598046_147609868(+)	0	0	0	35.99	38.3811	113.649	0.001	62.6735	15.9356	0.000977458	0.0332588	ENSSSCG00000014414	2	+	147598046	147609868	450	annot_exons
circMARK3	ssc_circ:chrAEMK02000452.1:1966581_2013236(+)	122.895	105.417	0	0	0	0	76.1041	0.001	-16.2157	6.1142e-05	0.00438873	ENSSSCG00000021669	AEMK02000452.1	+	1966581	2013236	432	annot_exons
ssc_circ:chr9:32266027_32306859(+)	ssc_circ:chr9:32266027_32306859(+)	208.922	180.715	199.954	0	0	0	196.53	0.001	-17.5844	1.47145e-10	4.06634e-08	ENSSSCG00000047709	9	+	32266027	32306859	37999	exon_intron
ssc_circ:chr3:117088752_117089708(-)	ssc_circ:chr3:117088752_117089708(-)	110.606	0	76.9053	0	0	0	62.5037	0.001	-15.9317	0.000488819	0.0213831	NA	3	-	117088752	117089708	957	intergenic
ssc_circ:chrX:115221683_115223307(+)	ssc_circ:chrX:115221683_115223307(+)	73.7372	60.2382	92.2864	215.94	249.477	322.006	75.4206	262.474	1.79915	1.2263e-05	0.00117364	ENSSSCG00000049833	X	+	115221683	115223307	1625	one_exon
ssc_circ:chr4:76581881_76640165(-)	ssc_circ:chr4:76581881_76640165(-)	0	0	0	89.975	115.143	94.7077	0.001	99.942	16.6088	7.64887e-06	0.000761717	ENSSSCG00000046734	4	-	76581881	76640165	50779	exon_intron
circNOL10	ssc_circ:chr3:125943043_125943717(+)	159.764	271.072	169.192	71.98	57.5716	18.9415	200.009	49.4977	-2.01463	6.20947e-05	0.00444269	ENSSSCG00000008635	3	+	125943043	125943717	422	annot_exons
ssc_circ:chr10:38175968_38208761(-)	ssc_circ:chr10:38175968_38208761(-)	233.501	165.655	0	323.91	153.524	511.422	133.052	329.619	1.30881	0.000156151	0.00928004	NA	10	-	38175968	38208761	32794	intergenic
ssc_circ:chr2:105314005_105314647(+)	ssc_circ:chr2:105314005_105314647(+)	172.054	75.2978	30.7621	0	0	0	92.7045	0.001	-16.5004	7.64887e-06	0.000761717	NA	2	+	105314005	105314647	643	intergenic
ssc_circ:chr4:76628598_76634942(-)	ssc_circ:chr4:76628598_76634942(-)	1818.85	3282.98	1753.44	287.92	115.143	189.415	2285.09	197.493	-3.53238	3.10286e-78	2.2866e-74	NA	4	-	76628598	76634942	6345	intergenic
circFBXW4	ssc_circ:chr14:112705127_112714985(-)	331.818	361.429	369.146	161.955	191.905	151.532	354.131	168.464	-1.07184	0.000777446	0.0314219	ENSSSCG00000010566	14	-	112705127	112714985	510	annot_exons
circODR4	ssc_circ:chr9:127617910_127625740(+)	0	0	0	17.995	76.7622	113.649	0.001	69.4688	16.0841	0.000488819	0.0213831	ENSSSCG00000015577	9	+	127617910	127625740	7831	exon_intron
circCMTM8	ssc_circ:chr13:18341600_18350103(+)	577.608	587.323	307.621	269.925	191.905	246.24	490.851	236.023	-1.05635	5.47838e-05	0.00417641	ENSSSCG00000022618	13	+	18341600	18350103	442	annot_exons
circDPYSL2	ssc_circ:chr14:10529939_10531160(+)	221.212	105.417	169.192	485.865	594.907	246.24	165.273	442.337	1.42029	1.63053e-06	0.00021229	ENSSSCG00000030130	14	+	10529939	10531160	299	annot_exons
circEDEM3	ssc_circ:chr9:125947610_125962891(-)	98.3163	150.596	30.7621	0	0	37.8831	93.2247	12.6277	-2.88412	0.0014923	0.0471987	ENSSSCG00000015566	9	-	125947610	125962891	649	annot_exons
circPREPL	ssc_circ:chr3:96116880_96124120(+)	405.555	346.37	323.002	539.85	863.574	1003.9	358.309	802.442	1.16319	3.10273e-08	5.91337e-06	ENSSSCG00000008448	3	+	96116880	96124120	533	annot_exons
circACOX1	ssc_circ:chr12:5471981_5473179(+)	184.343	391.549	138.43	413.885	556.526	511.422	238.107	493.944	1.05274	5.00751e-05	0.00384396	ENSSSCG00000017198	12	+	5471981	5473179	354	annot_exons
circDZANK1	ssc_circ:chr17:26706513_26713892(-)	24.5791	15.0596	0	35.99	172.715	56.8246	13.2129	88.5098	2.74389	0.00131428	0.0429484	ENSSSCG00000007094	17	-	26706513	26713892	366	annot_exons
circIPO11	ssc_circ:chr16:41238917_41274722(+)	24.5791	60.2382	92.2864	0	0	0	59.0346	0.001	-15.8493	0.000977458	0.0332588	ENSSSCG00000016938	16	+	41238917	41274722	570	annot_exons
circKCTD3	ssc_circ:chr10:5761746_5812467(+)	0	0	0	53.985	95.9527	94.7077	0.001	81.5485	16.3154	0.000122256	0.007405	ENSSSCG00000010811	10	+	5761746	5812467	1706	annot_exons
circPAQR5	ssc_circ:chr1:167209708_167216246(+)	0	0	15.3811	125.965	76.7622	132.591	5.12702	111.773	4.4463	2.1041e-05	0.00186817	ENSSSCG00000004968	1	+	167209708	167216246	461	annot_exons
circANKRD12	ssc_circ:chr6:98701017_98703045(-)	0	0	0	0	57.5716	208.357	0.001	88.6429	16.4357	6.1142e-05	0.00438873	ENSSSCG00000003682	6	-	98701017	98703045	240	annot_exons
circOXA1L	ssc_circ:chr7:76237514_76238347(-)	147.474	105.417	169.192	35.99	0	37.8831	140.694	24.6244	-2.51441	0.000113518	0.00733817	ENSSSCG00000002042	7	-	76237514	76238347	395	annot_exons
circDNAJC13	ssc_circ:chr13:73619280_73631399(+)	61.4477	0	0	125.965	95.9527	113.649	20.4826	111.856	2.44917	0.00154705	0.048172	ENSSSCG00000011628	13	+	73619280	73631399	1221	annot_exons
ssc_circ:chr14:82027560_82028841(+)	ssc_circ:chr14:82027560_82028841(+)	36.8686	45.1787	153.811	0	0	0	78.6193	0.001	-16.2626	6.1142e-05	0.00438873	NA	14	+	82027560	82028841	1282	intergenic
circPRPF3	ssc_circ:chr4:98757900_98759638(-)	147.474	120.476	184.573	0	38.3811	56.8246	150.841	31.7352	-2.24887	0.000195894	0.0112489	ENSSSCG00000030119	4	-	98757900	98759638	474	annot_exons
ssc_circ:chr10:701826_705049(-)	ssc_circ:chr10:701826_705049(-)	12.2895	0	15.3811	161.955	153.524	75.7662	9.22354	130.415	3.82165	2.99177e-06	0.000351819	ENSSSCG00000032055	10	-	701826	705049	440	annot_exons
circCADPS2	ssc_circ:chr18:24496802_24515431(+)	233.501	195.774	215.335	251.93	633.288	416.714	214.87	433.977	1.01415	0.000401311	0.0194236	ENSSSCG00000016611	18	+	24496802	24515431	18630	exon_intron
circSLC25A3	ssc_circ:chr5:85285642_85286475(-)	614.477	1611.37	476.813	2735.24	2398.82	2879.12	900.888	2671.06	1.56799	1.02071e-38	1.88048e-35	ENSSSCG00000000886	5	-	85285642	85286475	355	annot_exons
circPBX1	ssc_circ:chr4:85915400_85915590(-)	159.764	195.774	138.43	665.815	307.049	511.422	164.656	494.762	1.58728	2.90867e-08	5.6907e-06	ENSSSCG00000006331	4	-	85915400	85915590	191	one_exon
circCROT	ssc_circ:chr9:93295752_93304613(-)	233.501	90.3574	61.5243	197.945	518.145	246.24	128.461	320.777	1.32024	0.000184894	0.0107287	ENSSSCG00000015391	9	-	93295752	93304613	677	annot_exons
circUGGT1	ssc_circ:chr15:59169716_59185795(-)	49.1582	0	123.049	0	0	0	57.4022	0.001	-15.8088	0.000977458	0.0332588	ENSSSCG00000015857	15	-	59169716	59185795	888	annot_exons
circFARP1	ssc_circ:chr11:67393624_67411878(+)	245.791	90.3574	92.2864	17.995	19.1905	0	142.812	12.3952	-3.52626	4.67265e-06	0.000519111	ENSSSCG00000026863	11	+	67393624	67411878	5121	annot_exons
circFOCAD	ssc_circ:chr1:202207302_202254632(-)	36.8686	30.1191	46.1432	251.93	153.524	151.532	37.7103	185.662	2.29965	1.43843e-05	0.00135323	ENSSSCG00000028406	1	-	202207302	202254632	959	annot_exons
circKHDRBS3	ssc_circ:chr4:6343203_6356068(-)	49.1582	45.1787	61.5243	593.835	383.811	511.422	51.9537	496.356	3.25608	3.87204e-18	2.59403e-15	ENSSSCG00000005941	4	-	6343203	6356068	336	annot_exons
circLHFPL6	ssc_circ:chr11:14547775_14560181(-)	24.5791	0	153.811	0	0	0	59.4632	0.001	-15.8597	0.000977458	0.0332588	ENSSSCG00000029855	11	-	14547775	14560181	793	annot_exons
circAPBB2	ssc_circ:chr8:31993513_32031054(-)	0	15.0596	0	413.885	230.287	416.714	5.01985	353.628	6.13845	2.24007e-19	1.59753e-16	ENSSSCG00000022168	8	-	31993513	32031054	485	annot_exons
circMTHFSD	ssc_circ:chr6:2564305_2569942(+)	159.764	271.072	292.24	0	19.1905	0	241.025	6.39685	-5.23568	1.62876e-11	5.37444e-09	ENSSSCG00000002660	6	+	2564305	2569942	423	annot_exons
circPPEF1	ssc_circ:chrX:15138598_15146578(+)	0	0	0	35.99	153.524	0	0.001	63.1714	15.947	0.000977458	0.0332588	ENSSSCG00000030274	X	+	15138598	15146578	263	annot_exons
circGNL3	ssc_circ:chr13:34824030_34825924(+)	282.659	316.251	138.43	467.87	882.765	757.662	245.78	702.766	1.51568	1.26489e-10	3.58516e-08	ENSSSCG00000011449	13	+	34824030	34825924	461	annot_exons
circACOT7	ssc_circ:chr6:67198311_67210350(-)	98.3163	30.1191	107.667	107.97	307.049	473.539	78.701	296.186	1.91205	1.79524e-06	0.000229418	ENSSSCG00000003377	6	-	67198311	67210350	294	annot_exons
circPHLPP2	ssc_circ:chr6:14658719_14666490(-)	24.5791	15.0596	0	53.985	115.143	94.7077	13.2129	87.9453	2.73466	0.00131428	0.0429484	ENSSSCG00000002739	6	-	14658719	14666490	642	annot_exons
ssc_circ:chr16:18249647_18258513(+)	ssc_circ:chr16:18249647_18258513(+)	12.2895	195.774	76.9053	0	0	18.9415	94.9897	6.31385	-3.91118	0.000403267	0.0194236	NA	16	+	18249647	18258513	8867	intergenic
circMRS2	ssc_circ:chr7:19265492_19273195(+)	958.584	180.715	2168.73	215.94	249.477	208.357	1102.68	224.591	-2.29564	1.08799e-25	1.14539e-22	ENSSSCG00000001087	7	+	19265492	19273195	693	annot_exons
circDCLK1	ssc_circ:chr11:12137091_12137437(-)	319.528	240.953	553.718	125.965	134.334	94.7077	371.4	118.336	-1.65009	1.12302e-06	0.000151389	ENSSSCG00000033919	11	-	12137091	12137437	347	one_exon
circMPZL1	ssc_circ:chr4:83253912_83260866(-)	294.949	527.085	153.811	215.94	153.524	37.8831	325.281	135.782	-1.26039	0.000225998	0.0125853	ENSSSCG00000006306	4	-	83253912	83260866	381	annot_exons
circDGKH	ssc_circ:chr11:24850053_24854657(-)	0	30.1191	15.3811	233.935	57.5716	75.7662	15.1667	122.424	3.01291	3.59967e-05	0.00287298	ENSSSCG00000009431	11	-	24850053	24854657	512	annot_exons
circMFSD14A	ssc_circ:chr4:118066785_118069700(-)	135.185	406.608	369.146	71.98	19.1905	56.8246	303.646	49.3317	-2.6218	7.02243e-09	1.5682e-06	ENSSSCG00000006870	4	-	118066785	118069700	243	annot_exons
circUTRN	ssc_circ:chr1:20819147_20821172(-)	73.7372	15.0596	0	89.975	191.905	113.649	29.5989	131.843	2.15521	0.000914622	0.0332588	ENSSSCG00000004123	1	-	20819147	20821172	333	annot_exons
circLOC100627466	ssc_circ:chr4:76694150_76702091(-)	368.686	572.263	492.194	341.905	57.5716	132.591	477.715	177.356	-1.4295	1.37213e-06	0.000182742	ENSSSCG00000031906	4	-	76694150	76702091	384	annot_exons
circABCC9	ssc_circ:chr5:51561006_51561815(+)	36.8686	30.1191	215.335	0	0	18.9415	94.1076	6.31385	-3.89772	0.000729902	0.0298275	ENSSSCG00000000571	5	+	51561006	51561815	309	annot_exons
circPSME4	ssc_circ:chr3:87297672_87299574(+)	245.791	120.476	169.192	35.99	57.5716	75.7662	178.486	56.4426	-1.66096	0.000827684	0.0330894	ENSSSCG00000008412	3	+	87297672	87299574	268	annot_exons
ssc_circ:chr11:3237458_3242632(+)	ssc_circ:chr11:3237458_3242632(+)	0	0	0	35.99	115.143	56.8246	0.001	69.3193	16.081	0.000488819	0.0213831	ENSSSCG00000035318	11	+	3237458	3242632	377	annot_exons
circDOP1B	ssc_circ:chr13:199956007_199958845(+)	135.185	105.417	107.667	17.995	57.5716	0	116.09	25.1889	-2.20438	0.00151725	0.0473777	ENSSSCG00000012054	13	+	199956007	199958845	317	annot_exons
circBRD4	ssc_circ:chr2:62307779_62313757(+)	1843.43	1987.86	1814.97	377.895	326.239	322.006	1882.09	342.047	-2.46007	5.92114e-46	2.61809e-42	ENSSSCG00000022227	2	+	62307779	62313757	593	annot_exons
circECE2; PSMD2	ssc_circ:chr13:122190540_122192108(+)	98.3163	120.476	138.43	17.995	19.1905	37.8831	119.074	25.0229	-2.25054	0.00151725	0.0473777	ENSSSCG00000046387	13	+	122190540	122192108	651	annot_exons
circSDK1	ssc_circ:chr3:3189176_3197925(+)	24.5791	0	138.43	251.93	211.096	75.7662	54.3362	179.597	1.72478	0.000432729	0.0206181	ENSSSCG00000007574	3	+	3189176	3197925	413	annot_exons
circTMEM43	ssc_circ:chr13:70406477_70408175(-)	602.188	707.799	307.621	323.91	249.477	94.7077	539.203	222.698	-1.27574	1.08134e-06	0.000146665	ENSSSCG00000011603	13	-	70406477	70408175	380	annot_exons
circMTF1	ssc_circ:chr6:93881794_93882252(-)	184.343	30.1191	61.5243	0	0	0	91.9955	0.001	-16.4893	7.64887e-06	0.000761717	ENSSSCG00000037516	6	-	93881794	93882252	459	one_exon
circADGRA3	ssc_circ:chr8:16726255_16755944(-)	294.949	165.655	46.1432	431.88	326.239	378.831	168.916	378.983	1.16583	0.000258304	0.0134051	ENSSSCG00000008753	8	-	16726255	16755944	663	annot_exons
circOAT	ssc_circ:chr14:133810299_133813901(-)	147.474	406.608	153.811	0	19.1905	75.7662	235.964	31.6522	-2.89819	1.22516e-07	2.02134e-05	ENSSSCG00000010734	14	-	133810299	133813901	511	annot_exons
circPOLI	ssc_circ:chr1:103798188_103815098(+)	159.764	75.2978	230.716	413.885	364.62	246.24	155.259	341.582	1.13755	0.000442202	0.0210241	ENSSSCG00000004529	1	+	103798188	103815098	957	annot_exons
circRRP15	ssc_circ:chr10:8265577_8271193(+)	135.185	75.2978	61.5243	0	0	37.8831	90.669	12.6277	-2.84402	0.0014923	0.0471987	ENSSSCG00000027846	10	+	8265577	8271193	575	annot_exons
circLOC100513601; SLA-2	ssc_circ:chr7:22938701_22956239(+)	61.4477	1219.82	0	17.995	19.1905	37.8831	427.091	25.0229	-4.09322	1.37152e-17	8.19503e-15	ENSSSCG00000001229	7	+	22938701	22956239	16050	exon_intron
ssc_circ:chr5:76899173_76942859(+)	ssc_circ:chr5:76899173_76942859(+)	49.1582	301.191	46.1432	0	0	0	132.164	0.001	-17.012	5.99033e-08	1.05107e-05	ENSSSCG00000050643	5	+	76899173	76942859	43687	antisense
circMORC3	ssc_circ:chr13:200017893_200020785(+)	368.686	376.489	415.289	35.99	211.096	170.474	386.821	139.187	-1.47465	4.77582e-06	0.000527919	ENSSSCG00000012055	13	+	200017893	200020785	350	annot_exons
circTASP1	ssc_circ:chr17:22296588_22317483(-)	24.5791	0	0	53.985	153.524	113.649	8.19303	107.053	3.70778	4.01571e-05	0.00317069	ENSSSCG00000007074	17	-	22296588	22317483	286	annot_exons
circGTF2I	ssc_circ:chr3:11741572_11742109(+)	233.501	60.2382	292.24	53.985	0	37.8831	195.327	30.6227	-2.67322	1.64899e-06	0.000213192	ENSSSCG00000007721	3	+	11741572	11742109	99	annot_exons
circATP6V1C1	ssc_circ:chr4:34047036_34055774(-)	98.3163	105.417	30.7621	0	0	0	78.1651	0.001	-16.2542	6.1142e-05	0.00438873	ENSSSCG00000006054	4	-	34047036	34055774	441	annot_exons
circWDFY3	ssc_circ:chr8:133826051_133828946(+)	0	0	0	53.985	57.5716	94.7077	0.001	68.7548	16.0692	0.000488819	0.0213831	ENSSSCG00000009230	8	+	133826051	133828946	552	annot_exons
circDENND1B	ssc_circ:chr10:20423359_20492105(-)	122.895	60.2382	76.9053	305.915	134.334	208.357	86.6797	216.202	1.31861	0.00150345	0.0473777	ENSSSCG00000010900	10	-	20423359	20492105	2777	annot_exons
circTMEM39A	ssc_circ:chr13:140805618_140811588(+)	393.265	301.191	246.097	89.975	172.715	151.532	313.518	138.074	-1.18311	0.00073805	0.0300494	ENSSSCG00000011901	13	+	140805618	140811588	307	annot_exons
circHACL1	ssc_circ:chr13:2806687_2816507(-)	98.3163	45.1787	107.667	323.91	211.096	189.415	83.7208	241.474	1.52821	0.000205147	0.0116591	ENSSSCG00000011192	13	-	2806687	2816507	428	annot_exons
circZC3H18	ssc_circ:chr6:1051422_1057079(-)	0	0	30.7621	53.985	76.7622	151.532	10.254	94.0932	3.1979	0.000729902	0.0298275	ENSSSCG00000035967	6	-	1051422	1057079	787	annot_exons
circMYCBP2	ssc_circ:chr11:49262112_49263275(-)	24.5791	15.0596	0	89.975	153.524	75.7662	13.2129	106.422	3.00978	0.00022176	0.0123805	ENSSSCG00000009473	11	-	49262112	49263275	215	annot_exons
circPPEF1	ssc_circ:chrX:15135012_15146578(+)	24.5791	105.417	92.2864	0	0	0	74.0941	0.001	-16.1771	0.000122256	0.007405	ENSSSCG00000030274	X	+	15135012	15146578	422	annot_exons
circSOBP	ssc_circ:chr1:73564812_73567570(+)	24.5791	60.2382	107.667	0	0	0	64.1616	0.001	-15.9694	0.000488819	0.0213831	ENSSSCG00000004379	1	+	73564812	73567570	325	annot_exons
circCNTLN	ssc_circ:chr1:205515399_205527866(-)	12.2895	90.3574	30.7621	71.98	230.287	227.299	44.4697	176.522	1.98895	0.000295351	0.0148738	ENSSSCG00000005178	1	-	205515399	205527866	545	annot_exons
circSOAT1	ssc_circ:chr9:121105770_121108873(+)	98.3163	45.1787	46.1432	341.905	268.668	227.299	63.2127	279.29	2.14348	4.64655e-07	7.05204e-05	ENSSSCG00000021464	9	+	121105770	121108873	381	annot_exons
ssc_circ:chr9:136938709_136972049(-)	ssc_circ:chr9:136938709_136972049(-)	86.0268	286.132	353.765	125.965	57.5716	37.8831	241.974	73.8066	-1.71303	0.00013552	0.00816372	ENSSSCG00000015632	9	-	136938709	136972049	841	annot_exons
circCWH43	ssc_circ:chr8:38900358_38928392(+)	258.08	75.2978	184.573	0	0	0	172.65	0.001	-17.3975	2.11402e-09	5.25132e-07	ENSSSCG00000008830	8	+	38900358	38928392	743	annot_exons
circAPBB2	ssc_circ:chr8:31993513_32030616(-)	12.2895	15.0596	15.3811	3886.92	2533.15	3409.48	14.2434	3276.52	7.84573	9.67915e-172	2.13987e-167	ENSSSCG00000022168	8	-	31993513	32030616	422	annot_exons
circTMEM245; CTNNAL1	ssc_circ:chr1:250119554_250139692(-)	86.0268	0	15.3811	323.91	76.7622	246.24	33.8026	215.637	2.6734	5.4661e-07	8.00295e-05	ENSSSCG00000005444	1	-	250119554	250139692	779	annot_exons
circPHKB	ssc_circ:chr6:37091577_37166517(-)	110.606	120.476	107.667	17.995	0	0	112.917	5.99833	-4.23455	6.62322e-05	0.00463583	ENSSSCG00000002844	6	-	37091577	37166517	1536	annot_exons
circGNB5	ssc_circ:chr1:119542574_119565479(+)	147.474	30.1191	46.1432	0	0	18.9415	74.5789	6.31385	-3.56218	0.000519593	0.0223052	ENSSSCG00000004622	1	+	119542574	119565479	728	annot_exons
circFAM13B	ssc_circ:chr2:140023010_140031581(-)	49.1582	105.417	153.811	269.925	153.524	435.656	102.795	286.368	1.4781	8.84833e-05	0.00592785	ENSSSCG00000029125	2	-	140023010	140031581	574	annot_exons
ssc_circ:chr6:62640652_62647361(+)	ssc_circ:chr6:62640652_62647361(+)	24.5791	60.2382	230.716	0	0	0	105.178	0.001	-16.6825	3.82558e-06	0.00043151	ENSSSCG00000041766	6	+	62640652	62647361	6710	exon_intron
circCHRDL1	ssc_circ:chrX:90711904_90722188(-)	86.0268	105.417	169.192	53.985	19.1905	0	120.212	24.3918	-2.30111	0.00151725	0.0473777	ENSSSCG00000012576	X	-	90711904	90722188	547	annot_exons
circLOC100523244	ssc_circ:chr5:9607844_9608237(+)	196.633	195.774	199.954	53.985	19.1905	37.8831	197.454	37.0195	-2.41515	1.54802e-05	0.00139688	ENSSSCG00000000107	5	+	9607844	9608237	260	annot_exons
circUBR1	ssc_circ:chr1:128372164_128373685(+)	147.474	135.536	230.716	0	19.1905	18.9415	171.242	12.7107	-3.75192	4.20551e-07	6.594e-05	ENSSSCG00000004717	1	+	128372164	128373685	326	annot_exons
circASAP2	ssc_circ:chr3:126954299_126966993(-)	73.7372	0	215.335	0	0	0	96.3574	0.001	-16.5561	7.64887e-06	0.000761717	ENSSSCG00000008642	3	-	126954299	126966993	612	annot_exons
circCWH43	ssc_circ:chr8:38909096_38914541(+)	602.188	256.013	307.621	71.98	153.524	94.7077	388.607	106.737	-1.86425	2.77304e-08	5.47379e-06	ENSSSCG00000008830	8	+	38909096	38914541	392	annot_exons
circDMXL1	ssc_circ:chr2:123114202_123122357(+)	184.343	225.893	276.859	107.97	38.3811	94.7077	229.032	80.3529	-1.51113	0.000587918	0.0246636	ENSSSCG00000027857	2	+	123114202	123122357	382	annot_exons
circANKRD28	ssc_circ:chr13:3056207_3058424(-)	0	0	0	35.99	19.1905	151.532	0.001	68.9043	16.0723	0.000488819	0.0213831	ENSSSCG00000011194	13	-	3056207	3058424	1133	annot_exons
circZNF568	ssc_circ:chr6:46104858_46105348(-)	12.2895	15.0596	0	125.965	191.905	132.591	9.11637	150.154	4.04184	2.17243e-07	3.5057e-05	ENSSSCG00000002935	6	-	46104858	46105348	223	annot_exons
circIQCA1	ssc_circ:chr15:136277300_136277505(-)	0	150.596	30.7621	0	0	0	60.4526	0.001	-15.8835	0.000977458	0.0332588	ENSSSCG00000016321	15	-	136277300	136277505	206	one_exon
circR3HDM1	ssc_circ:chr15:16258946_16286227(-)	36.8686	75.2978	76.9053	53.985	249.477	246.24	63.0239	183.234	1.53972	0.00126508	0.0419315	ENSSSCG00000015692	15	-	16258946	16286227	728	annot_exons
circCWH43	ssc_circ:chr8:38873398_38914541(+)	589.898	0	230.716	0	0	0	273.538	0.001	-18.0614	1.62024e-15	7.96007e-13	ENSSSCG00000008830	8	+	38873398	38914541	1615	annot_exons
circNDFIP1	ssc_circ:chr2:143714160_143728301(+)	12.2895	0	0	251.93	76.7622	151.532	4.09651	160.075	5.28821	7.49765e-09	1.63939e-06	ENSSSCG00000025295	2	+	143714160	143728301	605	annot_exons
circB4GALT1	ssc_circ:chr10:33377620_33378645(+)	61.4477	75.2978	123.049	0	0	0	86.598	0.001	-16.402	3.05787e-05	0.00252047	ENSSSCG00000035454	10	+	33377620	33378645	595	annot_exons
circECE2; PSMD2	ssc_circ:chr13:122190540_122191051(+)	36.8686	105.417	61.5243	0	0	0	67.9366	0.001	-16.0519	0.000244458	0.0127464	ENSSSCG00000046387	13	+	122190540	122191051	347	annot_exons
ssc_circ:chr5:77670321_77675877(+)	ssc_circ:chr5:77670321_77675877(+)	98.3163	75.2978	46.1432	0	0	0	73.2524	0.001	-16.1606	0.000122256	0.007405	ENSSSCG00000000811	5	+	77670321	77675877	3426	exon_intron
circKLRK1	ssc_circ:chr5:61618309_61628294(+)	307.239	271.072	107.667	0	0	0	228.659	0.001	-17.8028	2.65446e-12	9.46528e-10	ENSSSCG00000040465	5	+	61618309	61628294	7245	exon_intron
circPABPC4	ssc_circ:chr6:95389991_95393864(-)	0	0	0	89.975	76.7622	18.9415	0.001	61.8929	15.9175	0.000977458	0.0332588	ENSSSCG00000003660	6	-	95389991	95393864	585	annot_exons
circFNBP4	ssc_circ:chr2:14911603_14912714(+)	221.212	0	107.667	0	0	0	109.626	0.001	-16.7422	4.78676e-07	7.05504e-05	ENSSSCG00000030610	2	+	14911603	14912714	230	annot_exons
circKLC1	ssc_circ:chrAEMK02000452.1:2193313_2193727(+)	344.107	421.668	646.005	1385.61	1304.96	1344.85	470.593	1345.14	1.5152	3.29557e-19	2.27682e-16	ENSSSCG00000002547	AEMK02000452.1	+	2193313	2193727	274	annot_exons
circUBA2	ssc_circ:chr6:44131596_44136685(+)	12.2895	60.2382	15.3811	197.945	134.334	359.889	29.3029	230.723	2.97704	4.45274e-08	8.27236e-06	ENSSSCG00000031169	6	+	44131596	44136685	359	annot_exons
circDLG2	ssc_circ:chr9:19117140_19117730(-)	0	0	0	53.985	0	151.532	0.001	68.5058	16.0639	0.000488819	0.0213831	ENSSSCG00000014904	9	-	19117140	19117730	591	exon_intron
circBDP1	ssc_circ:chr16:47810330_47817069(+)	24.5791	180.715	61.5243	0	0	0	88.9394	0.001	-16.4405	1.52934e-05	0.00138641	ENSSSCG00000016968	16	+	47810330	47817069	418	annot_exons
circGSE1	ssc_circ:chr6:3279076_3279294(-)	122.895	90.3574	61.5243	377.895	172.715	208.357	91.5923	252.989	1.46578	0.000177649	0.0104176	ENSSSCG00000002664	6	-	3279076	3279294	219	one_exon
circKCTD9	ssc_circ:chr14:9497312_9505715(-)	503.871	346.37	553.718	1925.46	2360.44	1496.38	467.986	1927.43	2.04214	3.0166e-40	7.41012e-37	ENSSSCG00000009652	14	-	9497312	9505715	451	annot_exons
circRASGRF2	ssc_circ:chr2:89692984_89746157(+)	24.5791	0	15.3811	197.945	230.287	37.8831	13.32	155.372	3.54405	8.7273e-07	0.000120589	ENSSSCG00000014127	2	+	89692984	89746157	323	annot_exons
ssc_circ:chr9:136962230_136972049(-)	ssc_circ:chr9:136962230_136972049(-)	454.713	542.144	492.194	287.92	153.524	265.182	496.35	235.542	-1.07537	5.47838e-05	0.00417641	ENSSSCG00000015632	9	-	136962230	136972049	583	annot_exons
ssc_circ:chr15:33441214_33441613(+)	ssc_circ:chr15:33441214_33441613(+)	258.08	225.893	323.002	1043.71	882.765	1193.32	268.992	1039.93	1.95085	4.44219e-21	3.38648e-18	NA	15	+	33441214	33441613	400	intergenic
circANKRD42	ssc_circ:chr9:17346054_17355850(+)	73.7372	0	169.192	0	0	0	80.9763	0.001	-16.3052	6.1142e-05	0.00438873	ENSSSCG00000014902	9	+	17346054	17355850	649	annot_exons
circSENP7	ssc_circ:chr13:157589373_157628266(+)	0	0	0	71.98	134.334	0	0.001	68.7713	16.0695	0.000488819	0.0213831	ENSSSCG00000021791	13	+	157589373	157628266	1342	annot_exons
circERI3	ssc_circ:chr6:166971305_167024441(+)	61.4477	120.476	169.192	17.995	0	0	117.039	5.99833	-4.28628	3.59967e-05	0.00287298	ENSSSCG00000036909	6	+	166971305	167024441	4078	annot_exons
circADAM17	ssc_circ:chr3:126848011_126848971(+)	1069.19	888.514	1199.72	2393.33	2398.82	2519.23	1052.48	2437.13	1.21139	4.40298e-24	4.23222e-21	ENSSSCG00000008641	3	+	126848011	126848971	210	annot_exons
circPCCB	ssc_circ:chr13:77255800_77263360(+)	135.185	150.596	153.811	53.985	38.3811	18.9415	146.53	37.1025	-1.98161	0.00119715	0.0398594	ENSSSCG00000011653	13	+	77255800	77263360	312	annot_exons
circPCID2	ssc_circ:chr11:78543049_78543369(-)	245.791	195.774	292.24	35.99	76.7622	37.8831	244.602	50.2118	-2.28434	1.25877e-06	0.00016866	ENSSSCG00000009557	11	-	78543049	78543369	200	annot_exons
circVPS8	ssc_circ:chr13:122727540_122750151(+)	172.054	75.2978	169.192	89.975	0	18.9415	138.848	36.3055	-1.93524	0.00132261	0.0430004	ENSSSCG00000011788	13	+	122727540	122750151	1193	annot_exons
circWDFY3	ssc_circ:chr8:133838809_133841340(+)	823.399	542.144	1045.91	1439.6	1803.91	1742.62	803.819	1662.04	1.04802	1.30225e-13	5.23456e-11	ENSSSCG00000009230	8	+	133838809	133841340	303	annot_exons
circFRMD4A	ssc_circ:chr10:48039240_48043296(-)	122.895	30.1191	15.3811	89.975	153.524	303.065	56.1319	182.188	1.69854	0.000944426	0.0332588	ENSSSCG00000011056	10	-	48039240	48043296	4057	antisense
circERAP2	ssc_circ:chr2:103540265_103541729(+)	61.4477	60.2382	138.43	0	0	0	86.7052	0.001	-16.4038	3.05787e-05	0.00252047	ENSSSCG00000027860	2	+	103540265	103541729	264	annot_exons
ssc_circ:chr7:48659521_48660772(-)	ssc_circ:chr7:48659521_48660772(-)	73.7372	195.774	61.5243	0	38.3811	0	110.345	12.7937	-3.10852	0.00027788	0.0141227	NA	7	-	48659521	48660772	1252	intergenic
circATAD2B	ssc_circ:chr3:114743498_114749286(+)	61.4477	0	15.3811	287.92	38.3811	208.357	25.6096	178.219	2.7989	1.95395e-06	0.000241329	ENSSSCG00000008591	3	+	114743498	114749286	459	annot_exons
circMOCOS	ssc_circ:chr6:119994375_120009916(+)	147.474	587.323	353.765	53.985	38.3811	0	362.854	30.7887	-3.55892	1.20341e-13	4.92685e-11	ENSSSCG00000003744	6	+	119994375	120009916	3303	annot_exons
circINTS8	ssc_circ:chr4:41856782_41863296(-)	61.4477	60.2382	61.5243	0	0	0	61.0701	0.001	-15.8982	0.000488819	0.0213831	ENSSSCG00000006096	4	-	41856782	41863296	365	annot_exons
circFHOD3	ssc_circ:chr6:120105191_120120511(+)	0	0	0	251.93	57.5716	303.065	0.001	204.189	17.6395	5.87874e-11	1.78037e-08	ENSSSCG00000027935	6	+	120105191	120120511	172	annot_exons
circTM2D1	ssc_circ:chr6:150621760_150649637(+)	98.3163	105.417	61.5243	89.975	268.668	397.772	88.4192	252.138	1.51178	0.00026613	0.0137467	ENSSSCG00000038861	6	+	150621760	150649637	404	annot_exons
circFIP1L1	ssc_circ:chr8:40166606_40170839(+)	135.185	75.2978	199.954	35.99	19.1905	56.8246	136.812	37.3351	-1.87359	0.00132261	0.0430004	ENSSSCG00000031636	8	+	40166606	40170839	280	annot_exons
