# Supplementary material for: Identification and characterization of circRNAs in peri-implantation endometrium between Yorkshire and Erhualian pigs
Source: BMC Genomics. 2023 Jul 24;24:412. doi: 10.1186/s12864-023-09414-1 (PMC10364396; doi:10.1186/s12864-023-09414-1)
Supplement: Supplementary file 2 — Supplementary Material 2 [file 12864_2023_9414_MOESM2_ESM.xlsx]

## Sheet: Sheet1
Additional file 2: Table S2. GO enrichment annotation of host genes DEcircRNAs in YK12 and EH12
GO ID (level1)	GO Term (level1)	GO ID (level2)	GO Term (level2)	number_of_YK12-vs-EH12 (All)	per	ratio	Pvalue	Qvalue	Genes_of_YK12-vs-EH12
GO:0008150	Biological Process	GO:0071840	cellular component organization or biogenesis	158	41.361	0.038	2.6881e-08	3.84129e-05	ENSSSCG00000000068(EP300),ENSSSCG00000000141(EIF3D),ENSSSCG00000000496(CCT2),ENSSSCG00000000502(CNOT2),ENSSSCG00000000806(SCAF11),ENSSSCG00000000877(SCYL2),ENSSSCG00000000926(CEP290),ENSSSCG00000001061(JARID2),ENSSSCG00000001085(DCDC2),ENSSSCG00000001977(STXBP6),ENSSSCG00000002245(KATNBL1),ENSSSCG00000002516(WARS1),ENSSSCG00000002684(CDH13),ENSSSCG00000003438(VPS13D),ENSSSCG00000003627(ZMYM4),ENS…
GO:0008150	Biological Process	GO:0032502	developmental process	129	33.77	0.034	0.000441388	0.0901063	ENSSSCG00000000068(EP300),ENSSSCG00000000104(DDX17),ENSSSCG00000000502(CNOT2),ENSSSCG00000001061(JARID2),ENSSSCG00000001732(MMUT),ENSSSCG00000001765(ADAMTS7),ENSSSCG00000002266(-),ENSSSCG00000002461(BTBD7),ENSSSCG00000002516(WARS1),ENSSSCG00000002667(ZDHHC7),ENSSSCG00000002684(CDH13),ENSSSCG00000003627(ZMYM4),ENSSSCG00000003660(PABPC4),ENSSSCG00000003699(GREB1L),ENSSSCG00000003709(LAMA3),ENSSSCG0…
GO:0008150	Biological Process	GO:0048519	negative regulation of biological process	118	30.89	0.034	0.00115042	0.129786	ENSSSCG00000000068(EP300),ENSSSCG00000000107(-),ENSSSCG00000000502(CNOT2),ENSSSCG00000000877(SCYL2),ENSSSCG00000001061(JARID2),ENSSSCG00000001708(CDC5L),ENSSSCG00000001765(ADAMTS7),ENSSSCG00000001903(EDC3),ENSSSCG00000002516(WARS1),ENSSSCG00000002667(ZDHHC7),ENSSSCG00000002684(CDH13),ENSSSCG00000003660(PABPC4),ENSSSCG00000004317(UBE2J1),ENSSSCG00000004485(CD109),ENSSSCG00000004622(GNB5),ENSSSCG00…
GO:0008150	Biological Process	GO:0048518	positive regulation of biological process	133	34.817	0.033	0.00165122	0.150612	ENSSSCG00000000068(EP300),ENSSSCG00000000075(MRTFA),ENSSSCG00000000104(DDX17),ENSSSCG00000000107(-),ENSSSCG00000000141(EIF3D),ENSSSCG00000000496(CCT2),ENSSSCG00000000502(CNOT2),ENSSSCG00000000877(SCYL2),ENSSSCG00000000926(CEP290),ENSSSCG00000000927(TMTC3),ENSSSCG00000001061(JARID2),ENSSSCG00000001085(DCDC2),ENSSSCG00000001708(CDC5L),ENSSSCG00000002245(KATNBL1),ENSSSCG00000002516(WARS1),ENSSSCG000…
GO:0008150	Biological Process	GO:0008152	metabolic process	247	64.66	0.029	0.0028728	0.189183	ENSSSCG00000000068(EP300),ENSSSCG00000000075(MRTFA),ENSSSCG00000000104(DDX17),ENSSSCG00000000107(-),ENSSSCG00000000141(EIF3D),ENSSSCG00000000496(CCT2),ENSSSCG00000000502(CNOT2),ENSSSCG00000000806(SCAF11),ENSSSCG00000000877(SCYL2),ENSSSCG00000000926(CEP290),ENSSSCG00000000927(TMTC3),ENSSSCG00000000959(LARGE1),ENSSSCG00000001061(JARID2),ENSSSCG00000001078(MBOAT1),ENSSSCG00000001080(CDKAL1),ENSSSCG0…
GO:0008150	Biological Process	GO:0051179	localization	131	34.293	0.031	0.0105031	0.290494	ENSSSCG00000000037(ARFGAP3),ENSSSCG00000000107(-),ENSSSCG00000000496(CCT2),ENSSSCG00000000571(ABCC9),ENSSSCG00000000871(SLC5A8),ENSSSCG00000000877(SCYL2),ENSSSCG00000000926(CEP290),ENSSSCG00000001087(MRS2),ENSSSCG00000001977(STXBP6),ENSSSCG00000002042(OXA1L),ENSSSCG00000002667(ZDHHC7),ENSSSCG00000002684(CDH13),ENSSSCG00000003709(LAMA3),ENSSSCG00000004160(PEX7),ENSSSCG00000004205(ARHGAP18),ENSSSCG…
GO:0008150	Biological Process	GO:0048511	rhythmic process	10	2.618	0.061	0.0110409	0.296409	ENSSSCG00000000068(EP300),ENSSSCG00000000107(-),ENSSSCG00000007907(USP7),ENSSSCG00000008339(GFPT1),ENSSSCG00000008841(PDGFRA),ENSSSCG00000009473(MYCBP2),ENSSSCG00000009569(PSPC1),ENSSSCG00000012328(HUWE1),ENSSSCG00000013094(DDB1),ENSSSCG00000017473(TOP2A)
GO:0008150	Biological Process	GO:0032501	multicellular organismal process	138	36.126	0.029	0.0535846	0.35125	ENSSSCG00000000068(EP300),ENSSSCG00000000104(DDX17),ENSSSCG00000000107(-),ENSSSCG00000000502(CNOT2),ENSSSCG00000000571(ABCC9),ENSSSCG00000001061(JARID2),ENSSSCG00000001085(DCDC2),ENSSSCG00000001732(MMUT),ENSSSCG00000001765(ADAMTS7),ENSSSCG00000002266(-),ENSSSCG00000002461(BTBD7),ENSSSCG00000002516(WARS1),ENSSSCG00000002684(CDH13),ENSSSCG00000003660(PABPC4),ENSSSCG00000003699(GREB1L),ENSSSCG000000…
GO:0008150	Biological Process	GO:0022610	biological adhesion	30	7.853	0.035	0.0599048	0.376453	ENSSSCG00000002684(CDH13),ENSSSCG00000003709(LAMA3),ENSSSCG00000004123(UTRN),ENSSSCG00000005215(JAK2),ENSSSCG00000005444(TMEM245),ENSSSCG00000005575(RC3H2),ENSSSCG00000005706(ABL1),ENSSSCG00000006396(IGSF9),ENSSSCG00000006970(DLC1),ENSSSCG00000007280(ITCH),ENSSSCG00000008641(ADAM17),ENSSSCG00000008841(PDGFRA),ENSSSCG00000010095(CRKL),ENSSSCG00000011833(DLG1),ENSSSCG00000011848(TFRC),ENSSSCG000000…
GO:0008150	Biological Process	GO:0051704	multi-organism process	40	10.471	0.031	0.141756	0.450557	ENSSSCG00000000068(EP300),ENSSSCG00000000141(EIF3D),ENSSSCG00000000496(CCT2),ENSSSCG00000000571(ABCC9),ENSSSCG00000003881(SPATA6),ENSSSCG00000004317(UBE2J1),ENSSSCG00000005096(HIF1A),ENSSSCG00000005436(RAD23B),ENSSSCG00000005706(ABL1),ENSSSCG00000006870(MFSD14A),ENSSSCG00000007056(PLCB1),ENSSSCG00000007280(ITCH),ENSSSCG00000008412(PSME4),ENSSSCG00000008641(ADAM17),ENSSSCG00000009457(DACH1),ENSSSC…
GO:0008150	Biological Process	GO:0040011	locomotion	37	9.686	0.03	0.193883	0.484481	ENSSSCG00000000068(EP300),ENSSSCG00000002684(CDH13),ENSSSCG00000003709(LAMA3),ENSSSCG00000004160(PEX7),ENSSSCG00000004205(ARHGAP18),ENSSSCG00000005096(HIF1A),ENSSSCG00000005598(SCAI),ENSSSCG00000005706(ABL1),ENSSSCG00000006001(ENPP2),ENSSSCG00000006396(IGSF9),ENSSSCG00000006970(DLC1),ENSSSCG00000007056(PLCB1),ENSSSCG00000008641(ADAM17),ENSSSCG00000008841(PDGFRA),ENSSSCG00000009408(LRCH1),ENSSSCG0…
GO:0008150	Biological Process	GO:0009987	cellular process	338	88.482	0.027	0.219436	0.502474	ENSSSCG00000000037(ARFGAP3),ENSSSCG00000000068(EP300),ENSSSCG00000000075(MRTFA),ENSSSCG00000000104(DDX17),ENSSSCG00000000107(-),ENSSSCG00000000141(EIF3D),ENSSSCG00000000496(CCT2),ENSSSCG00000000502(CNOT2),ENSSSCG00000000571(ABCC9),ENSSSCG00000000801(TMEM117),ENSSSCG00000000806(SCAF11),ENSSSCG00000000877(SCYL2),ENSSSCG00000000926(CEP290),ENSSSCG00000000927(TMTC3),ENSSSCG00000000959(LARGE1),ENSSSCG…
GO:0008150	Biological Process	GO:0022414	reproductive process	25	6.545	0.031	0.222356	0.502474	ENSSSCG00000000496(CCT2),ENSSSCG00000003881(SPATA6),ENSSSCG00000004317(UBE2J1),ENSSSCG00000005096(HIF1A),ENSSSCG00000005436(RAD23B),ENSSSCG00000006038(ZFPM2),ENSSSCG00000006870(MFSD14A),ENSSSCG00000007056(PLCB1),ENSSSCG00000008412(PSME4),ENSSSCG00000008513(BIRC6),ENSSSCG00000008841(PDGFRA),ENSSSCG00000009457(DACH1),ENSSSCG00000010095(CRKL),ENSSSCG00000011563(FANCD2),ENSSSCG00000011833(DLG1),ENSSS…
GO:0008150	Biological Process	GO:0000003	reproduction	25	6.545	0.031	0.224171	0.502474	ENSSSCG00000000496(CCT2),ENSSSCG00000003881(SPATA6),ENSSSCG00000004317(UBE2J1),ENSSSCG00000005096(HIF1A),ENSSSCG00000005436(RAD23B),ENSSSCG00000006038(ZFPM2),ENSSSCG00000006870(MFSD14A),ENSSSCG00000007056(PLCB1),ENSSSCG00000008412(PSME4),ENSSSCG00000008513(BIRC6),ENSSSCG00000008841(PDGFRA),ENSSSCG00000009457(DACH1),ENSSSCG00000010095(CRKL),ENSSSCG00000011563(FANCD2),ENSSSCG00000011833(DLG1),ENSSS…
GO:0008150	Biological Process	GO:0008283	cell proliferation	37	9.686	0.029	0.242066	0.514198	ENSSSCG00000001061(JARID2),ENSSSCG00000002684(CDH13),ENSSSCG00000004485(CD109),ENSSSCG00000005096(HIF1A),ENSSSCG00000005575(RC3H2),ENSSSCG00000005706(ABL1),ENSSSCG00000006038(ZFPM2),ENSSSCG00000006331(PBX1),ENSSSCG00000006970(DLC1),ENSSSCG00000007280(ITCH),ENSSSCG00000008513(BIRC6),ENSSSCG00000008641(ADAM17),ENSSSCG00000008841(PDGFRA),ENSSSCG00000009457(DACH1),ENSSSCG00000010095(CRKL),ENSSSCG0000…
GO:0008150	Biological Process	GO:0007610	behavior	13	3.403	0.033	0.243136	0.514198	ENSSSCG00000000068(EP300),ENSSSCG00000004379(SOBP),ENSSSCG00000005096(HIF1A),ENSSSCG00000006199(PREX2),ENSSSCG00000007056(PLCB1),ENSSSCG00000007574(SDK1),ENSSSCG00000009457(DACH1),ENSSSCG00000010957(AGTPBP1),ENSSSCG00000015880(TANC1),ENSSSCG00000016109(ALS2),ENSSSCG00000016763(GLI3),ENSSSCG00000017670(-),ENSSSCG00000026606(PAIP2)
GO:0008150	Biological Process	GO:0040007	growth	17	4.45	0.031	0.281741	0.534672	ENSSSCG00000000068(EP300),ENSSSCG00000005096(HIF1A),ENSSSCG00000005575(RC3H2),ENSSSCG00000005706(ABL1),ENSSSCG00000006038(ZFPM2),ENSSSCG00000006779(ST7L),ENSSSCG00000007056(PLCB1),ENSSSCG00000008641(ADAM17),ENSSSCG00000010095(CRKL),ENSSSCG00000012108(WWC3),ENSSSCG00000016763(GLI3),ENSSSCG00000017139(RPTOR),ENSSSCG00000027509(VPS54),ENSSSCG00000028724(N6AMT1),ENSSSCG00000030130(DPYSL2),ENSSSCG0000…
GO:0008150	Biological Process	GO:0002376	immune system process	45	11.78	0.028	0.345108	0.573787	ENSSSCG00000000068(EP300),ENSSSCG00000000571(ABCC9),ENSSSCG00000001061(JARID2),ENSSSCG00000001229(-),ENSSSCG00000002266(-),ENSSSCG00000003660(PABPC4),ENSSSCG00000004485(CD109),ENSSSCG00000005096(HIF1A),ENSSSCG00000005575(RC3H2),ENSSSCG00000005706(ABL1),ENSSSCG00000006001(ENPP2),ENSSSCG00000006331(PBX1),ENSSSCG00000007056(PLCB1),ENSSSCG00000007280(ITCH),ENSSSCG00000008641(ADAM17),ENSSSCG0000000884…
GO:0008150	Biological Process	GO:0050789	regulation of biological process	242	63.351	0.027	0.371734	0.592931	ENSSSCG00000000068(EP300),ENSSSCG00000000075(MRTFA),ENSSSCG00000000104(DDX17),ENSSSCG00000000107(-),ENSSSCG00000000141(EIF3D),ENSSSCG00000000496(CCT2),ENSSSCG00000000502(CNOT2),ENSSSCG00000000571(ABCC9),ENSSSCG00000000801(TMEM117),ENSSSCG00000000877(SCYL2),ENSSSCG00000000926(CEP290),ENSSSCG00000000927(TMTC3),ENSSSCG00000001061(JARID2),ENSSSCG00000001085(DCDC2),ENSSSCG00000001708(CDC5L),ENSSSCG000…
GO:0008150	Biological Process	GO:0065007	biological regulation	252	65.969	0.026	0.473574	0.658373	ENSSSCG00000000068(EP300),ENSSSCG00000000075(MRTFA),ENSSSCG00000000104(DDX17),ENSSSCG00000000107(-),ENSSSCG00000000141(EIF3D),ENSSSCG00000000496(CCT2),ENSSSCG00000000502(CNOT2),ENSSSCG00000000571(ABCC9),ENSSSCG00000000801(TMEM117),ENSSSCG00000000877(SCYL2),ENSSSCG00000000926(CEP290),ENSSSCG00000000927(TMTC3),ENSSSCG00000001061(JARID2),ENSSSCG00000001085(DCDC2),ENSSSCG00000001708(CDC5L),ENSSSCG000…
GO:0008150	Biological Process	GO:0043473	pigmentation	1	0.262	0.017	0.785306	0.836625	ENSSSCG00000016763(GLI3)
GO:0008150	Biological Process	GO:0001906	cell killing	1	0.262	0.011	0.910784	0.927442	ENSSSCG00000040465(KLRK1)
GO:0008150	Biological Process	GO:0050896	response to stimulus	165	43.194	0.024	0.9531	0.961171	ENSSSCG00000000068(EP300),ENSSSCG00000000104(DDX17),ENSSSCG00000000107(-),ENSSSCG00000000502(CNOT2),ENSSSCG00000000571(ABCC9),ENSSSCG00000000801(TMEM117),ENSSSCG00000000871(SLC5A8),ENSSSCG00000000877(SCYL2),ENSSSCG00000000927(TMTC3),ENSSSCG00000001061(JARID2),ENSSSCG00000001085(DCDC2),ENSSSCG00000001229(-),ENSSSCG00000001708(CDC5L),ENSSSCG00000001765(ADAMTS7),ENSSSCG00000002266(-),ENSSSCG00000002…
GO:0008150	Biological Process	GO:0023052	signaling	111	29.058	0.021	0.997802	0.999667	ENSSSCG00000000068(EP300),ENSSSCG00000000104(DDX17),ENSSSCG00000000107(-),ENSSSCG00000000502(CNOT2),ENSSSCG00000000571(ABCC9),ENSSSCG00000000801(TMEM117),ENSSSCG00000000877(SCYL2),ENSSSCG00000001085(DCDC2),ENSSSCG00000001708(CDC5L),ENSSSCG00000002667(ZDHHC7),ENSSSCG00000002684(CDH13),ENSSSCG00000004018(AFDN),ENSSSCG00000004205(ARHGAP18),ENSSSCG00000004485(CD109),ENSSSCG00000004622(GNB5),ENSSSCG00…
GO:0003674	Molecular Function	GO:0005488	binding	331	85.53	0.032	7.54293e-12	6.23046e-09	ENSSSCG00000000068(EP300),ENSSSCG00000000075(MRTFA),ENSSSCG00000000104(DDX17),ENSSSCG00000000107(-),ENSSSCG00000000141(EIF3D),ENSSSCG00000000496(CCT2),ENSSSCG00000000502(CNOT2),ENSSSCG00000000571(ABCC9),ENSSSCG00000000806(SCAF11),ENSSSCG00000000877(SCYL2),ENSSSCG00000000886(SLC25A3),ENSSSCG00000000926(CEP290),ENSSSCG00000000927(TMTC3),ENSSSCG00000000959(LARGE1),ENSSSCG00000001061(JARID2),ENSSSCG0…
GO:0003674	Molecular Function	GO:0003824	catalytic activity	154	39.793	0.032	0.00127081	0.0481184	ENSSSCG00000000068(EP300),ENSSSCG00000000104(DDX17),ENSSSCG00000000107(-),ENSSSCG00000000502(CNOT2),ENSSSCG00000000571(ABCC9),ENSSSCG00000000877(SCYL2),ENSSSCG00000000927(TMTC3),ENSSSCG00000000959(LARGE1),ENSSSCG00000001080(CDKAL1),ENSSSCG00000001732(MMUT),ENSSSCG00000001765(ADAMTS7),ENSSSCG00000001903(EDC3),ENSSSCG00000002516(WARS1),ENSSSCG00000002667(ZDHHC7),ENSSSCG00000002739(PHLPP2),ENSSSCG00…
GO:0003674	Molecular Function	GO:0140104	molecular carrier activity	2	0.517	0.074	0.158103	0.348248	ENSSSCG00000016938(IPO11),ENSSSCG00000034017(KPNA6)
GO:0003674	Molecular Function	GO:0045182	translation regulator activity	2	0.517	0.071	0.16746	0.356321	ENSSSCG00000008208(EIF2AK3),ENSSSCG00000026606(PAIP2)
GO:0003674	Molecular Function	GO:0104005	hijacked molecular function	1	0.258	0.067	0.329955	0.494633	ENSSSCG00000034357(DAG1)
GO:0003674	Molecular Function	GO:0098772	molecular function regulator	32	8.269	0.028	0.401919	0.560786	ENSSSCG00000000037(ARFGAP3),ENSSSCG00000002516(WARS1),ENSSSCG00000004205(ARHGAP18),ENSSSCG00000004485(CD109),ENSSSCG00000004622(GNB5),ENSSSCG00000005607(RALGPS1),ENSSSCG00000006199(PREX2),ENSSSCG00000006901(EVI5),ENSSSCG00000006970(DLC1),ENSSSCG00000007056(PLCB1),ENSSSCG00000008412(PSME4),ENSSSCG00000008513(BIRC6),ENSSSCG00000008642(ASAP2),ENSSSCG00000009473(MYCBP2),ENSSSCG00000009925(GIT2),ENSSS…
GO:0003674	Molecular Function	GO:0038024	cargo receptor activity	2	0.517	0.026	0.605698	0.738885	ENSSSCG00000006001(ENPP2),ENSSSCG00000011848(TFRC)
GO:0003674	Molecular Function	GO:0140110	transcription regulator activity	27	6.977	0.024	0.736581	0.831854	ENSSSCG00000000068(EP300),ENSSSCG00000000075(MRTFA),ENSSSCG00000000104(DDX17),ENSSSCG00000001708(CDC5L),ENSSSCG00000004535(TCF4),ENSSSCG00000004600(TCF12),ENSSSCG00000005096(HIF1A),ENSSSCG00000005598(SCAI),ENSSSCG00000006038(ZFPM2),ENSSSCG00000006331(PBX1),ENSSSCG00000007721(GTF2I),ENSSSCG00000009457(DACH1),ENSSSCG00000010399(NCOA4),ENSSSCG00000010556(PAX2),ENSSSCG00000011025(ZEB1),ENSSSCG0000001…
GO:0003674	Molecular Function	GO:0016209	antioxidant activity	1	0.258	0.018	0.770121	0.851566	ENSSSCG00000031906(-)
GO:0003674	Molecular Function	GO:0005198	structural molecule activity	9	2.326	0.019	0.896281	0.945502	ENSSSCG00000011833(DLG1),ENSSSCG00000013223(NUP160),ENSSSCG00000014794(NUP98),ENSSSCG00000015444(LAMB1),ENSSSCG00000028109(SNTB2),ENSSSCG00000030386(NUP205),ENSSSCG00000032083(MRPL37),ENSSSCG00000034357(DAG1),ENSSSCG00000035318(NUP58)
GO:0003674	Molecular Function	GO:0005215	transporter activity	17	4.393	0.018	0.968939	0.990519	ENSSSCG00000000571(ABCC9),ENSSSCG00000000871(SLC5A8),ENSSSCG00000001087(MRS2),ENSSSCG00000002042(OXA1L),ENSSSCG00000005269(TRPM6),ENSSSCG00000006054(ATP6V1C1),ENSSSCG00000006870(MFSD14A),ENSSSCG00000006871(SLC35A3),ENSSSCG00000006987(SLC7A2),ENSSSCG00000008155(SLC9A4),ENSSSCG00000017274(NOL11),ENSSSCG00000018049(SLC5A10),ENSSSCG00000021688(ZDHHC13),ENSSSCG00000021988(TUSC3),ENSSSCG00000024933(SLC…
GO:0003674	Molecular Function	GO:0060089	molecular transducer activity	11	2.842	0.005	1	1	ENSSSCG00000000571(ABCC9),ENSSSCG00000008753(ADGRA3),ENSSSCG00000008841(PDGFRA),ENSSSCG00000009256(ANTXR2),ENSSSCG00000014428(HTR4),ENSSSCG00000015135(SORL1),ENSSSCG00000022865(GRM8),ENSSSCG00000025119(GRIK1),ENSSSCG00000038861(TM2D1),ENSSSCG00000040465(KLRK1),ENSSSCG00000040836(DCC)
GO:0005575	Cellular Component	GO:0005623	cell	338	93.629	0.031	1.4066e-20	2.04309e-18	ENSSSCG00000000037(ARFGAP3),ENSSSCG00000000068(EP300),ENSSSCG00000000075(MRTFA),ENSSSCG00000000104(DDX17),ENSSSCG00000000107(-),ENSSSCG00000000141(EIF3D),ENSSSCG00000000496(CCT2),ENSSSCG00000000502(CNOT2),ENSSSCG00000000571(ABCC9),ENSSSCG00000000801(TMEM117),ENSSSCG00000000806(SCAF11),ENSSSCG00000000886(SLC25A3),ENSSSCG00000000926(CEP290),ENSSSCG00000000927(TMTC3),ENSSSCG00000000959(LARGE1),ENSSS…
GO:0005575	Cellular Component	GO:0044464	cell part	338	93.629	0.031	1.4066e-20	2.04309e-18	ENSSSCG00000000037(ARFGAP3),ENSSSCG00000000068(EP300),ENSSSCG00000000075(MRTFA),ENSSSCG00000000104(DDX17),ENSSSCG00000000107(-),ENSSSCG00000000141(EIF3D),ENSSSCG00000000496(CCT2),ENSSSCG00000000502(CNOT2),ENSSSCG00000000571(ABCC9),ENSSSCG00000000801(TMEM117),ENSSSCG00000000806(SCAF11),ENSSSCG00000000886(SLC25A3),ENSSSCG00000000926(CEP290),ENSSSCG00000000927(TMTC3),ENSSSCG00000000959(LARGE1),ENSSS…
GO:0005575	Cellular Component	GO:0043226	organelle	284	78.67	0.034	5.25764e-17	6.10938e-15	ENSSSCG00000000037(ARFGAP3),ENSSSCG00000000068(EP300),ENSSSCG00000000104(DDX17),ENSSSCG00000000107(-),ENSSSCG00000000496(CCT2),ENSSSCG00000000502(CNOT2),ENSSSCG00000000571(ABCC9),ENSSSCG00000000801(TMEM117),ENSSSCG00000000806(SCAF11),ENSSSCG00000000886(SLC25A3),ENSSSCG00000000926(CEP290),ENSSSCG00000000927(TMTC3),ENSSSCG00000000959(LARGE1),ENSSSCG00000001061(JARID2),ENSSSCG00000001080(CDKAL1),ENS…
GO:0005575	Cellular Component	GO:0044422	organelle part	207	57.341	0.036	1.38256e-11	8.92522e-10	ENSSSCG00000000068(EP300),ENSSSCG00000000104(DDX17),ENSSSCG00000000496(CCT2),ENSSSCG00000000502(CNOT2),ENSSSCG00000000571(ABCC9),ENSSSCG00000000806(SCAF11),ENSSSCG00000000926(CEP290),ENSSSCG00000001061(JARID2),ENSSSCG00000001085(DCDC2),ENSSSCG00000001708(CDC5L),ENSSSCG00000001732(MMUT),ENSSSCG00000002245(KATNBL1),ENSSSCG00000002547(-),ENSSSCG00000002667(ZDHHC7),ENSSSCG00000002739(PHLPP2),ENSSSCG0…
GO:0005575	Cellular Component	GO:0031974	membrane-enclosed lumen	128	35.457	0.039	1.77542e-08	6.87678e-07	ENSSSCG00000000068(EP300),ENSSSCG00000000104(DDX17),ENSSSCG00000000502(CNOT2),ENSSSCG00000000806(SCAF11),ENSSSCG00000001061(JARID2),ENSSSCG00000001085(DCDC2),ENSSSCG00000001708(CDC5L),ENSSSCG00000001732(MMUT),ENSSSCG00000002245(KATNBL1),ENSSSCG00000002667(ZDHHC7),ENSSSCG00000002739(PHLPP2),ENSSSCG00000003377(ACOT7),ENSSSCG00000003682(ANKRD12),ENSSSCG00000004008(WDR27),ENSSSCG00000004064(ARID1B),E…
GO:0005575	Cellular Component	GO:0032991	protein-containing complex	133	36.842	0.035	5.76705e-06	0.000167533	ENSSSCG00000000068(EP300),ENSSSCG00000000107(-),ENSSSCG00000000141(EIF3D),ENSSSCG00000000496(CCT2),ENSSSCG00000000502(CNOT2),ENSSSCG00000000571(ABCC9),ENSSSCG00000000926(CEP290),ENSSSCG00000001061(JARID2),ENSSSCG00000001708(CDC5L),ENSSSCG00000001903(EDC3),ENSSSCG00000002516(WARS1),ENSSSCG00000002547(-),ENSSSCG00000003653(NDUFS5),ENSSSCG00000003660(PABPC4),ENSSSCG00000003709(LAMA3),ENSSSCG00000004…
GO:0005575	Cellular Component	GO:0030054	cell junction	21	5.817	0.042	0.0125872	0.110805	ENSSSCG00000005215(JAK2),ENSSSCG00000005243(PGM5),ENSSSCG00000006970(DLC1),ENSSSCG00000006987(SLC7A2),ENSSSCG00000008641(ADAM17),ENSSSCG00000008841(PDGFRA),ENSSSCG00000011056(FRMD4A),ENSSSCG00000011103(PARD3),ENSSSCG00000011833(DLG1),ENSSSCG00000014204(DCP2),ENSSSCG00000014207(APC),ENSSSCG00000014960(AMOTL1),ENSSSCG00000016954(ERBIN),ENSSSCG00000022081(PHLDB2),ENSSSCG00000025652(CDH1),ENSSSCG0000…
GO:0005575	Cellular Component	GO:0045202	synapse	20	5.54	0.035	0.0810609	0.246578	ENSSSCG00000004123(UTRN),ENSSSCG00000004622(GNB5),ENSSSCG00000006396(IGSF9),ENSSSCG00000007056(PLCB1),ENSSSCG00000009300(WASF3),ENSSSCG00000010095(CRKL),ENSSSCG00000011833(DLG1),ENSSSCG00000013305(CAPRIN1),ENSSSCG00000014298(PPP2CA),ENSSSCG00000014428(HTR4),ENSSSCG00000015880(TANC1),ENSSSCG00000016109(ALS2),ENSSSCG00000016954(ERBIN),ENSSSCG00000017712(AP2B1),ENSSSCG00000024777(HDAC4),ENSSSCG00000…
GO:0005575	Cellular Component	GO:0009295	nucleoid	2	0.554	0.051	0.25216	0.448061	ENSSSCG00000010240(DNA2),ENSSSCG00000027128(LONP1)
GO:0005575	Cellular Component	GO:0099080	supramolecular complex	12	3.324	0.027	0.401427	0.587479	ENSSSCG00000000496(CCT2),ENSSSCG00000000571(ABCC9),ENSSSCG00000004205(ARHGAP18),ENSSSCG00000005243(PGM5),ENSSSCG00000011022(SVIL),ENSSSCG00000011833(DLG1),ENSSSCG00000014207(APC),ENSSSCG00000014946(CEP295),ENSSSCG00000015632(-),ENSSSCG00000028249(SKA3),ENSSSCG00000035090(RAC1),ENSSSCG00000038801(NPNT)
GO:0005575	Cellular Component	GO:0044456	synapse part	10	2.77	0.027	0.423541	0.606519	ENSSSCG00000004622(GNB5),ENSSSCG00000009300(WASF3),ENSSSCG00000010095(CRKL),ENSSSCG00000011833(DLG1),ENSSSCG00000015880(TANC1),ENSSSCG00000016109(ALS2),ENSSSCG00000016954(ERBIN),ENSSSCG00000033919(DCLK1),ENSSSCG00000035090(RAC1),ENSSSCG00000040836(DCC)
GO:0005575	Cellular Component	GO:0044421	extracellular region part	20	5.54	0.023	0.696838	0.784618	ENSSSCG00000002684(CDH13),ENSSSCG00000002739(PHLPP2),ENSSSCG00000003709(LAMA3),ENSSSCG00000004180(-),ENSSSCG00000004485(CD109),ENSSSCG00000005368(XPA),ENSSSCG00000006001(ENPP2),ENSSSCG00000006995(ASAH1),ENSSSCG00000009097(ANXA5),ENSSSCG00000010357(WAPL),ENSSSCG00000011237(PDCD6IP),ENSSSCG00000011833(DLG1),ENSSSCG00000011848(TFRC),ENSSSCG00000014195(MAN2A1),ENSSSCG00000015135(SORL1),ENSSSCG0000001…
GO:0005575	Cellular Component	GO:0005576	extracellular region	20	5.54	0.016	0.986412	0.996705	ENSSSCG00000002684(CDH13),ENSSSCG00000002739(PHLPP2),ENSSSCG00000003709(LAMA3),ENSSSCG00000004180(-),ENSSSCG00000004485(CD109),ENSSSCG00000005368(XPA),ENSSSCG00000006001(ENPP2),ENSSSCG00000006995(ASAH1),ENSSSCG00000009097(ANXA5),ENSSSCG00000010357(WAPL),ENSSSCG00000011237(PDCD6IP),ENSSSCG00000011833(DLG1),ENSSSCG00000011848(TFRC),ENSSSCG00000014195(MAN2A1),ENSSSCG00000015135(SORL1),ENSSSCG0000001…
GO:0005575	Cellular Component	GO:0016020	membrane	129	35.734	0.018	1	1	ENSSSCG00000000502(CNOT2),ENSSSCG00000000571(ABCC9),ENSSSCG00000000801(TMEM117),ENSSSCG00000000871(SLC5A8),ENSSSCG00000001977(STXBP6),ENSSSCG00000002042(OXA1L),ENSSSCG00000002245(KATNBL1),ENSSSCG00000002684(CDH13),ENSSSCG00000003653(NDUFS5),ENSSSCG00000004082(-),ENSSSCG00000004123(UTRN),ENSSSCG00000004205(ARHGAP18),ENSSSCG00000004317(UBE2J1),ENSSSCG00000004485(CD109),ENSSSCG00000004622(GNB5),ENSS…
GO:0005575	Cellular Component	GO:0044425	membrane part	77	21.33	0.014	1	1	ENSSSCG00000000571(ABCC9),ENSSSCG00000000871(SLC5A8),ENSSSCG00000001977(STXBP6),ENSSSCG00000002042(OXA1L),ENSSSCG00000002245(KATNBL1),ENSSSCG00000002684(CDH13),ENSSSCG00000003653(NDUFS5),ENSSSCG00000004082(-),ENSSSCG00000004123(UTRN),ENSSSCG00000004317(UBE2J1),ENSSSCG00000004968(PAQR5),ENSSSCG00000005243(PGM5),ENSSSCG00000005269(TRPM6),ENSSSCG00000006054(ATP6V1C1),ENSSSCG00000006306(MPZL1),ENSSSC…
E: scientific notation.
