# Supplementary material for: Identification and characterization of circRNAs in peri-implantation endometrium between Yorkshire and Erhualian pigs
Source: BMC Genomics. 2023 Jul 24;24:412. doi: 10.1186/s12864-023-09414-1 (PMC10364396; doi:10.1186/s12864-023-09414-1)
Supplement: Supplementary file 3 — Supplementary Material 3 [file 12864_2023_9414_MOESM3_ESM.xlsx]

## Sheet: Sheet1
Additional file 3: Table S3. KEGG pathway annotation of host genes for DEcircRNAs between YK12 and EH12
KEGG_A_class	KEGG_B_class	Pathway	YK12-vs-EH12 (206)	All (8756)	per	ratio	Pvalue	Qvalue	Pathway ID	Genes	K_IDs
Metabolism	Carbohydrate metabolism	Propanoate metabolism	6	34	2.913	0.176	0.000122287	0.020356	ko00640	ENSSSCG00000001732(MMUT);ENSSSCG00000006866(DBT);ENSSSCG00000009522(PCCA);ENSSSCG00000011653(PCCB);ENSSSCG00000016049(HIBCH);ENSSSCG00000017198(ACOX1)	K01847+K09699+K01965+K01966+K05605+K00232
Metabolism	Amino acid metabolism	Valine, leucine and isoleucine degradation	7	50	3.398	0.14	0.00015248	0.020356	ko00280	ENSSSCG00000001732(MMUT);ENSSSCG00000006866(DBT);ENSSSCG00000009150(HADH);ENSSSCG00000009522(PCCA);ENSSSCG00000011653(PCCB);ENSSSCG00000016049(HIBCH);ENSSSCG00000025942(MCCC1)	K01847+K09699+K00022+K01965+K01966+K05605+K01968
Human Diseases	Cancers	Pathways in cancer	24	522	11.65	0.046	0.00120453	0.0970845	ko05200	ENSSSCG00000000068(EP300);ENSSSCG00000003709(LAMA3);ENSSSCG00000004622(GNB5);ENSSSCG00000005096(HIF1A);ENSSSCG00000005215(JAK2);ENSSSCG00000005706(ABL1);ENSSSCG00000007056(PLCB1);ENSSSCG00000008841(PDGFRA);ENSSSCG00000010095(CRKL);ENSSSCG00000010399(NCOA4);ENSSSCG00000014126(MSH3);ENSSSCG00000014207(APC);ENSSSCG00000015115(CBL);ENSSSCG00000015129(ARHGEF12);ENSSSCG00000015444(LAMB1);ENSSSCG0000001…	K04498+K06240+K04539+K08268+K04447+K06619+K05858+K04363+K04438+K09289+K08736+K02085+K04707+K07532+K05636+K06230+K04688+K04536+K05689+K04398+K04392+K05725+K06765+K07834
Organismal Systems	Development and regeneration	Axon regeneration	8	94	3.883	0.085	0.00161273	0.0970845	ko04361	ENSSSCG00000005096(HIF1A);ENSSSCG00000007056(PLCB1);ENSSSCG00000009431(DGKH);ENSSSCG00000009473(MYCBP2);ENSSSCG00000015129(ARHGEF12);ENSSSCG00000017670(-);ENSSSCG00000022550(DGKG);ENSSSCG00000035090(RAC1)	K08268+K05858+K00901+K10693+K07532+K04688+K00901+K04392
Cellular Processes	Transport and catabolism	Endocytosis	14	247	6.796	0.057	0.00204742	0.0970845	ko04144	ENSSSCG00000000037(ARFGAP3);ENSSSCG00000001229(-);ENSSSCG00000007280(ITCH);ENSSSCG00000008642(ASAP2);ENSSSCG00000008841(PDGFRA);ENSSSCG00000009925(GIT2);ENSSSCG00000011103(PARD3);ENSSSCG00000011237(PDCD6IP);ENSSSCG00000011848(TFRC);ENSSSCG00000015115(CBL);ENSSSCG00000017712(AP2B1);ENSSSCG00000031147(ACAP2);ENSSSCG00000036075(WASHC3);ENSSSCG00000036926(MVB12B)	K12493+K06751+K05632+K12488+K04363+K12487+K04237+K12200+K06503+K04707+K11825+K12489+K18463+K12186
Cellular Processes	Transport and catabolism	Autophagy - animal	10	145	4.854	0.069	0.00218167	0.0970845	ko04140	ENSSSCG00000005096(HIF1A);ENSSSCG00000008208(EIF2AK3);ENSSSCG00000009994(MTMR3);ENSSSCG00000014298(PPP2CA);ENSSSCG00000017139(RPTOR);ENSSSCG00000017668(VMP1);ENSSSCG00000017670(-);ENSSSCG00000018045(ULK2);ENSSSCG00000028979(UVRAG);ENSSSCG00000033295(EIF2S1)	K08268+K08860+K18082+K04382+K07204+K21248+K04688+K08269+K21249+K03237
Metabolism	Amino acid metabolism	Lysine degradation	6	62	2.913	0.097	0.00323861	0.108089	ko00310	ENSSSCG00000009150(HADH);ENSSSCG00000009395(SETDB2);ENSSSCG00000016613(AASS);ENSSSCG00000020663(KMT2C);ENSSSCG00000020710(PRDM2);ENSSSCG00000030217(COLGALT2)	K00022+K18494+K14157+K09188+K11432+K11703
Environmental Information Processing	Signal transduction	Hippo signaling pathway -fly	6	62	2.913	0.097	0.00323861	0.108089	ko04391	ENSSSCG00000000107(-);ENSSSCG00000011103(PARD3);ENSSSCG00000011833(DLG1);ENSSSCG00000014298(PPP2CA);ENSSSCG00000029538(PPP2R1B);ENSSSCG00000032601(RASSF2)	K08960+K04237+K12076+K04382+K03456+K09851
Human Diseases	Cancers	MicroRNAs in cancer	10	160	4.854	0.062	0.00444305	0.123956	ko05206	ENSSSCG00000000068(EP300);ENSSSCG00000005706(ABL1);ENSSSCG00000006038(ZFPM2);ENSSSCG00000008841(PDGFRA);ENSSSCG00000010095(CRKL);ENSSSCG00000011025(ZEB1);ENSSSCG00000014207(APC);ENSSSCG00000017139(RPTOR);ENSSSCG00000024777(HDAC4);ENSSSCG00000027675(-)	K04498+K06619+K17442+K04363+K04438+K09299+K02085+K07204+K11406+K23582
Genetic Information Processing	Folding, sorting and degradation	Protein processing in endoplasmic reticulum	10	161	4.854	0.062	0.00464254	0.123956	ko04141	ENSSSCG00000004317(UBE2J1);ENSSSCG00000005436(RAD23B);ENSSSCG00000007097(SEC23B);ENSSSCG00000008208(EIF2AK3);ENSSSCG00000011229(STT3B);ENSSSCG00000014304(SEC24A);ENSSSCG00000015566(EDEM3);ENSSSCG00000015857(UGGT1);ENSSSCG00000021988(TUSC3);ENSSSCG00000033295(EIF2S1)	K10578+K10839+K14006+K08860+K07151+K14007+K10086+K11718+K12669+K03237
Metabolism	Carbohydrate metabolism	Glyoxylate and dicarboxylate metabolism	4	31	1.942	0.129	0.00569082	0.129169	ko00630	ENSSSCG00000001732(MMUT);ENSSSCG00000009522(PCCA);ENSSSCG00000011653(PCCB);ENSSSCG00000025751(MDH1)	K01847+K01965+K01966+K00025
Cellular Processes	Cellular community - eukaryotes	Adherens junction	6	71	2.913	0.085	0.00633973	0.129169	ko04520	ENSSSCG00000000068(EP300);ENSSSCG00000004018(AFDN);ENSSSCG00000009300(WASF3);ENSSSCG00000011103(PARD3);ENSSSCG00000025652(CDH1);ENSSSCG00000035090(RAC1)	K04498+K05702+K06083+K04237+K05689+K04392
Genetic Information Processing	Translation	mRNA surveillance pathway	7	94	3.398	0.074	0.00655208	0.129169	ko03015	ENSSSCG00000003660(PABPC4);ENSSSCG00000014298(PPP2CA);ENSSSCG00000015558(SMG7);ENSSSCG00000020799(CPSF3);ENSSSCG00000022866(NXF1);ENSSSCG00000029538(PPP2R1B);ENSSSCG00000031636(-)	K13126+K04382+K14409+K14403+K14284+K03456+K14405
Genetic Information Processing	Translation	RNA transport	10	170	4.854	0.059	0.0067729	0.129169	ko03013	ENSSSCG00000000141(EIF3D);ENSSSCG00000003660(PABPC4);ENSSSCG00000013223(NUP160);ENSSSCG00000014794(NUP98);ENSSSCG00000022866(NXF1);ENSSSCG00000022952(NMD3);ENSSSCG00000029857(-);ENSSSCG00000030386(NUP205);ENSSSCG00000033295(EIF2S1);ENSSSCG00000035318(NUP58)	K03251+K13126+K14303+K14297+K14284+K07562+K03242+K14310+K03237+K14307
Human Diseases	Cancers	Choline metabolism in cancer	7	97	3.398	0.072	0.00775351	0.138012	ko05231	ENSSSCG00000005096(HIF1A);ENSSSCG00000008841(PDGFRA);ENSSSCG00000009300(WASF3);ENSSSCG00000009431(DGKH);ENSSSCG00000017670(-);ENSSSCG00000022550(DGKG);ENSSSCG00000035090(RAC1)	K08268+K04363+K06083+K00901+K04688+K00901+K04392
Genetic Information Processing	Folding, sorting and degradation	Ubiquitin mediated proteolysis	9	149	4.369	0.06	0.00847898	0.141493	ko04120	ENSSSCG00000004317(UBE2J1);ENSSSCG00000007280(ITCH);ENSSSCG00000008513(BIRC6);ENSSSCG00000012328(HUWE1);ENSSSCG00000013094(DDB1);ENSSSCG00000015115(CBL);ENSSSCG00000015509(COP1);ENSSSCG00000016409(UBE3C);ENSSSCG00000031169(-)	K10578+K05632+K10586+K10592+K10610+K04707+K10143+K10589+K10685
Environmental Information Processing	Signal transduction	Phosphatidylinositol signaling system	7	100	3.398	0.07	0.00911053	0.143089	ko04070	ENSSSCG00000007056(PLCB1);ENSSSCG00000009431(DGKH);ENSSSCG00000009994(MTMR3);ENSSSCG00000011079(PIP4K2A);ENSSSCG00000022550(DGKG);ENSSSCG00000024999(PPIP5K2);ENSSSCG00000025406(PIK3C2A)	K05858+K00901+K18082+K00920+K00901+K13024+K00923
Human Diseases	Infectious diseases	Human papillomavirus infection	15	327	7.282	0.046	0.0102055	0.151381	ko05165	ENSSSCG00000000068(EP300);ENSSSCG00000001229(-);ENSSSCG00000003709(LAMA3);ENSSSCG00000006054(ATP6V1C1);ENSSSCG00000011103(PARD3);ENSSSCG00000011833(DLG1);ENSSSCG00000014207(APC);ENSSSCG00000014298(PPP2CA);ENSSSCG00000014904(DLG2);ENSSSCG00000015444(LAMB1);ENSSSCG00000017670(-);ENSSSCG00000028157(CASP8);ENSSSCG00000028694(ATP6V1B2);ENSSSCG00000029538(PPP2R1B);ENSSSCG00000038397(PTK2)	K04498+K06751+K06240+K02148+K04237+K12076+K02085+K04382+K12075+K05636+K04688+K04398+K02147+K03456+K05725
Metabolism	Glycan biosynthesis and metabolism	Mannose type O-glycan biosyntheis	3	21	1.456	0.143	0.0124875	0.175483	ko00515	ENSSSCG00000000959(LARGE1);ENSSSCG00000033692(B3GALNT2);ENSSSCG00000035454(B4GALT1)	K09668+K09654+K07966
Cellular Processes	Cellular community - eukaryotes	Tight junction	9	160	4.369	0.056	0.0131476	0.175521	ko04530	ENSSSCG00000004018(AFDN);ENSSSCG00000011103(PARD3);ENSSSCG00000011833(DLG1);ENSSSCG00000012071(-);ENSSSCG00000014298(PPP2CA);ENSSSCG00000014904(DLG2);ENSSSCG00000014960(AMOTL1);ENSSSCG00000029538(PPP2R1B);ENSSSCG00000035090(RAC1)	K05702+K04237+K12076+K06786+K04382+K12075+K06104+K03456+K04392
Metabolism	Glycan biosynthesis and metabolism	Various types of N-glycan biosynthesis	4	43	1.942	0.093	0.0179452	0.22816	ko00513	ENSSSCG00000011229(STT3B);ENSSSCG00000014195(MAN2A1);ENSSSCG00000021988(TUSC3);ENSSSCG00000035454(B4GALT1)	K07151+K01231+K12669+K07966
Human Diseases	Cancers	Colorectal cancer	6	90	2.913	0.067	0.0191311	0.232182	ko05210	ENSSSCG00000014126(MSH3);ENSSSCG00000014207(APC);ENSSSCG00000017670(-);ENSSSCG00000035090(RAC1);ENSSSCG00000040836(DCC);ENSSSCG00000048439(RALA)	K08736+K02085+K04688+K04392+K06765+K07834
Human Diseases	Infectious diseases	Human cytomegalovirus infection	11	233	5.34	0.047	0.0216203	0.250983	ko05163	ENSSSCG00000001229(-);ENSSSCG00000004622(GNB5);ENSSSCG00000007056(PLCB1);ENSSSCG00000008841(PDGFRA);ENSSSCG00000010095(CRKL);ENSSSCG00000015129(ARHGEF12);ENSSSCG00000017670(-);ENSSSCG00000021890(GNB1);ENSSSCG00000028157(CASP8);ENSSSCG00000035090(RAC1);ENSSSCG00000038397(PTK2)	K06751+K04539+K05858+K04363+K04438+K07532+K04688+K04536+K04398+K04392+K05725
Human Diseases	Infectious diseases	Epithelial cell signaling in Helicobacter pylori infection	5	69	2.427	0.072	0.0228755	0.25449	ko05120	ENSSSCG00000006054(ATP6V1C1);ENSSSCG00000008641(ADAM17);ENSSSCG00000012071(-);ENSSSCG00000028694(ATP6V1B2);ENSSSCG00000035090(RAC1)	K02148+K06059+K06786+K02147+K04392
Human Diseases	Infectious diseases	Bacterial invasion of epithelial cells	5	73	2.427	0.068	0.0283777	0.303073	ko05100	ENSSSCG00000010095(CRKL);ENSSSCG00000015115(CBL);ENSSSCG00000025652(CDH1);ENSSSCG00000035090(RAC1);ENSSSCG00000038397(PTK2)	K04438+K04707+K05689+K04392+K05725
Human Diseases	Cancers	Viral carcinogenesis	9	184	4.369	0.049	0.029592	0.303887	ko05203	ENSSSCG00000000068(EP300);ENSSSCG00000001229(-);ENSSSCG00000007907(USP7);ENSSSCG00000011833(DLG1);ENSSSCG00000013094(DDB1);ENSSSCG00000024777(HDAC4);ENSSSCG00000028157(CASP8);ENSSSCG00000035090(RAC1);ENSSSCG00000049262(-)	K04498+K06751+K11838+K12076+K10610+K11406+K04398+K04392+K11252
Metabolism	Global and overview maps	Metabolic pathways	45	1466	21.845	0.031	0.0324528	0.319194	ko01100	ENSSSCG00000000959(LARGE1);ENSSSCG00000001078(MBOAT1);ENSSSCG00000001732(MMUT);ENSSSCG00000003653(NDUFS5);ENSSSCG00000005373(NANS);ENSSSCG00000006054(ATP6V1C1);ENSSSCG00000006866(DBT);ENSSSCG00000006995(ASAH1);ENSSSCG00000007056(PLCB1);ENSSSCG00000008339(GFPT1);ENSSSCG00000008961(MTHFD2L);ENSSSCG00000009150(HADH);ENSSSCG00000009395(SETDB2);ENSSSCG00000009431(DGKH);ENSSSCG00000009522(PCCA);ENSSSCG…	K09668+K13517+K01847+K03938+K05304+K02148+K09699+K12348+K05858+K00820+K13403+K00022+K18494+K00901+K01965+K18082+K00819+K00920+K07151+K01966+K01942+K01937+K01231+K10807+K05605+K03934+K01897+K12047+K14157+K00232+K09188+K11432+K12669+K00901+K07553+K00923+K00025+K01968+K12320+K01202+K02147+K00665+K11703+K09654+K07966
Metabolism	Glycan biosynthesis and metabolism	N-Glycan biosynthesis	4	52	1.942	0.077	0.0334735	0.319194	ko00510	ENSSSCG00000011229(STT3B);ENSSSCG00000014195(MAN2A1);ENSSSCG00000021988(TUSC3);ENSSSCG00000035454(B4GALT1)	K07151+K01231+K12669+K07966
Genetic Information Processing	Folding, sorting and degradation	RNA degradation	5	78	2.427	0.064	0.0363475	0.334648	ko03018	ENSSSCG00000000502(CNOT2);ENSSSCG00000001903(EDC3);ENSSSCG00000003660(PABPC4);ENSSSCG00000009319(PAN3);ENSSSCG00000014204(DCP2)	K12605+K12615+K13126+K12572+K12613
Cellular Processes	Transport and catabolism	Autophagy - other eukaryotes	3	33	1.456	0.091	0.0417389	0.363989	ko04136	ENSSSCG00000014298(PPP2CA);ENSSSCG00000017139(RPTOR);ENSSSCG00000018045(ULK2)	K04382+K07204+K08269
Metabolism	Global and overview maps	Fatty acid metabolism	4	56	1.942	0.071	0.042273	0.363989	ko01212	ENSSSCG00000009150(HADH);ENSSSCG00000016223(ACSL3);ENSSSCG00000017198(ACOX1);ENSSSCG00000029553(-)	K00022+K01897+K00232+K00665
Cellular Processes	Transport and catabolism	Peroxisome	5	82	2.427	0.061	0.0436242	0.363989	ko04146	ENSSSCG00000004160(PEX7);ENSSSCG00000011192(HACL1);ENSSSCG00000015391(CROT);ENSSSCG00000016223(ACSL3);ENSSSCG00000017198(ACOX1)	K13341+K12261+K05940+K01897+K00232
Environmental Information Processing	Signal transduction	ErbB signaling pathway	5	83	2.427	0.06	0.0455705	0.368707	ko04012	ENSSSCG00000005706(ABL1);ENSSSCG00000010095(CRKL);ENSSSCG00000015115(CBL);ENSSSCG00000017670(-);ENSSSCG00000038397(PTK2)	K06619+K04438+K04707+K04688+K05725
Organismal Systems	Immune system	Chemokine signaling pathway	8	173	3.883	0.046	0.0514383	0.403942	ko04062	ENSSSCG00000004622(GNB5);ENSSSCG00000005215(JAK2);ENSSSCG00000007056(PLCB1);ENSSSCG00000010095(CRKL);ENSSSCG00000011103(PARD3);ENSSSCG00000021890(GNB1);ENSSSCG00000035090(RAC1);ENSSSCG00000038397(PTK2)	K04539+K04447+K05858+K04438+K04237+K04536+K04392+K05725
Metabolism	Global and overview maps	Carbon metabolism	6	115	2.913	0.052	0.0537682	0.410174	ko01200	ENSSSCG00000001732(MMUT);ENSSSCG00000009522(PCCA);ENSSSCG00000011653(PCCB);ENSSSCG00000016049(HIBCH);ENSSSCG00000017198(ACOX1);ENSSSCG00000025751(MDH1)	K01847+K01965+K01966+K05605+K00232+K00025
Organismal Systems	Aging	Longevity regulating pathway - worm	5	89	2.427	0.056	0.058325	0.432577	ko04212	ENSSSCG00000005096(HIF1A);ENSSSCG00000015313(-);ENSSSCG00000017670(-);ENSSSCG00000018045(ULK2);ENSSSCG00000036075(WASHC3)	K08268+K17705+K04688+K08269+K18463
Organismal Systems	Development	Axon guidance	8	179	3.883	0.045	0.0604628	0.436312	ko04360	ENSSSCG00000005706(ABL1);ENSSSCG00000010651(ABLIM1);ENSSSCG00000011103(PARD3);ENSSSCG00000015129(ARHGEF12);ENSSSCG00000030130(DPYSL2);ENSSSCG00000035090(RAC1);ENSSSCG00000038397(PTK2);ENSSSCG00000040836(DCC)	K06619+K07520+K04237+K07532+K07528+K04392+K05725+K06765
Metabolism	Lipid metabolism	Fatty acid biosynthesis	2	18	0.971	0.111	0.0658458	0.440236	ko00061	ENSSSCG00000016223(ACSL3);ENSSSCG00000029553(-)	K01897+K00665
Human Diseases	Infectious diseases	Kaposi sarcoma-associated herpesvirus infection	8	183	3.883	0.044	0.0670011	0.440236	ko05167	ENSSSCG00000000068(EP300);ENSSSCG00000001229(-);ENSSSCG00000004622(GNB5);ENSSSCG00000005096(HIF1A);ENSSSCG00000005215(JAK2);ENSSSCG00000021890(GNB1);ENSSSCG00000028157(CASP8);ENSSSCG00000035090(RAC1)	K04498+K06751+K04539+K08268+K04447+K04536+K04398+K04392
Environmental Information Processing	Signaling molecules and interaction	ECM-receptor interaction	5	93	2.427	0.054	0.0678543	0.440236	ko04512	ENSSSCG00000003514(HSPG2);ENSSSCG00000003709(LAMA3);ENSSSCG00000015444(LAMB1);ENSSSCG00000034357(DAG1);ENSSSCG00000038801(NPNT)	K06255+K06240+K05636+K06265+K06824
Metabolism	Metabolism of cofactors and vitamins	Biotin metabolism	1	3	0.485	0.333	0.0689404	0.440236	ko00780	ENSSSCG00000012059(HLCS)	K01942
Environmental Information Processing	Signal transduction	PI3K-Akt signaling pathway	13	350	6.311	0.037	0.0692506	0.440236	ko04151	ENSSSCG00000002739(PHLPP2);ENSSSCG00000003709(LAMA3);ENSSSCG00000004622(GNB5);ENSSSCG00000005215(JAK2);ENSSSCG00000008841(PDGFRA);ENSSSCG00000014298(PPP2CA);ENSSSCG00000015444(LAMB1);ENSSSCG00000017139(RPTOR);ENSSSCG00000017670(-);ENSSSCG00000021890(GNB1);ENSSSCG00000029538(PPP2R1B);ENSSSCG00000035090(RAC1);ENSSSCG00000038397(PTK2)	K16340+K06240+K04539+K04447+K04363+K04382+K05636+K07204+K04688+K04536+K03456+K04392+K05725
Organismal Systems	Immune system	Fc gamma R-mediated phagocytosis	5	95	2.427	0.053	0.0729248	0.452812	ko04666	ENSSSCG00000008642(ASAP2);ENSSSCG00000009300(WASF3);ENSSSCG00000010095(CRKL);ENSSSCG00000017670(-);ENSSSCG00000035090(RAC1)	K12488+K06083+K04438+K04688+K04392
Environmental Information Processing	Signal transduction	AMPK signaling pathway	6	127	2.913	0.047	0.0788313	0.4734	ko04152	ENSSSCG00000014298(PPP2CA);ENSSSCG00000017139(RPTOR);ENSSSCG00000017670(-);ENSSSCG00000029538(PPP2R1B);ENSSSCG00000029553(-);ENSSSCG00000031271(STRADB)	K04382+K07204+K04688+K03456+K00665+K17532
Metabolism	Lipid metabolism	Fatty acid degradation	3	43	1.456	0.07	0.0797865	0.4734	ko00071	ENSSSCG00000009150(HADH);ENSSSCG00000016223(ACSL3);ENSSSCG00000017198(ACOX1)	K00022+K01897+K00232
Genetic Information Processing	Replication and repair	Nucleotide excision repair	3	44	1.456	0.068	0.0842061	0.488761	ko03420	ENSSSCG00000005368(XPA);ENSSSCG00000005436(RAD23B);ENSSSCG00000013094(DDB1)	K10847+K10839+K10610
Human Diseases	Endocrine and metabolic diseases	Non-alcoholic fatty liver disease (NAFLD)	7	164	3.398	0.043	0.0920095	0.498491	ko04932	ENSSSCG00000003653(NDUFS5);ENSSSCG00000007280(ITCH);ENSSSCG00000008208(EIF2AK3);ENSSSCG00000016127(NDUFS1);ENSSSCG00000028157(CASP8);ENSSSCG00000033295(EIF2S1);ENSSSCG00000035090(RAC1)	K03938+K05632+K08860+K03934+K04398+K03237+K04392
Human Diseases	Drug resistance	Platinum drug resistance	4	73	1.942	0.055	0.0926635	0.498491	ko01524	ENSSSCG00000005368(XPA);ENSSSCG00000014126(MSH3);ENSSSCG00000017473(TOP2A);ENSSSCG00000028157(CASP8)	K10847+K08736+K03164+K04398
Human Diseases	Cancers	Renal cell carcinoma	4	73	1.942	0.055	0.0926635	0.498491	ko05211	ENSSSCG00000000068(EP300);ENSSSCG00000005096(HIF1A);ENSSSCG00000010095(CRKL);ENSSSCG00000035090(RAC1)	K04498+K08268+K04438+K04392
Metabolism	Lipid metabolism	Sphingolipid metabolism	3	46	1.456	0.065	0.0933504	0.498491	ko00600	ENSSSCG00000006995(ASAH1);ENSSSCG00000025005(-);ENSSSCG00000027865(GALC)	K12348+K07553+K01202
Metabolism	Carbohydrate metabolism	Inositol phosphate metabolism	4	74	1.942	0.054	0.0962515	0.503905	ko00562	ENSSSCG00000007056(PLCB1);ENSSSCG00000009994(MTMR3);ENSSSCG00000011079(PIP4K2A);ENSSSCG00000025406(PIK3C2A)	K05858+K18082+K00920+K00923
Metabolism	Lipid metabolism	Fatty acid elongation	2	23	0.971	0.087	0.100962	0.518399	ko00062	ENSSSCG00000003377(ACOT7);ENSSSCG00000009150(HADH)	K17360+K00022
Human Diseases	Infectious diseases	Influenza A	7	170	3.398	0.041	0.106076	0.534384	ko05164	ENSSSCG00000000068(EP300);ENSSSCG00000005215(JAK2);ENSSSCG00000014794(NUP98);ENSSSCG00000022866(NXF1);ENSSSCG00000028157(CASP8);ENSSSCG00000033295(EIF2S1);ENSSSCG00000034017(KPNA6)	K04498+K04447+K14297+K14284+K04398+K03237+K15042
Organismal Systems	Nervous system	Dopaminergic synapse	6	140	2.913	0.043	0.112255	0.555041	ko04728	ENSSSCG00000004622(GNB5);ENSSSCG00000007056(PLCB1);ENSSSCG00000014298(PPP2CA);ENSSSCG00000021890(GNB1);ENSSSCG00000029538(PPP2R1B);ENSSSCG00000033493(CACNA1B)	K04539+K05858+K04382+K04536+K03456+K04849
Environmental Information Processing	Signal transduction	Apelin signaling pathway	6	142	2.913	0.042	0.117955	0.5613	ko04371	ENSSSCG00000004622(GNB5);ENSSSCG00000007056(PLCB1);ENSSSCG00000017670(-);ENSSSCG00000021890(GNB1);ENSSSCG00000024777(HDAC4);ENSSSCG00000025652(CDH1)	K04539+K05858+K04688+K04536+K11406+K05689
Cellular Processes	Cell growth and death	Apoptosis - fly	3	52	1.456	0.058	0.123038	0.5613	ko04214	ENSSSCG00000008208(EIF2AK3);ENSSSCG00000008513(BIRC6);ENSSSCG00000028157(CASP8)	K08860+K10586+K04398
Metabolism	Lipid metabolism	Biosynthesis of unsaturated fatty acids	2	26	0.971	0.077	0.123995	0.5613	ko01040	ENSSSCG00000003377(ACOT7);ENSSSCG00000017198(ACOX1)	K17360+K00232
Human Diseases	Infectious diseases	Pathogenic Escherichia coli infection	8	211	3.883	0.038	0.124559	0.5613	ko05130	ENSSSCG00000004511(-);ENSSSCG00000005706(ABL1);ENSSSCG00000009300(WASF3);ENSSSCG00000014304(SEC24A);ENSSSCG00000015129(ARHGEF12);ENSSSCG00000016019(NCKAP1);ENSSSCG00000028157(CASP8);ENSSSCG00000035090(RAC1)	K10357+K06619+K06083+K14007+K07532+K05750+K04398+K04392
Human Diseases	Neurodegenerative diseases	Huntington disease	10	282	4.854	0.035	0.128373	0.5613	ko05016	ENSSSCG00000000068(EP300);ENSSSCG00000002547(-);ENSSSCG00000003653(NDUFS5);ENSSSCG00000007056(PLCB1);ENSSSCG00000016127(NDUFS1);ENSSSCG00000017712(AP2B1);ENSSSCG00000018045(ULK2);ENSSSCG00000020990(DNAH12);ENSSSCG00000028157(CASP8);ENSSSCG00000033493(CACNA1B)	K04498+K10407+K03938+K05858+K03934+K11825+K08269+K10408+K04398+K04849
Organismal Systems	Nervous system	Glutamatergic synapse	5	114	2.427	0.044	0.130801	0.5613	ko04724	ENSSSCG00000004622(GNB5);ENSSSCG00000007056(PLCB1);ENSSSCG00000021890(GNB1);ENSSSCG00000022865(GRM8);ENSSSCG00000025119(GRIK1)	K04539+K05858+K04536+K04610+K05201
Organismal Systems	Nervous system	Serotonergic synapse	5	114	2.427	0.044	0.130801	0.5613	ko04726	ENSSSCG00000004622(GNB5);ENSSSCG00000007056(PLCB1);ENSSSCG00000014428(HTR4);ENSSSCG00000021890(GNB1);ENSSSCG00000033493(CACNA1B)	K04539+K05858+K04160+K04536+K04849
Organismal Systems	Endocrine system	Insulin signaling pathway	6	147	2.913	0.041	0.132821	0.5613	ko04910	ENSSSCG00000002844(PHKB);ENSSSCG00000010095(CRKL);ENSSSCG00000015115(CBL);ENSSSCG00000017139(RPTOR);ENSSSCG00000017670(-);ENSSSCG00000029553(-)	K07190+K04438+K04707+K07204+K04688+K00665
Organismal Systems	Nervous system	Cholinergic synapse	5	116	2.427	0.043	0.137846	0.5613	ko04725	ENSSSCG00000004622(GNB5);ENSSSCG00000005215(JAK2);ENSSSCG00000007056(PLCB1);ENSSSCG00000021890(GNB1);ENSSSCG00000033493(CACNA1B)	K04539+K04447+K05858+K04536+K04849
Environmental Information Processing	Signal transduction	Hippo signaling pathway - multiple species	2	28	0.971	0.071	0.139982	0.5613	ko04392	ENSSSCG00000000107(-);ENSSSCG00000032601(RASSF2)	K08960+K09851
Organismal Systems	Excretory system	Collecting duct acid secretion	2	28	0.971	0.071	0.139982	0.5613	ko04966	ENSSSCG00000006054(ATP6V1C1);ENSSSCG00000028694(ATP6V1B2)	K02148+K02147
Environmental Information Processing	Signal transduction	Sphingolipid signaling pathway	5	117	2.427	0.043	0.14143	0.5613	ko04071	ENSSSCG00000006995(ASAH1);ENSSSCG00000007056(PLCB1);ENSSSCG00000014298(PPP2CA);ENSSSCG00000029538(PPP2R1B);ENSSSCG00000035090(RAC1)	K12348+K05858+K04382+K03456+K04392
Organismal Systems	Nervous system	Retrograde endocannabinoid signaling	6	150	2.913	0.04	0.14215	0.5613	ko04723	ENSSSCG00000003653(NDUFS5);ENSSSCG00000004622(GNB5);ENSSSCG00000007056(PLCB1);ENSSSCG00000016127(NDUFS1);ENSSSCG00000021890(GNB1);ENSSSCG00000033493(CACNA1B)	K03938+K04539+K05858+K03934+K04536+K04849
Organismal Systems	Nervous system	Synaptic vesicle cycle	4	86	1.942	0.047	0.144057	0.5613	ko04721	ENSSSCG00000006054(ATP6V1C1);ENSSSCG00000017712(AP2B1);ENSSSCG00000028694(ATP6V1B2);ENSSSCG00000033493(CACNA1B)	K02148+K11825+K02147+K04849
Organismal Systems	Endocrine system	Growth hormone synthesis, secretion and action	5	118	2.427	0.042	0.145055	0.5613	ko04935	ENSSSCG00000000068(EP300);ENSSSCG00000005215(JAK2);ENSSSCG00000007056(PLCB1);ENSSSCG00000010095(CRKL);ENSSSCG00000038397(PTK2)	K04498+K04447+K05858+K04438+K05725
Environmental Information Processing	Signal transduction	Phospholipase D signaling pathway	6	155	2.913	0.039	0.158351	0.595489	ko04072	ENSSSCG00000007056(PLCB1);ENSSSCG00000008841(PDGFRA);ENSSSCG00000009431(DGKH);ENSSSCG00000022550(DGKG);ENSSSCG00000022865(GRM8);ENSSSCG00000048439(RALA)	K05858+K04363+K00901+K00901+K04610+K07834
Environmental Information Processing	Signal transduction	Wnt signaling pathway	6	155	2.913	0.039	0.158351	0.595489	ko04310	ENSSSCG00000000068(EP300);ENSSSCG00000000107(-);ENSSSCG00000005388(INVS);ENSSSCG00000007056(PLCB1);ENSSSCG00000014207(APC);ENSSSCG00000035090(RAC1)	K04498+K08960+K19626+K05858+K02085+K04392
Cellular Processes	Cell growth and death	Ferroptosis	3	60	1.456	0.05	0.167072	0.609489	ko04216	ENSSSCG00000010399(NCOA4);ENSSSCG00000011848(TFRC);ENSSSCG00000016223(ACSL3)	K09289+K06503+K01897
Human Diseases	Infectious disease: viral	Human immunodeficiency virus 1 infection	9	265	4.369	0.034	0.172476	0.609489	ko05170	ENSSSCG00000001229(-);ENSSSCG00000004622(GNB5);ENSSSCG00000010095(CRKL);ENSSSCG00000013094(DDB1);ENSSSCG00000017670(-);ENSSSCG00000021890(GNB1);ENSSSCG00000028157(CASP8);ENSSSCG00000035090(RAC1);ENSSSCG00000038397(PTK2)	K06751+K04539+K04438+K10610+K04688+K04536+K04398+K04392+K05725
Metabolism	Lipid metabolism	Glycerolipid metabolism	3	61	1.456	0.049	0.172872	0.609489	ko00561	ENSSSCG00000001078(MBOAT1);ENSSSCG00000009431(DGKH);ENSSSCG00000022550(DGKG)	K13517+K00901+K00901
Organismal Systems	Sensory system	Phototransduction - fly	2	32	0.971	0.062	0.173121	0.609489	ko04745	ENSSSCG00000007056(PLCB1);ENSSSCG00000030274(PPEF1)	K05858+K13807
Organismal Systems	Environmental adaptation	Circadian rhythm - fly	1	8	0.485	0.125	0.173487	0.609489	ko04711	ENSSSCG00000000107(-)	K08960
Environmental Information Processing	Signal transduction	mTOR signaling pathway	6	163	2.913	0.037	0.185846	0.63336	ko04150	ENSSSCG00000006054(ATP6V1C1);ENSSSCG00000017139(RPTOR);ENSSSCG00000017670(-);ENSSSCG00000018045(ULK2);ENSSSCG00000028694(ATP6V1B2);ENSSSCG00000031271(STRADB)	K02148+K07204+K04688+K08269+K02147+K17532
Human Diseases	Neurodegenerative diseases	Alzheimer disease	11	345	5.34	0.032	0.189595	0.63336	ko05010	ENSSSCG00000000107(-);ENSSSCG00000002547(-);ENSSSCG00000003653(NDUFS5);ENSSSCG00000007056(PLCB1);ENSSSCG00000008208(EIF2AK3);ENSSSCG00000008641(ADAM17);ENSSSCG00000014207(APC);ENSSSCG00000016127(NDUFS1);ENSSSCG00000018045(ULK2);ENSSSCG00000028157(CASP8);ENSSSCG00000033295(EIF2S1)	K08960+K10407+K03938+K05858+K08860+K06059+K02085+K03934+K08269+K04398+K03237
Metabolism	Carbohydrate metabolism	Galactose metabolism	2	34	0.971	0.059	0.190134	0.63336	ko00052	ENSSSCG00000016487(MGAM2);ENSSSCG00000035454(B4GALT1)	K12047+K07966
Metabolism	Metabolism of other amino acids	beta-Alanine metabolism	2	34	0.971	0.059	0.190134	0.63336	ko00410	ENSSSCG00000016049(HIBCH);ENSSSCG00000017198(ACOX1)	K05605+K00232
Organismal Systems	Nervous system	Long-term depression	3	65	1.456	0.046	0.196612	0.63336	ko04730	ENSSSCG00000007056(PLCB1);ENSSSCG00000014298(PPP2CA);ENSSSCG00000029538(PPP2R1B)	K05858+K04382+K03456
Cellular Processes	Cell growth and death	Apoptosis - multiple species	2	35	0.971	0.057	0.198724	0.63336	ko04215	ENSSSCG00000008513(BIRC6);ENSSSCG00000028157(CASP8)	K10586+K04398
Human Diseases	Cancers	Thyroid cancer	2	35	0.971	0.057	0.198724	0.63336	ko05216	ENSSSCG00000010399(NCOA4);ENSSSCG00000025652(CDH1)	K09289+K05689
Environmental Information Processing	Signal transduction	TGF-beta signaling pathway	4	98	1.942	0.041	0.199259	0.63336	ko04350	ENSSSCG00000000068(EP300);ENSSSCG00000014298(PPP2CA);ENSSSCG00000017670(-);ENSSSCG00000029538(PPP2R1B)	K04498+K04382+K04688+K03456
Environmental Information Processing	Signal transduction	Hippo signaling pathway	8	241	3.883	0.033	0.207436	0.651594	ko04390	ENSSSCG00000000107(-);ENSSSCG00000011103(PARD3);ENSSSCG00000011833(DLG1);ENSSSCG00000014207(APC);ENSSSCG00000014298(PPP2CA);ENSSSCG00000014904(DLG2);ENSSSCG00000025652(CDH1);ENSSSCG00000029538(PPP2R1B)	K08960+K04237+K12076+K02085+K04382+K12075+K05689+K03456
Human Diseases	Cancers	Proteoglycans in cancer	7	209	3.398	0.033	0.221975	0.689156	ko05205	ENSSSCG00000003514(HSPG2);ENSSSCG00000005096(HIF1A);ENSSSCG00000015115(CBL);ENSSSCG00000015129(ARHGEF12);ENSSSCG00000017670(-);ENSSSCG00000035090(RAC1);ENSSSCG00000038397(PTK2)	K06255+K08268+K04707+K07532+K04688+K04392+K05725
Cellular Processes	Cell motility	Regulation of actin cytoskeleton	9	288	4.369	0.031	0.237646	0.729326	ko04810	ENSSSCG00000008841(PDGFRA);ENSSSCG00000010095(CRKL);ENSSSCG00000011079(PIP4K2A);ENSSSCG00000014088(IQGAP2);ENSSSCG00000014207(APC);ENSSSCG00000015129(ARHGEF12);ENSSSCG00000016019(NCKAP1);ENSSSCG00000035090(RAC1);ENSSSCG00000038397(PTK2)	K04363+K04438+K00920+K05767+K02085+K07532+K05750+K04392+K05725
Human Diseases	Infectious disease: bacterial	Yersinia infection	6	178	2.913	0.034	0.241845	0.733779	ko05135	ENSSSCG00000009925(GIT2);ENSSSCG00000010095(CRKL);ENSSSCG00000015129(ARHGEF12);ENSSSCG00000028317(ARHGEF28);ENSSSCG00000035090(RAC1);ENSSSCG00000038397(PTK2)	K12487+K04438+K07532+K21072+K04392+K05725
Human Diseases	Infectious diseases	Salmonella infection	7	221	3.398	0.032	0.264429	0.793288	ko05132	ENSSSCG00000002547(-);ENSSSCG00000009300(WASF3);ENSSSCG00000016019(NCKAP1);ENSSSCG00000016543(EXOC4);ENSSSCG00000028157(CASP8);ENSSSCG00000035090(RAC1);ENSSSCG00000048439(RALA)	K10407+K06083+K05750+K06111+K04398+K04392+K07834
Human Diseases	Cancers	Chronic myeloid leukemia	3	77	1.456	0.039	0.271601	0.805749	ko05220	ENSSSCG00000005706(ABL1);ENSSSCG00000010095(CRKL);ENSSSCG00000015115(CBL)	K06619+K04438+K04707
Human Diseases	Cancers	Pancreatic cancer	3	78	1.456	0.038	0.278015	0.811145	ko05212	ENSSSCG00000017670(-);ENSSSCG00000035090(RAC1);ENSSSCG00000048439(RALA)	K04688+K04392+K07834
Genetic Information Processing	Translation	Ribosome biogenesis in eukaryotes	3	79	1.456	0.038	0.284444	0.811145	ko03008	ENSSSCG00000011449(GNL3);ENSSSCG00000022866(NXF1);ENSSSCG00000022952(NMD3)	K14538+K14284+K07562
Environmental Information Processing	Signal transduction	Hedgehog signaling pathway	2	45	0.971	0.044	0.286099	0.811145	ko04340	ENSSSCG00000000107(-);ENSSSCG00000016763(GLI3)	K08960+K06230
Human Diseases	Infectious diseases	Toxoplasmosis	4	116	1.942	0.034	0.291161	0.811145	ko05145	ENSSSCG00000003709(LAMA3);ENSSSCG00000005215(JAK2);ENSSSCG00000015444(LAMB1);ENSSSCG00000028157(CASP8)	K06240+K04447+K05636+K04398
Genetic Information Processing	Translation	Aminoacyl-tRNA biosynthesis	2	46	0.971	0.043	0.294861	0.811145	ko00970	ENSSSCG00000002516(WARS1);ENSSSCG00000008068(IARS1)	K01867+K01870
Cellular Processes	Cellular community - eukaryotes	Focal adhesion	6	192	2.913	0.031	0.298017	0.811145	ko04510	ENSSSCG00000003709(LAMA3);ENSSSCG00000008841(PDGFRA);ENSSSCG00000010095(CRKL);ENSSSCG00000015444(LAMB1);ENSSSCG00000035090(RAC1);ENSSSCG00000038397(PTK2)	K06240+K04363+K04438+K05636+K04392+K05725
Human Diseases	Infectious diseases	Hepatitis C	5	155	2.427	0.032	0.301018	0.811145	ko05160	ENSSSCG00000008208(EIF2AK3);ENSSSCG00000014298(PPP2CA);ENSSSCG00000028157(CASP8);ENSSSCG00000029538(PPP2R1B);ENSSSCG00000033295(EIF2S1)	K08860+K04382+K04398+K03456+K03237
Environmental Information Processing	Signal transduction	HIF-1 signaling pathway	4	118	1.942	0.034	0.301774	0.811145	ko04066	ENSSSCG00000000068(EP300);ENSSSCG00000005096(HIF1A);ENSSSCG00000011848(TFRC);ENSSSCG00000017670(-)	K04498+K08268+K06503+K04688
Metabolism	Carbohydrate metabolism	Amino sugar and nucleotide sugar metabolism	2	47	0.971	0.043	0.303607	0.811145	ko00520	ENSSSCG00000005373(NANS);ENSSSCG00000008339(GFPT1)	K05304+K00820
Human Diseases	Drug resistance	EGFR tyrosine kinase inhibitor resistance	3	82	1.456	0.037	0.3038	0.811145	ko01521	ENSSSCG00000005215(JAK2);ENSSSCG00000008841(PDGFRA);ENSSSCG00000017670(-)	K04447+K04363+K04688
Metabolism	Glycan biosynthesis and metabolism	Other types of O-glycan biosynthesis	2	48	0.971	0.042	0.312334	0.81758	ko00514	ENSSSCG00000030217(COLGALT2);ENSSSCG00000035454(B4GALT1)	K11703+K07966
Genetic Information Processing	Folding, sorting and degradation	Proteasome	2	48	0.971	0.042	0.312334	0.81758	ko03050	ENSSSCG00000008412(PSME4);ENSSSCG00000046387(PSMD2)	K06699+K03028
Metabolism	Glycan biosynthesis and metabolism	Glycosaminoglycan biosynthesis - keratan sulfate	1	16	0.485	0.062	0.316998	0.821732	ko00533	ENSSSCG00000035454(B4GALT1)	K07966
Environmental Information Processing	Signal transduction	Ras signaling pathway	8	275	3.883	0.029	0.32058	0.823026	ko04014	ENSSSCG00000004018(AFDN);ENSSSCG00000004622(GNB5);ENSSSCG00000005706(ABL1);ENSSSCG00000008841(PDGFRA);ENSSSCG00000014127(RASGRF2);ENSSSCG00000021890(GNB1);ENSSSCG00000035090(RAC1);ENSSSCG00000048439(RALA)	K05702+K04539+K06619+K04363+K12326+K04536+K04392+K07834
Human Diseases	Infectious diseases	Hepatitis B	5	162	2.427	0.031	0.333513	0.848075	ko05161	ENSSSCG00000000068(EP300);ENSSSCG00000003514(HSPG2);ENSSSCG00000005215(JAK2);ENSSSCG00000013094(DDB1);ENSSSCG00000028157(CASP8)	K04498+K06255+K04447+K10610+K04398
Genetic Information Processing	Replication and repair	Fanconi anemia pathway	2	51	0.971	0.039	0.338362	0.852288	ko03460	ENSSSCG00000004529(POLI);ENSSSCG00000011563(FANCD2)	K03510+K10891
Human Diseases	Infectious diseases	Shigellosis	7	243	3.398	0.029	0.347083	0.862352	ko05131	ENSSSCG00000005706(ABL1);ENSSSCG00000007056(PLCB1);ENSSSCG00000010095(CRKL);ENSSSCG00000017139(RPTOR);ENSSSCG00000017670(-);ENSSSCG00000035090(RAC1);ENSSSCG00000038397(PTK2)	K06619+K05858+K04438+K07204+K04688+K04392+K05725
Metabolism	Metabolism of cofactors and vitamins	One carbon pool by folate	1	18	0.485	0.056	0.348816	0.862352	ko00670	ENSSSCG00000008961(MTHFD2L)	K13403
Human Diseases	Infectious diseases	Vibrio cholerae infection	2	53	0.971	0.038	0.355551	0.870936	ko05110	ENSSSCG00000006054(ATP6V1C1);ENSSSCG00000028694(ATP6V1B2)	K02148+K02147
Organismal Systems	Digestive system	Carbohydrate digestion and absorption	2	54	0.971	0.037	0.364087	0.871693	ko04973	ENSSSCG00000007056(PLCB1);ENSSSCG00000016487(MGAM2)	K05858+K12047
Metabolism	Metabolism of cofactors and vitamins	Pantothenate and CoA biosynthesis	1	19	0.485	0.053	0.364168	0.871693	ko00770	ENSSSCG00000004180(-)	K08069
Environmental Information Processing	Signal transduction	Notch signaling pathway	2	55	0.971	0.036	0.37258	0.871693	ko04330	ENSSSCG00000000068(EP300);ENSSSCG00000008641(ADAM17)	K04498+K06059
Organismal Systems	Nervous system	GABAergic synapse	3	93	1.456	0.032	0.374893	0.871693	ko04727	ENSSSCG00000004622(GNB5);ENSSSCG00000021890(GNB1);ENSSSCG00000033493(CACNA1B)	K04539+K04536+K04849
Metabolism	Lipid metabolism	Steroid biosynthesis	1	20	0.485	0.05	0.37916	0.871693	ko00100	ENSSSCG00000021464(SOAT1)	K00637
Human Diseases	Substance dependence	Morphine addiction	3	94	1.456	0.032	0.381312	0.871693	ko05032	ENSSSCG00000004622(GNB5);ENSSSCG00000021890(GNB1);ENSSSCG00000033493(CACNA1B)	K04539+K04536+K04849
Metabolism	Nucleotide metabolism	Pyrimidine metabolism	2	57	0.971	0.035	0.389427	0.871693	ko00240	ENSSSCG00000012146(CTPS2);ENSSSCG00000014791(RRM1)	K01937+K10807
Environmental Information Processing	Signal transduction	VEGF signaling pathway	2	57	0.971	0.035	0.389427	0.871693	ko04370	ENSSSCG00000035090(RAC1);ENSSSCG00000038397(PTK2)	K04392+K05725
Human Diseases	Neurodegenerative diseases	Amyotrophic lateral sclerosis (ALS)	2	57	0.971	0.035	0.389427	0.871693	ko05014	ENSSSCG00000016109(ALS2);ENSSSCG00000035090(RAC1)	K04575+K04392
Organismal Systems	Excretory system	Endocrine and other factor-regulated calcium reabsorption	2	58	0.971	0.034	0.397776	0.871693	ko04961	ENSSSCG00000007056(PLCB1);ENSSSCG00000017712(AP2B1)	K05858+K11825
Human Diseases	Cancers	Endometrial cancer	2	58	0.971	0.034	0.397776	0.871693	ko05213	ENSSSCG00000014207(APC);ENSSSCG00000025652(CDH1)	K02085+K05689
Metabolism	Lipid metabolism	Glycerophospholipid metabolism	3	97	1.456	0.031	0.40048	0.871693	ko00564	ENSSSCG00000001078(MBOAT1);ENSSSCG00000009431(DGKH);ENSSSCG00000022550(DGKG)	K13517+K00901+K00901
Human Diseases	Cancers	Small cell lung cancer	3	97	1.456	0.031	0.40048	0.871693	ko05222	ENSSSCG00000003709(LAMA3);ENSSSCG00000015444(LAMB1);ENSSSCG00000038397(PTK2)	K06240+K05636+K05725
Human Diseases	Cancers	Prostate cancer	3	98	1.456	0.031	0.406834	0.871693	ko05215	ENSSSCG00000000068(EP300);ENSSSCG00000008841(PDGFRA);ENSSSCG00000011025(ZEB1)	K04498+K04363+K09299
Genetic Information Processing	Folding, sorting and degradation	Protein export	1	22	0.485	0.045	0.408096	0.871693	ko03060	ENSSSCG00000002042(OXA1L)	K03217
Genetic Information Processing	Replication and repair	Mismatch repair	1	22	0.485	0.045	0.408096	0.871693	ko03430	ENSSSCG00000014126(MSH3)	K08736
Metabolism	Energy metabolism	Oxidative phosphorylation	4	140	1.942	0.029	0.419532	0.873559	ko00190	ENSSSCG00000003653(NDUFS5);ENSSSCG00000006054(ATP6V1C1);ENSSSCG00000016127(NDUFS1);ENSSSCG00000028694(ATP6V1B2)	K03938+K02148+K03934+K02147
Metabolism	Lipid metabolism	alpha-Linolenic acid metabolism	1	23	0.485	0.043	0.422056	0.873559	ko00592	ENSSSCG00000017198(ACOX1)	K00232
Metabolism	Metabolism of cofactors and vitamins	Folate biosynthesis	1	23	0.485	0.043	0.422056	0.873559	ko00790	ENSSSCG00000003744(MOCOS)	K15631
Organismal Systems	Excretory system	Proximal tubule bicarbonate reclamation	1	23	0.485	0.043	0.422056	0.873559	ko04964	ENSSSCG00000025751(MDH1)	K00025
Organismal Systems	Aging	Longevity regulating pathway - multiple species	2	62	0.971	0.032	0.430624	0.877684	ko04213	ENSSSCG00000017139(RPTOR);ENSSSCG00000017670(-)	K07204+K04688
Human Diseases	Cancers	Basal cell carcinoma	2	62	0.971	0.032	0.430624	0.877684	ko05217	ENSSSCG00000014207(APC);ENSSSCG00000016763(GLI3)	K02085+K06230
Cellular Processes	Transport and catabolism	Mitophagy - animal	2	63	0.971	0.032	0.438689	0.885688	ko04137	ENSSSCG00000005096(HIF1A);ENSSSCG00000008208(EIF2AK3)	K08268+K08860
Environmental Information Processing	Signal transduction	Rap1 signaling pathway	9	351	4.369	0.026	0.444487	0.885688	ko04015	ENSSSCG00000004018(AFDN);ENSSSCG00000007056(PLCB1);ENSSSCG00000008841(PDGFRA);ENSSSCG00000010095(CRKL);ENSSSCG00000011103(PARD3);ENSSSCG00000015313(-);ENSSSCG00000025652(CDH1);ENSSSCG00000035090(RAC1);ENSSSCG00000048439(RALA)	K05702+K05858+K04363+K04438+K04237+K17705+K05689+K04392+K07834
Organismal Systems	Endocrine system	Glucagon signaling pathway	3	104	1.456	0.029	0.444503	0.885688	ko04922	ENSSSCG00000000068(EP300);ENSSSCG00000002844(PHKB);ENSSSCG00000007056(PLCB1)	K04498+K07190+K05858
Metabolism	Carbohydrate metabolism	Butanoate metabolism	1	25	0.485	0.04	0.449002	0.888027	ko00650	ENSSSCG00000009150(HADH)	K00022
Organismal Systems	Environmental adaptation	Circadian entrainment	3	106	1.456	0.028	0.456856	0.893449	ko04713	ENSSSCG00000004622(GNB5);ENSSSCG00000007056(PLCB1);ENSSSCG00000021890(GNB1)	K04539+K05858+K04536
Human Diseases	Infectious diseases	Herpes simplex infection	10	398	4.854	0.025	0.461989	0.893449	ko05168	ENSSSCG00000001229(-);ENSSSCG00000002935(-);ENSSSCG00000005215(JAK2);ENSSSCG00000008208(EIF2AK3);ENSSSCG00000009729(ZNF84);ENSSSCG00000022866(NXF1);ENSSSCG00000028157(CASP8);ENSSSCG00000029029(ZNF713);ENSSSCG00000033295(EIF2S1);ENSSSCG00000047560(-)	K06751+K09228+K04447+K08860+K09228+K14284+K04398+K09228+K03237+K09228
Human Diseases	Cancers	Central carbon metabolism in cancer	2	66	0.971	0.03	0.462505	0.893449	ko05230	ENSSSCG00000005096(HIF1A);ENSSSCG00000008841(PDGFRA)	K08268+K04363
Environmental Information Processing	Signal transduction	cAMP signaling pathway	6	232	2.913	0.026	0.465853	0.893449	ko04024	ENSSSCG00000000068(EP300);ENSSSCG00000004018(AFDN);ENSSSCG00000014428(HTR4);ENSSSCG00000016763(GLI3);ENSSSCG00000017198(ACOX1);ENSSSCG00000035090(RAC1)	K04498+K05702+K04160+K06230+K00232+K04392
Organismal Systems	Nervous system	Long-term potentiation	2	67	0.971	0.03	0.470312	0.893449	ko04720	ENSSSCG00000000068(EP300);ENSSSCG00000007056(PLCB1)	K04498+K05858
Human Diseases	Endocrine and metabolic diseases	Maturity onset diabetes of the young	1	27	0.485	0.037	0.474697	0.893449	ko04950	ENSSSCG00000024975(NR5A2)	K08027
Human Diseases	Endocrine and metabolic diseases	AGE-RAGE signaling pathway in diabetic complications	3	109	1.456	0.028	0.475168	0.893449	ko04933	ENSSSCG00000005215(JAK2);ENSSSCG00000007056(PLCB1);ENSSSCG00000035090(RAC1)	K04447+K05858+K04392
Organismal Systems	Environmental adaptation	Thermogenesis	6	236	2.913	0.025	0.482391	0.90061	ko04714	ENSSSCG00000003653(NDUFS5);ENSSSCG00000004064(ARID1B);ENSSSCG00000016127(NDUFS1);ENSSSCG00000016223(ACSL3);ENSSSCG00000017139(RPTOR);ENSSSCG00000017670(-)	K03938+K11653+K03934+K01897+K07204+K04688
Organismal Systems	Endocrine system	Cortisol synthesis and secretion	2	69	0.971	0.029	0.485722	0.90061	ko04927	ENSSSCG00000006331(PBX1);ENSSSCG00000007056(PLCB1)	K09355+K05858
Organismal Systems	Immune system	NOD-like receptor signaling pathway	4	154	1.942	0.026	0.492395	0.903594	ko04621	ENSSSCG00000007056(PLCB1);ENSSSCG00000009256(ANTXR2);ENSSSCG00000016954(ERBIN);ENSSSCG00000028157(CASP8)	K05858+K20909+K12796+K04398
Metabolism	Carbohydrate metabolism	Citrate cycle (TCA cycle)	1	29	0.485	0.034	0.4992	0.903594	ko00020	ENSSSCG00000025751(MDH1)	K00025
Metabolism	Glycan biosynthesis and metabolism	Glycosphingolipid biosynthesis - lacto and neolacto series	1	29	0.485	0.034	0.4992	0.903594	ko00601	ENSSSCG00000035454(B4GALT1)	K07966
Human Diseases	Cardiovascular diseases	Viral myocarditis	5	199	2.427	0.025	0.50495	0.903594	ko05416	ENSSSCG00000001229(-);ENSSSCG00000005706(ABL1);ENSSSCG00000028157(CASP8);ENSSSCG00000034357(DAG1);ENSSSCG00000035090(RAC1)	K06751+K06619+K04398+K06265+K04392
Human Diseases	Cancers	Melanoma	2	72	0.971	0.028	0.508311	0.903594	ko05218	ENSSSCG00000008841(PDGFRA);ENSSSCG00000025652(CDH1)	K04363+K05689
Organismal Systems	Endocrine system	Thyroid hormone signaling pathway	3	115	1.456	0.026	0.510912	0.903594	ko04919	ENSSSCG00000000068(EP300);ENSSSCG00000005096(HIF1A);ENSSSCG00000007056(PLCB1)	K04498+K08268+K05858
Organismal Systems	Sensory system	Phototransduction	1	30	0.485	0.033	0.511021	0.903594	ko04744	ENSSSCG00000021890(GNB1)	K04536
Cellular Processes	Cell growth and death	p53 signaling pathway	2	73	0.971	0.027	0.515696	0.90586	ko04115	ENSSSCG00000015509(COP1);ENSSSCG00000028157(CASP8)	K10143+K04398
Environmental Information Processing	Signal transduction	Hedgehog signaling pathway - fly	1	31	0.485	0.032	0.522565	0.911927	ko04341	ENSSSCG00000000107(-)	K08960
Human Diseases	Cancers	Hepatocellular carcinoma	4	161	1.942	0.025	0.527415	0.914414	ko05225	ENSSSCG00000004064(ARID1B);ENSSSCG00000014207(APC);ENSSSCG00000017670(-);ENSSSCG00000035824(PBRM1)	K11653+K02085+K04688+K11757
Human Diseases	Substance dependence	Alcoholism	4	163	1.942	0.025	0.537208	0.920403	ko05034	ENSSSCG00000004622(GNB5);ENSSSCG00000021890(GNB1);ENSSSCG00000024777(HDAC4);ENSSSCG00000049262(-)	K04539+K04536+K11406+K11252
Organismal Systems	Digestive system	Gastric acid secretion	2	77	0.971	0.026	0.544497	0.920403	ko04971	ENSSSCG00000007056(PLCB1);ENSSSCG00000008155(SLC9A4)	K05858+K13961
Genetic Information Processing	Folding, sorting and degradation	SNARE interactions in vesicular transport	1	33	0.485	0.03	0.544845	0.920403	ko04130	ENSSSCG00000034964(STX8)	K08501
Organismal Systems	Nervous system	Neurotrophin signaling pathway	3	121	1.456	0.025	0.545347	0.920403	ko04722	ENSSSCG00000005706(ABL1);ENSSSCG00000010095(CRKL);ENSSSCG00000035090(RAC1)	K06619+K04438+K04392
Genetic Information Processing	Replication and repair	DNA replication	1	34	0.485	0.029	0.555594	0.920403	ko03030	ENSSSCG00000010240(DNA2)	K10742
Organismal Systems	Environmental adaptation	Circadian rhythm	1	34	0.485	0.029	0.555594	0.920403	ko04710	ENSSSCG00000000107(-)	K08960
Human Diseases	Infectious diseases	Chagas disease (American trypanosomiasis)	4	167	1.942	0.024	0.556485	0.920403	ko05142	ENSSSCG00000007056(PLCB1);ENSSSCG00000014298(PPP2CA);ENSSSCG00000028157(CASP8);ENSSSCG00000029538(PPP2R1B)	K05858+K04382+K04398+K03456
Organismal Systems	Endocrine system	Adipocytokine signaling pathway	2	79	0.971	0.025	0.558446	0.920403	ko04920	ENSSSCG00000005215(JAK2);ENSSSCG00000016223(ACSL3)	K04447+K01897
Cellular Processes	Cell growth and death	Cell cycle	3	127	1.456	0.024	0.578344	0.942312	ko04110	ENSSSCG00000000068(EP300);ENSSSCG00000005706(ABL1);ENSSSCG00000006864(CDC14A)	K04498+K06619+K06639
Organismal Systems	Endocrine system	PPAR signaling pathway	2	82	0.971	0.024	0.578798	0.942312	ko03320	ENSSSCG00000016223(ACSL3);ENSSSCG00000017198(ACOX1)	K01897+K00232
Environmental Information Processing	Signal transduction	MAPK signaling pathway - fly	2	83	0.971	0.024	0.585429	0.943102	ko04013	ENSSSCG00000014298(PPP2CA);ENSSSCG00000035090(RAC1)	K04382+K04392
Metabolism	Carbohydrate metabolism	Starch and sucrose metabolism	1	37	0.485	0.027	0.586348	0.943102	ko00500	ENSSSCG00000016487(MGAM2)	K12047
Human Diseases	Neurodegenerative diseases	Prion diseases	1	38	0.485	0.026	0.596121	0.943681	ko05020	ENSSSCG00000021620(STIP1)	K09553
Organismal Systems	Endocrine system	Relaxin signaling pathway	3	132	1.456	0.023	0.604673	0.943681	ko04926	ENSSSCG00000004622(GNB5);ENSSSCG00000007056(PLCB1);ENSSSCG00000021890(GNB1)	K04539+K05858+K04536
Metabolism	Amino acid metabolism	Alanine, aspartate and glutamate metabolism	1	39	0.485	0.026	0.605664	0.943681	ko00250	ENSSSCG00000008339(GFPT1)	K00820
Metabolism	Carbohydrate metabolism	Pyruvate metabolism	1	39	0.485	0.026	0.605664	0.943681	ko00620	ENSSSCG00000025751(MDH1)	K00025
Human Diseases	Cancers	Bladder cancer	1	39	0.485	0.026	0.605664	0.943681	ko05219	ENSSSCG00000025652(CDH1)	K05689
Cellular Processes	Cellular community - eukaryotes	Gap junction	2	87	0.971	0.023	0.61118	0.943681	ko04540	ENSSSCG00000007056(PLCB1);ENSSSCG00000008841(PDGFRA)	K05858+K04363
Environmental Information Processing	Signal transduction	FoxO signaling pathway	3	134	1.456	0.022	0.614899	0.943681	ko04068	ENSSSCG00000000068(EP300);ENSSSCG00000000107(-);ENSSSCG00000007907(USP7)	K04498+K08960+K11838
Human Diseases	Substance dependence	Nicotine addiction	1	40	0.485	0.025	0.614983	0.943681	ko05033	ENSSSCG00000033493(CACNA1B)	K04849
Human Diseases	Cancer: overview	PD-L1 expression and PD-1 checkpoint pathway in cancer	3	137	1.456	0.022	0.629902	0.949064	ko05235	ENSSSCG00000005096(HIF1A);ENSSSCG00000005215(JAK2);ENSSSCG00000017670(-)	K08268+K04447+K04688
Organismal Systems	Aging	Longevity regulating pathway - mammal	2	91	0.971	0.022	0.6357	0.949064	ko04211	ENSSSCG00000017139(RPTOR);ENSSSCG00000017670(-)	K07204+K04688
Organismal Systems	Immune system	IL-17 signaling pathway	2	92	0.971	0.022	0.641639	0.949064	ko04657	ENSSSCG00000004624(MAPK6);ENSSSCG00000028157(CASP8)	K06855+K04398
Organismal Systems	Immune system	Toll and Imd signaling pathway	1	43	0.485	0.023	0.641645	0.949064	ko04624	ENSSSCG00000028157(CASP8)	K04398
Cellular Processes	Cell growth and death	Apoptosis	3	140	1.456	0.021	0.6445	0.949064	ko04210	ENSSSCG00000008208(EIF2AK3);ENSSSCG00000028157(CASP8);ENSSSCG00000033295(EIF2S1)	K08860+K04398+K03237
Human Diseases	Drug resistance	Endocrine resistance	2	93	0.971	0.022	0.647501	0.949064	ko01522	ENSSSCG00000017670(-);ENSSSCG00000038397(PTK2)	K04688+K05725
Cellular Processes	Transport and catabolism	Phagosome	5	234	2.427	0.021	0.64925	0.949064	ko04145	ENSSSCG00000001229(-);ENSSSCG00000006054(ATP6V1C1);ENSSSCG00000011848(TFRC);ENSSSCG00000028694(ATP6V1B2);ENSSSCG00000035090(RAC1)	K06751+K02148+K06503+K02147+K04392
Metabolism	Amino acid metabolism	Tryptophan metabolism	1	45	0.485	0.022	0.658391	0.949064	ko00380	ENSSSCG00000009150(HADH)	K00022
Genetic Information Processing	Transcription	Basal transcription factors	1	45	0.485	0.022	0.658391	0.949064	ko03022	ENSSSCG00000007721(GTF2I)	K03121
Metabolism	Lipid metabolism	Ether lipid metabolism	1	46	0.485	0.022	0.66647	0.949064	ko00565	ENSSSCG00000006001(ENPP2)	K01122
Human Diseases	Neurodegenerative disease	Spinocerebellar ataxia	2	97	0.971	0.021	0.670196	0.949064	ko05017	ENSSSCG00000007056(PLCB1);ENSSSCG00000018045(ULK2)	K05858+K08269
Human Diseases	Endocrine and metabolic diseases	Type II diabetes mellitus	1	47	0.485	0.021	0.674358	0.949064	ko04930	ENSSSCG00000033493(CACNA1B)	K04849
Human Diseases	Infectious diseases	African trypanosomiasis	1	47	0.485	0.021	0.674358	0.949064	ko05143	ENSSSCG00000007056(PLCB1)	K05858
Cellular Processes	Cellular community - eukaryotes	Signaling pathways regulating pluripotency of stem cells	3	147	1.456	0.02	0.676972	0.949064	ko04550	ENSSSCG00000001061(JARID2);ENSSSCG00000005215(JAK2);ENSSSCG00000014207(APC)	K11478+K04447+K02085
Human Diseases	Neurodegenerative diseases	Parkinson disease	3	148	1.456	0.02	0.681429	0.949064	ko05012	ENSSSCG00000003653(NDUFS5);ENSSSCG00000004317(UBE2J1);ENSSSCG00000016127(NDUFS1)	K03938+K10578+K03934
Human Diseases	Cancers	Gastric cancer	3	148	1.456	0.02	0.681429	0.949064	ko05226	ENSSSCG00000014207(APC);ENSSSCG00000017670(-);ENSSSCG00000025652(CDH1)	K02085+K04688+K05689
Human Diseases	Infectious diseases	Amoebiasis	4	196	1.942	0.02	0.682187	0.949064	ko05146	ENSSSCG00000003709(LAMA3);ENSSSCG00000007056(PLCB1);ENSSSCG00000015444(LAMB1);ENSSSCG00000038397(PTK2)	K06240+K05858+K05636+K05725
Organismal Systems	Circulatory system	Adrenergic signaling in cardiomyocytes	3	149	1.456	0.02	0.68584	0.949064	ko04261	ENSSSCG00000007056(PLCB1);ENSSSCG00000014298(PPP2CA);ENSSSCG00000029538(PPP2R1B)	K05858+K04382+K03456
Environmental Information Processing	Signal transduction	MAPK signaling pathway	6	291	2.913	0.021	0.68631	0.949064	ko04010	ENSSSCG00000008841(PDGFRA);ENSSSCG00000009890(MAPKAPK5);ENSSSCG00000010095(CRKL);ENSSSCG00000014127(RASGRF2);ENSSSCG00000033493(CACNA1B);ENSSSCG00000035090(RAC1)	K04363+K04442+K04438+K12326+K04849+K04392
Metabolism	Amino acid metabolism	Cysteine and methionine metabolism	1	49	0.485	0.02	0.689582	0.949064	ko00270	ENSSSCG00000025751(MDH1)	K00025
Organismal Systems	Digestive system	Pancreatic secretion	2	102	0.971	0.02	0.696894	0.951921	ko04972	ENSSSCG00000007056(PLCB1);ENSSSCG00000035090(RAC1)	K05858+K04392
Organismal Systems	Immune system	Toll-like receptor signaling pathway	2	103	0.971	0.019	0.702015	0.951921	ko04620	ENSSSCG00000028157(CASP8);ENSSSCG00000035090(RAC1)	K04398+K04392
Environmental Information Processing	Signal transduction	Calcium signaling pathway	5	249	2.427	0.02	0.702354	0.951921	ko04020	ENSSSCG00000002844(PHKB);ENSSSCG00000007056(PLCB1);ENSSSCG00000008841(PDGFRA);ENSSSCG00000014428(HTR4);ENSSSCG00000033493(CACNA1B)	K07190+K05858+K04363+K04160+K04849
Human Diseases	Infectious diseases	Epstein-Barr virus infection	5	251	2.427	0.02	0.708999	0.956074	ko05169	ENSSSCG00000001229(-);ENSSSCG00000007907(USP7);ENSSSCG00000028157(CASP8);ENSSSCG00000035090(RAC1);ENSSSCG00000046387(PSMD2)	K06751+K11838+K04398+K04392+K03028
Metabolism	Amino acid metabolism	Arginine and proline metabolism	1	53	0.485	0.019	0.717937	0.958446	ko00330	ENSSSCG00000010734(-)	K00819
Metabolism	Metabolism of other amino acids	Glutathione metabolism	1	53	0.485	0.019	0.717937	0.958446	ko00480	ENSSSCG00000014791(RRM1)	K10807
Organismal Systems	Digestive system	Cholesterol metabolism	1	54	0.485	0.019	0.724614	0.961554	ko04979	ENSSSCG00000021464(SOAT1)	K00637
Human Diseases	Endocrine and metabolic diseases	Cushing syndrome	3	159	1.456	0.019	0.727468	0.961554	ko04934	ENSSSCG00000006331(PBX1);ENSSSCG00000007056(PLCB1);ENSSSCG00000014207(APC)	K09355+K05858+K02085
Organismal Systems	Endocrine system	Melanogenesis	2	111	0.971	0.018	0.740447	0.972288	ko04916	ENSSSCG00000000068(EP300);ENSSSCG00000007056(PLCB1)	K04498+K05858
Environmental Information Processing	Signal transduction	Jak-STAT signaling pathway	3	163	1.456	0.018	0.742872	0.972288	ko04630	ENSSSCG00000000068(EP300);ENSSSCG00000005215(JAK2);ENSSSCG00000008841(PDGFRA)	K04498+K04447+K04363
Environmental Information Processing	Membrane transport	ABC transporters	1	59	0.485	0.017	0.755709	0.97305	ko02010	ENSSSCG00000000571(ABCC9)	K05033
Organismal Systems	Endocrine system	Regulation of lipolysis in adipocyte	1	59	0.485	0.017	0.755709	0.97305	ko04923	ENSSSCG00000011297(ABHD5)	K13699
Organismal Systems	Immune system	C-type lectin receptor signaling pathway	2	115	0.971	0.017	0.758032	0.97305	ko04625	ENSSSCG00000015129(ARHGEF12);ENSSSCG00000028157(CASP8)	K07532+K04398
Human Diseases	Endocrine and metabolic diseases	Insulin resistance	2	115	0.971	0.017	0.758032	0.97305	ko04931	ENSSSCG00000008339(GFPT1);ENSSSCG00000017670(-)	K00820+K04688
Environmental Information Processing	Signal transduction	TNF signaling pathway	2	117	0.971	0.017	0.766434	0.973991	ko04668	ENSSSCG00000007280(ITCH);ENSSSCG00000028157(CASP8)	K05632+K04398
Organismal Systems	Digestive system	Mineral absorption	1	62	0.485	0.016	0.772662	0.973991	ko04978	ENSSSCG00000005269(TRPM6)	K04981
Cellular Processes	Cell growth and death	Oocyte meiosis	2	122	0.971	0.016	0.786342	0.973991	ko04114	ENSSSCG00000014298(PPP2CA);ENSSSCG00000029538(PPP2R1B)	K04382+K03456
Metabolism	Xenobiotics biodegradation and metabolism	Drug metabolism - other enzymes	1	66	0.485	0.015	0.793458	0.973991	ko00983	ENSSSCG00000014791(RRM1)	K10807
Organismal Systems	Endocrine system	GnRH secretion	1	67	0.485	0.015	0.798355	0.973991	ko04929	ENSSSCG00000007056(PLCB1)	K05858
Organismal Systems	Immune system	Platelet activation	2	126	0.971	0.016	0.801184	0.973991	ko04611	ENSSSCG00000007056(PLCB1);ENSSSCG00000015129(ARHGEF12)	K05858+K07532
Human Diseases	Cancers	Acute myeloid leukemia	1	68	0.485	0.015	0.803135	0.973991	ko05221	ENSSSCG00000017670(-)	K04688
Cellular Processes	Transport and catabolism	Lysosome	2	130	0.971	0.015	0.815109	0.973991	ko04142	ENSSSCG00000006995(ASAH1);ENSSSCG00000027865(GALC)	K12348+K01202
Organismal Systems	Immune system	RIG-I-like receptor signaling pathway	1	71	0.485	0.014	0.816811	0.973991	ko04622	ENSSSCG00000028157(CASP8)	K04398
Organismal Systems	Immune system	Fc epsilon RI signaling pathway	1	71	0.485	0.014	0.816811	0.973991	ko04664	ENSSSCG00000035090(RAC1)	K04392
Organismal Systems	Endocrine system	Prolactin signaling pathway	1	71	0.485	0.014	0.816811	0.973991	ko04917	ENSSSCG00000005215(JAK2)	K04447
Organismal Systems	Endocrine system	Thyroid hormone synthesis	1	71	0.485	0.014	0.816811	0.973991	ko04918	ENSSSCG00000007056(PLCB1)	K05858
Metabolism	Nucleotide metabolism	Purine metabolism	2	131	0.971	0.015	0.818451	0.973991	ko00230	ENSSSCG00000014791(RRM1);ENSSSCG00000026724(PLBD1)	K10807+K12320
Genetic Information Processing	Transcription	Spliceosome	2	134	0.971	0.015	0.828159	0.973991	ko03040	ENSSSCG00000001708(CDC5L);ENSSSCG00000030119(PRPF3)	K12860+K12843
Organismal Systems	Endocrine system	Renin secretion	1	74	0.485	0.014	0.829541	0.973991	ko04924	ENSSSCG00000007056(PLCB1)	K05858
Organismal Systems	Circulatory system	Vascular smooth muscle contraction	2	137	0.971	0.015	0.837399	0.973991	ko04270	ENSSSCG00000007056(PLCB1);ENSSSCG00000015129(ARHGEF12)	K05858+K07532
Human Diseases	Cardiovascular diseases	Arrhythmogenic right ventricular cardiomyopathy (ARVC)	1	76	0.485	0.013	0.837534	0.973991	ko05412	ENSSSCG00000034357(DAG1)	K06265
Human Diseases	Infectious diseases	Measles	3	194	1.456	0.015	0.839891	0.973991	ko05162	ENSSSCG00000008208(EIF2AK3);ENSSSCG00000028157(CASP8);ENSSSCG00000033295(EIF2S1)	K08860+K04398+K03237
Human Diseases	Cancers	Glioma	1	77	0.485	0.013	0.84139	0.973991	ko05214	ENSSSCG00000008841(PDGFRA)	K04363
Organismal Systems	Endocrine system	Estrogen signaling pathway	2	141	0.971	0.014	0.849023	0.973991	ko04915	ENSSSCG00000006024(EBAG9);ENSSSCG00000007056(PLCB1)	K22455+K05858
Organismal Systems	Immune system	Leukocyte transendothelial migration	3	198	1.456	0.015	0.849786	0.973991	ko04670	ENSSSCG00000004018(AFDN);ENSSSCG00000035090(RAC1);ENSSSCG00000038397(PTK2)	K05702+K04392+K05725
Human Diseases	Cancers	Breast cancer	2	145	0.971	0.014	0.859889	0.973991	ko05224	ENSSSCG00000014207(APC);ENSSSCG00000017670(-)	K02085+K04688
Organismal Systems	Digestive system	Salivary secretion	1	83	0.485	0.012	0.862685	0.973991	ko04970	ENSSSCG00000007056(PLCB1)	K05858
Human Diseases	Cardiovascular diseases	Fluid shear stress and atherosclerosis	2	148	0.971	0.014	0.867566	0.973991	ko05418	ENSSSCG00000035090(RAC1);ENSSSCG00000038397(PTK2)	K04392+K05725
Organismal Systems	Endocrine system	Insulin secretion	1	85	0.485	0.012	0.869131	0.973991	ko04911	ENSSSCG00000007056(PLCB1)	K05858
Organismal Systems	Immune system	B cell receptor signaling pathway	1	87	0.485	0.011	0.875276	0.973991	ko04662	ENSSSCG00000035090(RAC1)	K04392
Human Diseases	Immune diseases	Graft-versus-host disease	1	87	0.485	0.011	0.875276	0.973991	ko05332	ENSSSCG00000001229(-)	K06751
Human Diseases	Infectious diseases	Tuberculosis	4	267	1.942	0.015	0.879073	0.973991	ko05152	ENSSSCG00000000068(EP300);ENSSSCG00000005215(JAK2);ENSSSCG00000015129(ARHGEF12);ENSSSCG00000028157(CASP8)	K04498+K04447+K07532+K04398
Human Diseases	Immune diseases	Allograft rejection	1	89	0.485	0.011	0.881133	0.973991	ko05330	ENSSSCG00000001229(-)	K06751
Human Diseases	Cardiovascular diseases	Hypertrophic cardiomyopathy (HCM)	1	90	0.485	0.011	0.883958	0.973991	ko05410	ENSSSCG00000034357(DAG1)	K06265
Human Diseases	Immune diseases	Systemic lupus erythematosus	2	157	0.971	0.013	0.888346	0.973991	ko05322	ENSSSCG00000032055(RO60);ENSSSCG00000049262(-)	K11089+K11252
Organismal Systems	Endocrine system	GnRH signaling pathway	1	92	0.485	0.011	0.88941	0.973991	ko04912	ENSSSCG00000007056(PLCB1)	K05858
Organismal Systems	Immune system	Th17 cell differentiation	2	158	0.971	0.013	0.89046	0.973991	ko04659	ENSSSCG00000005096(HIF1A);ENSSSCG00000005215(JAK2)	K08268+K04447
Cellular Processes	Cell growth and death	Cellular senescence	2	160	0.971	0.013	0.894576	0.973991	ko04218	ENSSSCG00000001229(-);ENSSSCG00000028523(HUS1)	K06751+K10903
Human Diseases	Cancers	Transcriptional misregulation in cancers	3	220	1.456	0.014	0.895241	0.973991	ko05202	ENSSSCG00000006331(PBX1);ENSSSCG00000011025(ZEB1);ENSSSCG00000038397(PTK2)	K09355+K09299+K05725
Human Diseases	Endocrine and metabolic diseases	Type I diabetes mellitus	1	98	0.485	0.01	0.904282	0.973991	ko04940	ENSSSCG00000001229(-)	K06751
Human Diseases	Cardiovascular diseases	Dilated cardiomyopathy (DCM)	1	98	0.485	0.01	0.904282	0.973991	ko05414	ENSSSCG00000034357(DAG1)	K06265
Cellular Processes	Cell growth and death	Necroptosis	2	166	0.971	0.012	0.906081	0.973991	ko04217	ENSSSCG00000005215(JAK2);ENSSSCG00000028157(CASP8)	K04447+K04398
Human Diseases	Immune diseases	Autoimmune thyroid disease	1	99	0.485	0.01	0.90656	0.973991	ko05320	ENSSSCG00000001229(-)	K06751
Environmental Information Processing	Signal transduction	cGMP - PKG signaling pathway	2	168	0.971	0.012	0.909648	0.973991	ko04022	ENSSSCG00000007056(PLCB1);ENSSSCG00000007721(GTF2I)	K05858+K03121
Organismal Systems	Digestive system	Protein digestion and absorption	1	101	0.485	0.01	0.910954	0.973991	ko04974	ENSSSCG00000024933(SLC36A4)	K14209
Organismal Systems	Endocrine system	Aldosterone synthesis and secretion	1	103	0.485	0.01	0.915143	0.973991	ko04925	ENSSSCG00000007056(PLCB1)	K05858
Organismal Systems	Endocrine system	Parathyroid hormone synthesis, secretion and action	1	104	0.485	0.01	0.917163	0.973991	ko04928	ENSSSCG00000007056(PLCB1)	K05858
Organismal Systems	Immune system	Hematopoietic cell lineage	1	106	0.485	0.009	0.921061	0.973991	ko04640	ENSSSCG00000011848(TFRC)	K06503
Organismal Systems	Immune system	Antigen processing and presentation	1	107	0.485	0.009	0.922941	0.973991	ko04612	ENSSSCG00000001229(-)	K06751
Organismal Systems	Sensory system	Inflammatory mediator regulation of TRP channels	1	109	0.485	0.009	0.926568	0.973991	ko04750	ENSSSCG00000007056(PLCB1)	K05858
Organismal Systems	Immune system	Natural killer cell mediated cytotoxicity	2	187	0.971	0.011	0.937766	0.981896	ko04650	ENSSSCG00000035090(RAC1);ENSSSCG00000040465(KLRK1)	K04392+K06728
Organismal Systems	Development	Osteoclast differentiation	1	132	0.485	0.008	0.957857	0.994362	ko04380	ENSSSCG00000035090(RAC1)	K04392
Organismal Systems	Immune system	Th1 and Th2 cell differentiation	1	135	0.485	0.007	0.960805	0.994362	ko04658	ENSSSCG00000005215(JAK2)	K04447
Environmental Information Processing	Signaling molecules and interaction	Cell adhesion molecules (CAMs)	3	280	1.456	0.011	0.963401	0.994362	ko04514	ENSSSCG00000001229(-);ENSSSCG00000006306(MPZL1);ENSSSCG00000025652(CDH1)	K06751+K06770+K05689
Organismal Systems	Immune system	T cell receptor signaling pathway	1	152	0.485	0.007	0.974028	0.994362	ko04660	ENSSSCG00000011833(DLG1)	K12076
Human Diseases	Immune diseases	Rheumatoid arthritis	2	231	0.971	0.009	0.974499	0.994362	ko05323	ENSSSCG00000006054(ATP6V1C1);ENSSSCG00000028694(ATP6V1B2)	K02148+K02147
Human Diseases	Infectious diseases	Legionellosis	1	153	0.485	0.007	0.97465	0.994362	ko05134	ENSSSCG00000028157(CASP8)	K04398
Organismal Systems	Endocrine system	Oxytocin signaling pathway	1	155	0.485	0.006	0.97585	0.994362	ko04921	ENSSSCG00000007056(PLCB1)	K05858
Human Diseases	Infectious diseases	Leishmaniasis	1	167	0.485	0.006	0.981949	0.994362	ko05140	ENSSSCG00000005215(JAK2)	K04447
Environmental Information Processing	Signaling molecules and interaction	Neuroactive ligand-receptor interaction	4	404	1.942	0.01	0.987508	0.994362	ko04080	ENSSSCG00000011103(PARD3);ENSSSCG00000014428(HTR4);ENSSSCG00000022865(GRM8);ENSSSCG00000025119(GRIK1)	K04237+K04160+K04610+K05201
Human Diseases	Infectious diseases	HTLV-I infection	3	349	1.456	0.009	0.990068	0.994362	ko05166	ENSSSCG00000000068(EP300);ENSSSCG00000001229(-);ENSSSCG00000011833(DLG1)	K04498+K06751+K12076
Human Diseases	Infectious diseases	Malaria	1	194	0.485	0.005	0.990637	0.994362	ko05144	ENSSSCG00000040465(KLRK1)	K06728
Organismal Systems	Sensory system	Olfactory transduction	1	1289	0.485	0.001	1	1	ko04740	ENSSSCG00000021890(GNB1)	K04536
