# Supplementary material for: Identification and characterization of circRNAs in peri-implantation endometrium between Yorkshire and Erhualian pigs
Source: BMC Genomics. 2023 Jul 24;24:412. doi: 10.1186/s12864-023-09414-1 (PMC10364396; doi:10.1186/s12864-023-09414-1)
Supplement: Supplementary file 4 — Supplementary Material 4 [file 12864_2023_9414_MOESM4_ESM.xlsx]

## Sheet: Sheet1
Additional file 4: Table S4. Prediction of miRNAs binding sites on DEcircRNAs
id	source_gene	annot_type	miRNA
ssc_circ:chr8:31993513_32030616(-)	ENSSSCG00000022168	annot_exons	ssc-miR-129a-5p;ssc-miR-129b;ssc-miR-141;ssc-miR-22-3p;ssc-miR-2366;ssc-miR-320;ssc-miR-381-5p;ssc-miR-382;ssc-miR-4331-3p;ssc-miR-505;ssc-miR-628-5p;ssc-miR-9810-3p
ssc_circ:chrX:61688015_61691522(-)	ENSSSCG00000012434	annot_exons	ssc-miR-10387;ssc-miR-145-3p;ssc-miR-205;ssc-miR-21-3p;ssc-miR-2483;ssc-miR-31;ssc-miR-345-3p;ssc-miR-376a-3p;ssc-miR-7144-3p;ssc-miR-9810-3p
ssc_circ:chr5:85285642_85286475(-)	ENSSSCG00000000886	annot_exons	ssc-miR-181a;ssc-miR-181b;ssc-miR-181c;ssc-miR-181d-5p;ssc-miR-186-5p;ssc-miR-324;ssc-miR-450b-3p;ssc-miR-450c-3p;ssc-miR-490;ssc-miR-490-3p;ssc-miR-532-5p;ssc-miR-7135-3p;ssc-miR-9790-3p
ssc_circ:chr3:126848011_126848971(+)	ENSSSCG00000008641	annot_exons	ssc-miR-22-5p;ssc-miR-342;ssc-miR-670;ssc-miR-7143-3p
ssc_circ:chr14:9497312_9505715(-)	ENSSSCG00000009652	annot_exons	ssc-miR-106a;ssc-miR-137;ssc-miR-140-5p;ssc-miR-17-5p;ssc-miR-196a;ssc-miR-196b-5p;ssc-miR-20a-5p;ssc-miR-20b;ssc-miR-218-3p;ssc-miR-338;ssc-miR-339-3p;ssc-miR-455-3p;ssc-miR-652;ssc-miR-7135-3p;ssc-miR-9817-5p
ssc_circ:chr7:20896458_20904929(+)	ENSSSCG00000049262	exon_intron	ssc-miR-103;ssc-miR-10383;ssc-miR-10389;ssc-miR-10391;ssc-miR-105-1;ssc-miR-105-2;ssc-miR-107;ssc-miR-10a-5p;ssc-miR-10b;ssc-miR-122-5p;ssc-miR-125a;ssc-miR-125b;ssc-miR-127;ssc-miR-1271-3p;ssc-miR-128;ssc-miR-130b-5p;ssc-miR-138;ssc-miR-140-5p;ssc-miR-143-3p;ssc-miR-145-3p;ssc-miR-145-5p;ssc-miR-146a-3p;ssc-miR-148a-5p;ssc-miR-148b-5p;ssc-miR-149;ssc-miR-150;ssc-miR-151-3p;ssc-miR-153;ssc-miR-15…
ssc_circ:chr8:133838809_133841340(+)	ENSSSCG00000009230	annot_exons	ssc-miR-129a-3p;ssc-miR-150;ssc-miR-370;ssc-miR-432-3p;ssc-miR-7134-5p;ssc-miR-9804-5p
ssc_circ:chr8:31993513_31997428(-)	ENSSSCG00000022168	annot_exons	ssc-miR-129a-5p;ssc-miR-129b;ssc-miR-141;ssc-miR-22-3p;ssc-miR-320;ssc-miR-381-5p;ssc-miR-382;ssc-miR-505;ssc-miR-628-5p;ssc-miR-9810-3p
ssc_circ:chrAEMK02000452.1:2193313_2193727(+)	ENSSSCG00000002547	annot_exons	ssc-miR-1296-5p;ssc-miR-130b-5p;ssc-miR-199b-3p;ssc-miR-218-3p;ssc-miR-2320-5p;ssc-miR-455-5p;ssc-miR-874;ssc-miR-9797-3p;ssc-miR-9827-5p;ssc-miR-9860-5p
ssc_circ:chr9:107710908_107712562(-)	ENSSSCG00000015444	annot_exons	ssc-miR-10382;ssc-miR-193a-3p;ssc-miR-2320-5p;ssc-miR-361-3p;ssc-miR-376a-3p;ssc-miR-455-3p;ssc-miR-628-5p
ssc_circ:chr15:33441214_33441613(+)	NA	intergenic	ssc-miR-133b;ssc-miR-146a-3p;ssc-miR-185;ssc-miR-196b-3p;ssc-miR-345-3p;ssc-miR-676-5p;ssc-miR-7142-3p;ssc-miR-9825-5p;ssc-miR-9838-5p;ssc-miR-9843-3p
ssc_circ:chr6:73137415_73166221(+)	ENSSSCG00000020710	exon_intron	ssc-miR-122-3p;ssc-miR-124a;ssc-miR-129a-3p;ssc-miR-129a-5p;ssc-miR-129b;ssc-miR-1307;ssc-miR-141;ssc-miR-17-3p;ssc-miR-185;ssc-miR-190a;ssc-miR-190b;ssc-miR-194b-3p;ssc-miR-21-3p;ssc-miR-23a;ssc-miR-23b;ssc-miR-24-1-5p;ssc-miR-24-2-5p;ssc-miR-24-3p;ssc-miR-299;ssc-miR-328;ssc-miR-339;ssc-miR-339-5p;ssc-miR-421-3p;ssc-miR-4334-3p;ssc-miR-4338;ssc-miR-505;ssc-miR-532-3p;ssc-miR-532-5p;ssc-miR-7140…
ssc_circ:chr3:96116880_96124120(+)	ENSSSCG00000008448	annot_exons	ssc-miR-105-1;ssc-miR-105-2;ssc-miR-148b-5p;ssc-miR-15a;ssc-miR-15b;ssc-miR-16;ssc-miR-1839-5p;ssc-miR-195;ssc-miR-20a-3p;ssc-miR-22-5p;ssc-miR-221-3p;ssc-miR-222;ssc-miR-2483;ssc-miR-30a-5p;ssc-miR-30b-5p;ssc-miR-30c-5p;ssc-miR-30d;ssc-miR-33b-5p;ssc-miR-424-3p;ssc-miR-424-5p;ssc-miR-4331-3p;ssc-miR-450c-3p;ssc-miR-497;ssc-miR-652;ssc-miR-660;ssc-miR-885-5p;ssc-miR-9813-5p;ssc-miR-9816-3p;ssc-mi…
ssc_circ:chr3:2814416_2831893(+)	ENSSSCG00000007574	annot_exons	ssc-miR-138;ssc-miR-149;ssc-miR-1842;ssc-miR-335;ssc-miR-338;ssc-miR-339;ssc-miR-339-5p;ssc-miR-4334-3p;ssc-miR-450b-5p;ssc-miR-452;ssc-miR-7138-5p;ssc-miR-9812-3p;ssc-miR-9826-5p;ssc-miR-9838-5p;ssc-miR-9856-3p
ssc_circ:chr17:5790827_5792792(-)	ENSSSCG00000006996	annot_exons	ssc-miR-133b;ssc-miR-199a-5p;ssc-miR-199b-5p;ssc-miR-7857-3p;ssc-miR-9785-5p;ssc-miR-9817-5p;ssc-miR-9830-5p
ssc_circ:chr6:73137415_73172671(+)	ENSSSCG00000020710	exon_intron	ssc-miR-122-3p;ssc-miR-124a;ssc-miR-129a-3p;ssc-miR-129a-5p;ssc-miR-129b;ssc-miR-1307;ssc-miR-141;ssc-miR-149;ssc-miR-17-3p;ssc-miR-185;ssc-miR-190a;ssc-miR-190b;ssc-miR-194b-3p;ssc-miR-21-3p;ssc-miR-23a;ssc-miR-23b;ssc-miR-24-1-5p;ssc-miR-24-2-5p;ssc-miR-24-3p;ssc-miR-28-5p;ssc-miR-299;ssc-miR-328;ssc-miR-339;ssc-miR-339-3p;ssc-miR-339-5p;ssc-miR-421-3p;ssc-miR-4334-3p;ssc-miR-4338;ssc-miR-494;s…
ssc_circ:chr6:88644098_88646110(+)	ENSSSCG00000034017	annot_exons	ssc-miR-130b-5p;ssc-miR-29a-5p;ssc-miR-432-5p;ssc-miR-7144-3p;ssc-miR-9829-5p;ssc-miR-9834-5p;ssc-miR-9847-3p
ssc_circ:chr13:34824030_34825924(+)	ENSSSCG00000011449	annot_exons	ssc-miR-130b-5p;ssc-miR-135;ssc-miR-204;ssc-miR-2320-3p;ssc-miR-2483;ssc-miR-450c-3p;ssc-miR-490-5p;ssc-miR-7135-3p
ssc_circ:chr18:5103837_5109435(+)	ENSSSCG00000020663	annot_exons	ssc-miR-125a;ssc-miR-125b;ssc-miR-145-3p;ssc-miR-218-3p;ssc-miR-22-5p;ssc-miR-33b-3p;ssc-miR-376c;ssc-miR-452;ssc-miR-7143-3p;ssc-miR-7144-3p;ssc-miR-9788-3p;ssc-miR-9805-3p;ssc-miR-9807-5p;ssc-miR-9812-3p;ssc-miR-9816-3p;ssc-miR-9830-5p;ssc-miR-9839-5p
ssc_circ:chr15:106414678_106437731(+)	ENSSSCG00000016117	annot_exons	ssc-miR-1277;ssc-miR-1388;ssc-miR-148a-5p;ssc-miR-148b-5p;ssc-miR-151-3p;ssc-miR-194a-5p;ssc-miR-194b-5p;ssc-miR-199b-3p;ssc-miR-208b;ssc-miR-22-5p;ssc-miR-432-5p;ssc-miR-4331-3p;ssc-miR-4334-5p;ssc-miR-4335;ssc-miR-676-5p;ssc-miR-7138-3p;ssc-miR-7139-5p;ssc-miR-9789-3p;ssc-miR-9792-5p;ssc-miR-9855-5p;ssc-miR-9858-5p;ssc-miR-9862-3p
ssc_circ:chr18:15347146_15347365(-)	ENSSSCG00000016543	one_exon	ssc-miR-205;ssc-miR-20a-3p;ssc-miR-452;ssc-miR-7138-5p;ssc-miR-7144-3p;ssc-miR-9827-5p
ssc_circ:chr9:124746022_124747461(+)	ENSSSCG00000015558	annot_exons	ssc-miR-10389;ssc-miR-133a-5p;ssc-miR-137;ssc-miR-138;ssc-miR-1388;ssc-miR-141;ssc-miR-183;ssc-miR-199a-5p;ssc-miR-199b-5p;ssc-miR-28-5p;ssc-miR-34a;ssc-miR-34c;ssc-miR-378;ssc-miR-378b-3p;ssc-miR-4334-5p;ssc-miR-450c-3p;ssc-miR-532-3p;ssc-miR-7-5p;ssc-miR-708-5p;ssc-miR-7137-3p;ssc-miR-9811-5p
ssc_circ:chr11:1659418_1673635(+)	ENSSSCG00000049445	annot_exons	ssc-miR-10389;ssc-miR-127;ssc-miR-128;ssc-miR-1285;ssc-miR-129a-5p;ssc-miR-129b;ssc-miR-130b-5p;ssc-miR-133a-3p;ssc-miR-133a-5p;ssc-miR-135;ssc-miR-1468;ssc-miR-146a-3p;ssc-miR-150;ssc-miR-184;ssc-miR-190a;ssc-miR-190b;ssc-miR-191;ssc-miR-193a-3p;ssc-miR-194a-3p;ssc-miR-19a;ssc-miR-19b;ssc-miR-202-5p;ssc-miR-21-3p;ssc-miR-22-3p;ssc-miR-2320-5p;ssc-miR-2366;ssc-miR-2483;ssc-miR-27a;ssc-miR-27b-3p;…
ssc_circ:chr9:72153385_72160471(-)	ENSSSCG00000015313	annot_exons	ssc-miR-10383;ssc-miR-129a-3p;ssc-miR-140-5p;ssc-miR-193a-5p;ssc-miR-204;ssc-miR-21-3p;ssc-miR-28-5p;ssc-miR-320;ssc-miR-374b-3p;ssc-miR-676-5p;ssc-miR-708-5p;ssc-miR-9790-3p
ssc_circ:chr2:144609015_144612731(+)	ENSSSCG00000014399	annot_exons	ssc-miR-218-3p;ssc-miR-2320-5p;ssc-miR-2483;ssc-miR-326;ssc-miR-330;ssc-miR-532-3p;ssc-miR-7135-3p
ssc_circ:chr6:3813863_3814709(+)	ENSSSCG00000002667	annot_exons	ssc-miR-143-3p;ssc-miR-15a;ssc-miR-15b;ssc-miR-16;ssc-miR-17-3p;ssc-miR-195;ssc-miR-200b;ssc-miR-34a;ssc-miR-34c;ssc-miR-382;ssc-miR-424-5p;ssc-miR-429;ssc-miR-450b-5p;ssc-miR-455-3p;ssc-miR-484;ssc-miR-493-5p;ssc-miR-497
ssc_circ:chr1:14186645_14188834(+)	ENSSSCG00000004082	annot_exons	ssc-miR-1224;ssc-miR-132;ssc-miR-219a;ssc-miR-338;ssc-miR-4339;ssc-miR-628-5p;ssc-miR-7135-5p;ssc-miR-7144-3p;ssc-miR-9808-3p;ssc-miR-9827-5p
ssc_circ:chr8:71638232_71643022(-)	ENSSSCG00000008974	annot_exons	ssc-miR-185;ssc-miR-21-5p;ssc-miR-27b-5p;ssc-miR-28-5p;ssc-miR-450b-5p;ssc-miR-499-3p;ssc-miR-670;ssc-miR-708-5p
ssc_circ:chr4:6343203_6356068(-)	ENSSSCG00000005941	annot_exons	ssc-miR-137;ssc-miR-193a-3p;ssc-miR-20a-3p;ssc-miR-218;ssc-miR-218-5p;ssc-miR-218b;ssc-miR-2411;ssc-miR-296-3p;ssc-miR-326;ssc-miR-328;ssc-miR-330;ssc-miR-331-3p;ssc-miR-4334-5p;ssc-miR-487b;ssc-miR-9827-5p
ssc_circ:chr4:85915400_85915590(-)	ENSSSCG00000006331	one_exon	ssc-miR-7136-5p;ssc-miR-9825-5p
ssc_circ:chr12:5471981_5473179(+)	ENSSSCG00000017198	annot_exons	ssc-miR-103;ssc-miR-10391;ssc-miR-107;ssc-miR-122-3p;ssc-miR-17-3p;ssc-miR-18a;ssc-miR-18b;ssc-miR-331-3p;ssc-miR-34a;ssc-miR-34c;ssc-miR-7143-5p;ssc-miR-9804-5p;ssc-miR-9816-3p;ssc-miR-9827-5p;ssc-miR-9847-3p
ssc_circ:chr8:39008497_39040610(+)	ENSSSCG00000008831	annot_exons	ssc-miR-1307;ssc-miR-143-3p;ssc-miR-1839-3p;ssc-miR-187;ssc-miR-199a-5p;ssc-miR-199b-5p;ssc-miR-23a;ssc-miR-23b;ssc-miR-532-5p;ssc-miR-7139-5p;ssc-miR-9789-3p;ssc-miR-9805-3p;ssc-miR-9807-5p;ssc-miR-9859-3p;ssc-miR-9862-3p
ssc_circ:chr18:24585543_24675875(+)	ENSSSCG00000016611	exon_intron	ssc-let-7f-3p;ssc-miR-1;ssc-miR-101;ssc-miR-103;ssc-miR-10382;ssc-miR-10383;ssc-miR-10387;ssc-miR-10388;ssc-miR-10389;ssc-miR-10390;ssc-miR-10391;ssc-miR-105-1;ssc-miR-105-2;ssc-miR-106a;ssc-miR-107;ssc-miR-10a-5p;ssc-miR-10b;ssc-miR-122-5p;ssc-miR-1224;ssc-miR-124a;ssc-miR-127;ssc-miR-1271-5p;ssc-miR-128;ssc-miR-1285;ssc-miR-1296-3p;ssc-miR-1296-5p;ssc-miR-129a-3p;ssc-miR-129a-5p;ssc-miR-129b;ss…
ssc_circ:chr8:133695707_133759076(+)	ENSSSCG00000009230	annot_exons	ssc-miR-103;ssc-miR-10384;ssc-miR-10388;ssc-miR-107;ssc-miR-141;ssc-miR-455-5p;ssc-miR-6516;ssc-miR-7143-3p;ssc-miR-9839-5p
ssc_circ:chr1:99612928_99617351(-)	ENSSSCG00000004511	annot_exons	ssc-miR-10391;ssc-miR-140-3p;ssc-miR-182;ssc-miR-19a;ssc-miR-19b;ssc-miR-218-3p;ssc-miR-383;ssc-miR-532-3p;ssc-miR-9804-5p
ssc_circ:chr2:89312694_89350868(+)	ENSSSCG00000014126	annot_exons	ssc-miR-1224;ssc-miR-1277;ssc-miR-130b-5p;ssc-miR-150;ssc-miR-2366;ssc-miR-452;ssc-miR-7140-3p;ssc-miR-7141-3p;ssc-miR-9;ssc-miR-9-1;ssc-miR-9-2;ssc-miR-9817-5p
ssc_circ:chr17:63033432_63044659(+)	ENSSSCG00000038617	annot_exons	ssc-let-7a;ssc-let-7c;ssc-let-7d-5p;ssc-let-7e;ssc-let-7f-5p;ssc-let-7g;ssc-let-7i-5p;ssc-miR-101;ssc-miR-1271-3p;ssc-miR-194b-3p;ssc-miR-320;ssc-miR-4335;ssc-miR-494;ssc-miR-6516;ssc-miR-670;ssc-miR-802;ssc-miR-98;ssc-miR-9812-3p;ssc-miR-9825-5p;ssc-miR-9860-5p
ssc_circ:chr14:10529939_10531160(+)	ENSSSCG00000030130	annot_exons	ssc-miR-1296-3p;ssc-miR-15a;ssc-miR-15b;ssc-miR-16;ssc-miR-194a-3p;ssc-miR-195;ssc-miR-199a-3p;ssc-miR-212;ssc-miR-2320-3p;ssc-miR-24-3p;ssc-miR-34a;ssc-miR-34c;ssc-miR-424-5p;ssc-miR-491;ssc-miR-497;ssc-miR-664-5p;ssc-miR-9847-3p
ssc_circ:chr18:24496802_24515431(+)	ENSSSCG00000016611	exon_intron	ssc-let-7f-3p;ssc-let-7i-3p;ssc-miR-1;ssc-miR-101;ssc-miR-103;ssc-miR-10382;ssc-miR-10383;ssc-miR-10384;ssc-miR-10390;ssc-miR-10391;ssc-miR-106a;ssc-miR-107;ssc-miR-10a-5p;ssc-miR-10b;ssc-miR-122-3p;ssc-miR-1224;ssc-miR-1249;ssc-miR-125a;ssc-miR-125b;ssc-miR-126-5p;ssc-miR-127;ssc-miR-1271-5p;ssc-miR-128;ssc-miR-1285;ssc-miR-1296-5p;ssc-miR-129a-3p;ssc-miR-129a-5p;ssc-miR-129b;ssc-miR-1306-3p;ssc…
ssc_circ:chr2:10186250_10186530(+)	ENSSSCG00000013094	annot_exons	ssc-miR-1468;ssc-miR-146a-5p;ssc-miR-146b;ssc-miR-29b;ssc-miR-29c;ssc-miR-7142-5p;ssc-miR-9849-5p
ssc_circ:chr15:66027487_66027687(+)	ENSSSCG00000015880	one_exon	ssc-miR-320;ssc-miR-484
ssc_circ:chr4:89111117_89111486(+)	ENSSSCG00000042710	one_exon	ssc-miR-122-5p;ssc-miR-149;ssc-miR-17-3p;ssc-miR-22-3p;ssc-miR-24-3p;ssc-miR-423-5p;ssc-miR-505;ssc-miR-7144-5p;ssc-miR-9844-3p;ssc-miR-9855-5p
ssc_circ:chr8:70193530_70224123(+)	ENSSSCG00000008961	annot_exons	ssc-miR-127;ssc-miR-128;ssc-miR-150;ssc-miR-181a;ssc-miR-181b;ssc-miR-181d-5p;ssc-miR-194a-3p;ssc-miR-20a-3p;ssc-miR-217;ssc-miR-22-5p;ssc-miR-2483;ssc-miR-26b-3p;ssc-miR-27a;ssc-miR-27b-3p;ssc-miR-323;ssc-miR-324;ssc-miR-345-5p;ssc-miR-34a;ssc-miR-34c;ssc-miR-4331-3p;ssc-miR-4337;ssc-miR-4338;ssc-miR-486;ssc-miR-489;ssc-miR-532-5p;ssc-miR-582-5p;ssc-miR-7136-3p;ssc-miR-9792-5p;ssc-miR-9815-3p;ss…
ssc_circ:chr10:1226109_1286096(+)	NA	intergenic	ssc-let-7a;ssc-let-7c;ssc-let-7d-3p;ssc-let-7d-5p;ssc-let-7e;ssc-let-7f-3p;ssc-let-7f-5p;ssc-let-7g;ssc-let-7i-3p;ssc-let-7i-5p;ssc-miR-1;ssc-miR-100;ssc-miR-101;ssc-miR-103;ssc-miR-10382;ssc-miR-10383;ssc-miR-10384;ssc-miR-10386;ssc-miR-10387;ssc-miR-10388;ssc-miR-10389;ssc-miR-10390;ssc-miR-10391;ssc-miR-105-1;ssc-miR-105-2;ssc-miR-106a;ssc-miR-107;ssc-miR-10a-5p;ssc-miR-10b;ssc-miR-122-5p;ssc-…
ssc_circ:chr8:16726255_16755944(-)	ENSSSCG00000008753	annot_exons	ssc-miR-10388;ssc-miR-10391;ssc-miR-124a;ssc-miR-20a-3p;ssc-miR-22-5p;ssc-miR-383;ssc-miR-484;ssc-miR-545-3p;ssc-miR-9821-5p;ssc-miR-9822-3p;ssc-miR-9826-5p
ssc_circ:chr15:105338294_105343286(-)	ENSSSCG00000016109	annot_exons	ssc-miR-122-5p;ssc-miR-1388;ssc-miR-146a-3p;ssc-miR-17-3p;ssc-miR-194a-3p;ssc-miR-212;ssc-miR-2483;ssc-miR-338;ssc-miR-378;ssc-miR-378b-3p;ssc-miR-383;ssc-miR-429;ssc-miR-4335;ssc-miR-532-3p;ssc-miR-9843-3p
ssc_circ:chr6:138964559_138981411(+)	ENSSSCG00000003784	annot_exons	ssc-miR-136-5p;ssc-miR-148a-5p;ssc-miR-148b-5p;ssc-miR-204;ssc-miR-22-5p;ssc-miR-29a-5p;ssc-miR-33b-3p;ssc-miR-450b-5p;ssc-miR-487b;ssc-miR-660;ssc-miR-676-5p;ssc-miR-7139-5p;ssc-miR-9792-5p;ssc-miR-9798-3p
ssc_circ:chr8:113967111_113982056(-)	ENSSSCG00000009150	annot_exons	ssc-miR-138;ssc-miR-15a;ssc-miR-15b;ssc-miR-16;ssc-miR-193a-5p;ssc-miR-195;ssc-miR-204;ssc-miR-2366;ssc-miR-361-3p;ssc-miR-376c;ssc-miR-424-5p;ssc-miR-4334-5p;ssc-miR-484;ssc-miR-497;ssc-miR-505;ssc-miR-670;ssc-miR-7137-3p;ssc-miR-7139-3p;ssc-miR-7144-5p;ssc-miR-9786-3p;ssc-miR-9805-3p;ssc-miR-9823-5p;ssc-miR-9825-5p;ssc-miR-9833-5p;ssc-miR-9847-3p;ssc-miR-9855-5p
ssc_circ:chr11:20710449_20719541(-)	ENSSSCG00000009408	annot_exons	ssc-miR-138;ssc-miR-20a-3p;ssc-miR-361-3p;ssc-miR-376a-5p;ssc-miR-490-5p
ssc_circ:chr1:641934_653683(+)	ENSSSCG00000004008	annot_exons	ssc-miR-10389;ssc-miR-106a;ssc-miR-140-3p;ssc-miR-143-3p;ssc-miR-17-5p;ssc-miR-187;ssc-miR-20a-5p;ssc-miR-20b;ssc-miR-342;ssc-miR-432-3p;ssc-miR-885-3p;ssc-miR-9787-3p;ssc-miR-9851-3p
ssc_circ:chr8:31993513_32031054(-)	ENSSSCG00000022168	annot_exons	ssc-miR-129a-5p;ssc-miR-129b;ssc-miR-141;ssc-miR-21-3p;ssc-miR-22-3p;ssc-miR-2366;ssc-miR-320;ssc-miR-381-5p;ssc-miR-382;ssc-miR-4331-3p;ssc-miR-500-5p;ssc-miR-505;ssc-miR-628-5p;ssc-miR-7144-5p;ssc-miR-9810-3p;ssc-miR-9837-5p
ssc_circ:chr10:20455784_20481282(-)	ENSSSCG00000010900	annot_exons	ssc-miR-100;ssc-miR-10391;ssc-miR-148a-3p;ssc-miR-148b-3p;ssc-miR-151-3p;ssc-miR-152;ssc-miR-17-3p;ssc-miR-320;ssc-miR-452;ssc-miR-499-3p;ssc-miR-7136-3p;ssc-miR-9791-3p;ssc-miR-99a-5p;ssc-miR-99b
ssc_circ:chr13:179314546_179316673(-)	ENSSSCG00000012007	annot_exons	ssc-miR-1306-3p;ssc-miR-133a-5p;ssc-miR-182;ssc-miR-421-5p;ssc-miR-7139-5p;ssc-miR-7144-3p
ssc_circ:chr2:62307779_62313757(+)	ENSSSCG00000022227	annot_exons	ssc-miR-10384;ssc-miR-129a-5p;ssc-miR-129b;ssc-miR-23a;ssc-miR-23b;ssc-miR-296-3p;ssc-miR-29b;ssc-miR-29c;ssc-miR-30a-5p;ssc-miR-30c-5p;ssc-miR-30d;ssc-miR-30e-5p;ssc-miR-378;ssc-miR-378b-3p;ssc-miR-382;ssc-miR-499-5p;ssc-miR-532-3p;ssc-miR-7139-5p;ssc-miR-7142-3p;ssc-miR-7142-5p;ssc-miR-885-5p;ssc-miR-9821-5p;ssc-miR-9822-3p;ssc-miR-9846-3p;ssc-miR-9858-5p
ssc_circ:chr1:103798188_103815098(+)	ENSSSCG00000004529	annot_exons	ssc-miR-10388;ssc-miR-135;ssc-miR-136-5p;ssc-miR-146a-5p;ssc-miR-146b;ssc-miR-196a;ssc-miR-196b-5p;ssc-miR-205;ssc-miR-22-5p;ssc-miR-29a-5p;ssc-miR-30b-3p;ssc-miR-371-5p;ssc-miR-499-5p;ssc-miR-545-3p;ssc-miR-670;ssc-miR-676-5p;ssc-miR-7138-3p;ssc-miR-7139-3p;ssc-miR-9833-5p;ssc-miR-9858-5p;ssc-miR-9859-3p
ssc_circ:chr13:130504723_130520301(-)	ENSSSCG00000011821	annot_exons	ssc-miR-128;ssc-miR-140-3p;ssc-miR-205;ssc-miR-212;ssc-miR-219a;ssc-miR-2320-5p;ssc-miR-378;ssc-miR-378b-3p;ssc-miR-4339;ssc-miR-532-5p;ssc-miR-7135-5p;ssc-miR-7139-3p;ssc-miR-9821-5p;ssc-miR-9822-3p;ssc-miR-9839-5p;ssc-miR-9846-3p
ssc_circ:chr6:2564305_2574166(+)	ENSSSCG00000002660	annot_exons	ssc-miR-10389;ssc-miR-1249;ssc-miR-125a;ssc-miR-125b;ssc-miR-129a-5p;ssc-miR-129b;ssc-miR-1307;ssc-miR-151-5p;ssc-miR-218-3p;ssc-miR-221-5p;ssc-miR-2320-3p;ssc-miR-2411;ssc-miR-339-3p;ssc-miR-345-5p;ssc-miR-378;ssc-miR-378b-3p;ssc-miR-450c-3p;ssc-miR-490;ssc-miR-490-3p;ssc-miR-503;ssc-miR-670;ssc-miR-7137-5p;ssc-miR-7140-3p;ssc-miR-9827-5p;ssc-miR-9846-3p;ssc-miR-9850-5p;ssc-miR-9857-5p
ssc_circ:chr9:26137742_26143371(+)	ENSSSCG00000014946	annot_exons	ssc-miR-1285;ssc-miR-1343;ssc-miR-138;ssc-miR-140-3p;ssc-miR-143-3p;ssc-miR-183;ssc-miR-26b-3p;ssc-miR-28-5p;ssc-miR-299;ssc-miR-301;ssc-miR-361-5p;ssc-miR-374a-3p;ssc-miR-374b-3p;ssc-miR-432-5p;ssc-miR-484;ssc-miR-708-5p;ssc-miR-7135-3p
ssc_circ:chr10:38175968_38208761(-)	NA	intergenic	ssc-let-7a;ssc-let-7c;ssc-let-7d-5p;ssc-let-7e;ssc-let-7f-3p;ssc-let-7f-5p;ssc-let-7g;ssc-let-7i-5p;ssc-miR-101;ssc-miR-103;ssc-miR-10382;ssc-miR-10383;ssc-miR-10384;ssc-miR-10387;ssc-miR-10388;ssc-miR-10389;ssc-miR-10390;ssc-miR-10391;ssc-miR-105-1;ssc-miR-105-2;ssc-miR-106a;ssc-miR-107;ssc-miR-10a-3p;ssc-miR-10a-5p;ssc-miR-10b;ssc-miR-122-3p;ssc-miR-122-5p;ssc-miR-1224;ssc-miR-124a;ssc-miR-125a…
ssc_circ:chr6:72271906_72276745(+)	ENSSSCG00000003438	annot_exons	ssc-miR-106a;ssc-miR-143-5p;ssc-miR-17-5p;ssc-miR-20a-5p;ssc-miR-20b;ssc-miR-296-3p;ssc-miR-30c-1-3p;ssc-miR-30c-3p;ssc-miR-326;ssc-miR-330;ssc-miR-676-5p;ssc-miR-7144-3p;ssc-miR-769-5p;ssc-miR-9804-5p;ssc-miR-9838-5p;ssc-miR-9839-5p
ssc_circ:chrX:6859159_6871558(+)	ENSSSCG00000012108	annot_exons	ssc-miR-133a-5p;ssc-miR-1343;ssc-miR-17-3p;ssc-miR-26b-3p;ssc-miR-27b-5p;ssc-miR-28-5p;ssc-miR-326;ssc-miR-330;ssc-miR-708-5p;ssc-miR-769-3p;ssc-miR-9808-3p;ssc-miR-9819-5p;ssc-miR-9830-5p
ssc_circ:chr9:93295752_93304613(-)	ENSSSCG00000015391	annot_exons	ssc-miR-130b-5p;ssc-miR-135;ssc-miR-145-3p;ssc-miR-145-5p;ssc-miR-181a;ssc-miR-181b;ssc-miR-181c;ssc-miR-181d-5p;ssc-miR-182;ssc-miR-199a-3p;ssc-miR-204;ssc-miR-21-3p;ssc-miR-22-3p;ssc-miR-22-5p;ssc-miR-33b-3p;ssc-miR-34a;ssc-miR-34c;ssc-miR-383;ssc-miR-670;ssc-miR-758;ssc-miR-9808-3p;ssc-miR-9840-3p
ssc_circ:chr5:76855469_76857881(-)	ENSSSCG00000000806	annot_exons	ssc-miR-4337;ssc-miR-9830-5p;ssc-miR-9839-5p
ssc_circ:chr15:84845471_84870609(-)	ENSSSCG00000016005	annot_exons	ssc-miR-101;ssc-miR-10382;ssc-miR-10384;ssc-miR-10391;ssc-miR-1224;ssc-miR-1285;ssc-miR-1306-5p;ssc-miR-133a-3p;ssc-miR-1343;ssc-miR-135;ssc-miR-136-5p;ssc-miR-141;ssc-miR-146a-3p;ssc-miR-153;ssc-miR-15a;ssc-miR-15b;ssc-miR-16;ssc-miR-17-3p;ssc-miR-186-5p;ssc-miR-191;ssc-miR-194a-3p;ssc-miR-195;ssc-miR-196a;ssc-miR-196b-5p;ssc-miR-199a-5p;ssc-miR-199b-3p;ssc-miR-199b-5p;ssc-miR-19a;ssc-miR-19b;ss…
ssc_circ:chr11:16624767_16625500(-)	ENSSSCG00000029598	one_exon	ssc-miR-1285;ssc-miR-146a-5p;ssc-miR-146b;ssc-miR-151-5p;ssc-miR-199b-3p;ssc-miR-210;ssc-miR-29b;ssc-miR-29c;ssc-miR-31;ssc-miR-331-3p;ssc-miR-335;ssc-miR-339-3p;ssc-miR-345-3p;ssc-miR-432-3p;ssc-miR-4331-5p;ssc-miR-491;ssc-miR-504;ssc-miR-9825-5p;ssc-miR-9851-3p
ssc_circ:chr13:145629978_145631582(+)	ENSSSCG00000026113	one_exon	ssc-miR-103;ssc-miR-10383;ssc-miR-10386;ssc-miR-107;ssc-miR-1249;ssc-miR-1271-3p;ssc-miR-138;ssc-miR-1388;ssc-miR-140-5p;ssc-miR-143-5p;ssc-miR-146a-3p;ssc-miR-15a;ssc-miR-15b;ssc-miR-16;ssc-miR-182;ssc-miR-1842;ssc-miR-193a-5p;ssc-miR-195;ssc-miR-218;ssc-miR-218-5p;ssc-miR-218b;ssc-miR-28-5p;ssc-miR-345-5p;ssc-miR-34a;ssc-miR-34c;ssc-miR-423-3p;ssc-miR-424-5p;ssc-miR-4331-3p;ssc-miR-4331-5p;ssc-…
ssc_circ:chr5:6010064_6011187(+)	ENSSSCG00000000037	annot_exons	ssc-miR-30b-3p;ssc-miR-3613;ssc-miR-365-5p;ssc-miR-9;ssc-miR-9-1;ssc-miR-9-2;ssc-miR-9807-5p
ssc_circ:chr6:67198311_67210350(-)	ENSSSCG00000003377	annot_exons	ssc-miR-1306-5p;ssc-miR-140-3p;ssc-miR-143-5p;ssc-miR-1842;ssc-miR-326;ssc-miR-330;ssc-miR-378;ssc-miR-378b-3p;ssc-miR-9825-5p
ssc_circ:chr18:52417988_52495626(+)	ENSSSCG00000016763	annot_exons	ssc-miR-184;ssc-miR-219b-3p;ssc-miR-28-5p;ssc-miR-331-3p;ssc-miR-339-3p;ssc-miR-4331-3p;ssc-miR-484;ssc-miR-490-5p;ssc-miR-500-5p;ssc-miR-532-3p;ssc-miR-582-5p;ssc-miR-615;ssc-miR-652;ssc-miR-708-5p;ssc-miR-7136-3p;ssc-miR-7139-3p;ssc-miR-7139-5p;ssc-miR-769-5p;ssc-miR-92b-5p;ssc-miR-9806-5p;ssc-miR-9812-3p;ssc-miR-9837-5p;ssc-miR-9839-5p
ssc_circ:chr2:140023010_140031581(-)	ENSSSCG00000029125	annot_exons	ssc-miR-1271-3p;ssc-miR-145-5p;ssc-miR-148b-5p;ssc-miR-196b-3p;ssc-miR-22-5p;ssc-miR-221-3p;ssc-miR-222;ssc-miR-2483;ssc-miR-29a-5p;ssc-miR-411;ssc-miR-4338;ssc-miR-670;ssc-miR-7-5p;ssc-miR-7140-5p;ssc-miR-9804-5p;ssc-miR-9817-5p;ssc-miR-9830-5p;ssc-miR-9837-5p;ssc-miR-9844-3p
ssc_circ:chr9:126407565_126438047(+)	ENSSSCG00000015569	annot_exons	ssc-miR-105-1;ssc-miR-105-2;ssc-miR-1343;ssc-miR-139-5p;ssc-miR-140-3p;ssc-miR-146a-3p;ssc-miR-146a-5p;ssc-miR-146b;ssc-miR-148a-5p;ssc-miR-1839-3p;ssc-miR-22-3p;ssc-miR-2483;ssc-miR-339;ssc-miR-339-5p;ssc-miR-383;ssc-miR-4331-3p;ssc-miR-4334-3p;ssc-miR-490-5p;ssc-miR-545-5p;ssc-miR-615;ssc-miR-708-3p;ssc-miR-769-3p;ssc-miR-769-5p;ssc-miR-9792-5p;ssc-miR-9834-5p;ssc-miR-9843-3p
ssc_circ:chr9:121105770_121108873(+)	ENSSSCG00000021464	annot_exons	ssc-miR-10389;ssc-miR-196b-3p;ssc-miR-21-3p;ssc-miR-34a;ssc-miR-34c;ssc-miR-383;ssc-miR-9787-3p;ssc-miR-9820-5p
ssc_circ:chr18:24770999_24782593(+)	ENSSSCG00000016611	annot_exons	ssc-miR-143-5p;ssc-miR-146a-3p;ssc-miR-30a-5p;ssc-miR-30b-5p;ssc-miR-30c-5p;ssc-miR-30d;ssc-miR-30e-5p;ssc-miR-9843-3p
ssc_circ:chr5:34018844_34020069(+)	ENSSSCG00000000496	annot_exons	ssc-let-7a;ssc-let-7c;ssc-let-7d-5p;ssc-let-7e;ssc-let-7f-5p;ssc-let-7g;ssc-let-7i-5p;ssc-miR-10391;ssc-miR-10a-5p;ssc-miR-10b;ssc-miR-129a-3p;ssc-miR-1839-5p;ssc-miR-18a;ssc-miR-18b;ssc-miR-196a;ssc-miR-196b-5p;ssc-miR-199b-3p;ssc-miR-20a-3p;ssc-miR-2483;ssc-miR-29a-3p;ssc-miR-320;ssc-miR-4339;ssc-miR-450b-5p;ssc-miR-493-3p;ssc-miR-582-5p;ssc-miR-628-5p;ssc-miR-671-5p;ssc-miR-7135-5p;ssc-miR-98;…
ssc_circ:chr18:11062517_11063935(-)	ENSSSCG00000016518	annot_exons	ssc-miR-10386;ssc-miR-106a;ssc-miR-130b-5p;ssc-miR-194b-3p;ssc-miR-19a;ssc-miR-19b;ssc-miR-20a-5p;ssc-miR-20b;ssc-miR-30b-3p;ssc-miR-335;ssc-miR-383;ssc-miR-454;ssc-miR-758
ssc_circ:chr3:11771884_11777751(+)	ENSSSCG00000007721	annot_exons	ssc-miR-1277;ssc-miR-145-3p;ssc-miR-338;ssc-miR-450b-5p;ssc-miR-500-5p;ssc-miR-9;ssc-miR-9-1;ssc-miR-9-2;ssc-miR-9794-3p;ssc-miR-9817-5p;ssc-miR-9825-5p;ssc-miR-9852-3p;ssc-miR-9861-5p
ssc_circ:chr8:137747353_137749645(+)	ENSSSCG00000009256	annot_exons	ssc-miR-10382;ssc-miR-1224;ssc-miR-183;ssc-miR-205;ssc-miR-375;ssc-miR-376c;ssc-miR-490-5p;ssc-miR-532-3p;ssc-miR-542-3p;ssc-miR-9821-5p;ssc-miR-9822-3p;ssc-miR-9829-5p;ssc-miR-9851-3p
ssc_circ:chr18:24717336_24745371(+)	ENSSSCG00000016611	annot_exons	ssc-miR-101;ssc-miR-10391;ssc-miR-135;ssc-miR-144;ssc-miR-196b-3p;ssc-miR-2320-5p;ssc-miR-26a;ssc-miR-26b-5p;ssc-miR-296-3p;ssc-miR-29b;ssc-miR-29c;ssc-miR-320;ssc-miR-371-5p;ssc-miR-542-3p;ssc-miR-9808-3p
ssc_circ:chrX:115221683_115223307(+)	ENSSSCG00000049833	one_exon	ssc-miR-1277;ssc-miR-135;ssc-miR-151-5p;ssc-miR-183;ssc-miR-194b-3p;ssc-miR-202-3p;ssc-miR-219b-3p;ssc-miR-296-3p;ssc-miR-376c;ssc-miR-382;ssc-miR-432-5p;ssc-miR-4334-5p;ssc-miR-490-5p;ssc-miR-500-3p;ssc-miR-671-5p;ssc-miR-7-5p;ssc-miR-7142-3p;ssc-miR-9788-3p;ssc-miR-9795-3p;ssc-miR-9821-5p;ssc-miR-9822-3p;ssc-miR-9830-5p
ssc_circ:chr9:10120704_10139416(+)	ENSSSCG00000028979	annot_exons	ssc-miR-10382;ssc-miR-1224;ssc-miR-127;ssc-miR-130a;ssc-miR-130b-3p;ssc-miR-148a-3p;ssc-miR-148b-3p;ssc-miR-149;ssc-miR-152;ssc-miR-155-5p;ssc-miR-17-3p;ssc-miR-20a-3p;ssc-miR-217;ssc-miR-218-3p;ssc-miR-24-3p;ssc-miR-2411;ssc-miR-28-5p;ssc-miR-29b;ssc-miR-29c;ssc-miR-30a-3p;ssc-miR-30e-3p;ssc-miR-323;ssc-miR-325;ssc-miR-370;ssc-miR-421-3p;ssc-miR-4331-3p;ssc-miR-4335;ssc-miR-450b-5p;ssc-miR-454;s…
ssc_circ:chr17:26776910_26783795(+)	ENSSSCG00000007097	annot_exons	ssc-miR-1;ssc-miR-105-1;ssc-miR-105-2;ssc-miR-186-5p;ssc-miR-206;ssc-miR-345-5p;ssc-miR-4338;ssc-miR-769-3p;ssc-miR-9803-5p;ssc-miR-9814-3p
ssc_circ:chr18:7797516_7801676(-)	ENSSSCG00000016487	annot_exons	ssc-miR-216;ssc-miR-22-3p;ssc-miR-296-3p;ssc-miR-301;ssc-miR-320;ssc-miR-7144-5p;ssc-miR-9800-3p;ssc-miR-9804-5p;ssc-miR-9807-5p;ssc-miR-99a-3p
ssc_circ:chr18:24985702_25003037(+)	ENSSSCG00000016613	annot_exons	ssc-miR-100;ssc-miR-103;ssc-miR-107;ssc-miR-141;ssc-miR-145-5p;ssc-miR-146a-3p;ssc-miR-150;ssc-miR-186-3p;ssc-miR-193a-5p;ssc-miR-204;ssc-miR-216;ssc-miR-2320-3p;ssc-miR-24-3p;ssc-miR-30c-1-3p;ssc-miR-30c-3p;ssc-miR-324;ssc-miR-326;ssc-miR-330;ssc-miR-376a-5p;ssc-miR-432-5p;ssc-miR-4334-5p;ssc-miR-4335;ssc-miR-4339;ssc-miR-450c-3p;ssc-miR-505;ssc-miR-660;ssc-miR-676-5p;ssc-miR-7135-5p;ssc-miR-713…
ssc_circ:chr9:46486910_46488853(+)	ENSSSCG00000015115	annot_exons	ssc-miR-30c-1-3p;ssc-miR-30c-3p;ssc-miR-339;ssc-miR-339-5p;ssc-miR-342;ssc-miR-4334-3p;ssc-miR-484;ssc-miR-493-3p;ssc-miR-7137-5p;ssc-miR-9805-3p;ssc-miR-9840-3p
ssc_circ:chr6:3279076_3279294(-)	ENSSSCG00000002664	one_exon	ssc-miR-138;ssc-miR-320;ssc-miR-324;ssc-miR-326;ssc-miR-330;ssc-miR-339-3p;ssc-miR-744;ssc-miR-9851-3p
ssc_circ:chr6:150621760_150649637(+)	ENSSSCG00000038861	annot_exons	ssc-miR-130a;ssc-miR-130b-3p;ssc-miR-139-5p;ssc-miR-148a-3p;ssc-miR-148b-3p;ssc-miR-150;ssc-miR-152;ssc-miR-19a;ssc-miR-19b;ssc-miR-20a-3p;ssc-miR-376c;ssc-miR-454;ssc-miR-490-5p;ssc-miR-493-3p;ssc-miR-500-5p
ssc_circ:chr9:39494895_39504434(-)	ENSSSCG00000029538	annot_exons	ssc-let-7a;ssc-let-7c;ssc-let-7d-5p;ssc-let-7e;ssc-let-7f-5p;ssc-let-7g;ssc-let-7i-5p;ssc-miR-103;ssc-miR-10391;ssc-miR-107;ssc-miR-133b;ssc-miR-136-5p;ssc-miR-1839-5p;ssc-miR-186-5p;ssc-miR-196b-3p;ssc-miR-22-3p;ssc-miR-2411;ssc-miR-30c-1-3p;ssc-miR-30c-3p;ssc-miR-323;ssc-miR-432-3p;ssc-miR-450b-3p;ssc-miR-450c-3p;ssc-miR-487b;ssc-miR-503;ssc-miR-885-5p;ssc-miR-95;ssc-miR-98;ssc-miR-9800-3p
ssc_circ:chr8:115813182_115827826(-)	ENSSSCG00000038801	annot_exons	ssc-miR-10382;ssc-miR-122-5p;ssc-miR-138;ssc-miR-139-3p;ssc-miR-145-5p;ssc-miR-150;ssc-miR-181a;ssc-miR-181b;ssc-miR-181c;ssc-miR-181d-5p;ssc-miR-199b-3p;ssc-miR-204;ssc-miR-218;ssc-miR-218-5p;ssc-miR-218b;ssc-miR-22-3p;ssc-miR-326;ssc-miR-330;ssc-miR-338;ssc-miR-382;ssc-miR-411;ssc-miR-423-5p;ssc-miR-432-5p;ssc-miR-7135-3p;ssc-miR-7138-5p;ssc-miR-7139-3p;ssc-miR-7142-3p;ssc-miR-7143-3p;ssc-miR-9…
ssc_circ:chr9:121105770_121107697(+)	ENSSSCG00000021464	annot_exons	ssc-miR-196b-3p;ssc-miR-21-3p;ssc-miR-383;ssc-miR-9787-3p
ssc_circ:chr10:20438111_20492105(-)	ENSSSCG00000010900	annot_exons	ssc-miR-100;ssc-miR-10391;ssc-miR-122-5p;ssc-miR-148a-3p;ssc-miR-148b-3p;ssc-miR-151-3p;ssc-miR-152;ssc-miR-17-3p;ssc-miR-199a-3p;ssc-miR-20a-3p;ssc-miR-214-3p;ssc-miR-2320-5p;ssc-miR-320;ssc-miR-383;ssc-miR-452;ssc-miR-499-3p;ssc-miR-542-5p;ssc-miR-676-5p;ssc-miR-7135-3p;ssc-miR-7136-3p;ssc-miR-7137-5p;ssc-miR-9791-3p;ssc-miR-99a-5p;ssc-miR-99b
ssc_circ:chr10:20455784_20492105(-)	ENSSSCG00000010900	annot_exons	ssc-miR-100;ssc-miR-10391;ssc-miR-122-5p;ssc-miR-148a-3p;ssc-miR-148b-3p;ssc-miR-151-3p;ssc-miR-152;ssc-miR-17-3p;ssc-miR-199a-3p;ssc-miR-214-3p;ssc-miR-2320-5p;ssc-miR-320;ssc-miR-383;ssc-miR-452;ssc-miR-499-3p;ssc-miR-542-5p;ssc-miR-7135-3p;ssc-miR-7136-3p;ssc-miR-7137-5p;ssc-miR-9791-3p;ssc-miR-99a-5p;ssc-miR-99b
ssc_circ:chr13:2806687_2816507(-)	ENSSSCG00000011192	annot_exons	ssc-miR-1285;ssc-miR-133a-5p;ssc-miR-196b-3p;ssc-miR-214-3p;ssc-miR-301;ssc-miR-320;ssc-miR-33b-5p;ssc-miR-383;ssc-miR-432-5p;ssc-miR-455-3p;ssc-miR-490;ssc-miR-490-3p;ssc-miR-494;ssc-miR-542-3p;ssc-miR-7144-5p;ssc-miR-9817-5p;ssc-miR-9820-5p;ssc-miR-9821-5p;ssc-miR-9822-3p;ssc-miR-9851-3p
ssc_circ:chr4:90556386_90557015(+)	ENSSSCG00000006396	annot_exons	ssc-let-7a;ssc-let-7c;ssc-let-7d-5p;ssc-let-7e;ssc-let-7f-5p;ssc-let-7g;ssc-let-7i-5p;ssc-miR-128;ssc-miR-1296-3p;ssc-miR-133b;ssc-miR-1343;ssc-miR-194a-3p;ssc-miR-22-3p;ssc-miR-26b-3p;ssc-miR-296-3p;ssc-miR-30b-3p;ssc-miR-362;ssc-miR-7-5p;ssc-miR-98;ssc-miR-9804-5p;ssc-miR-9829-5p;ssc-miR-9851-3p
ssc_circ:chr9:6387175_6388462(+)	ENSSSCG00000014794	annot_exons	ssc-miR-140-5p;ssc-miR-2483;ssc-miR-487b;ssc-miR-9785-5p;ssc-miR-9828-3p
ssc_circ:chr10:46538292_46569174(+)	ENSSSCG00000011047	annot_exons	ssc-miR-122-3p;ssc-miR-1271-5p;ssc-miR-1306-5p;ssc-miR-138;ssc-miR-1468;ssc-miR-21-5p;ssc-miR-216;ssc-miR-24-3p;ssc-miR-4332;ssc-miR-4335;ssc-miR-484;ssc-miR-489;ssc-miR-769-5p;ssc-miR-96-5p;ssc-miR-9787-3p;ssc-miR-9792-5p;ssc-miR-9812-3p;ssc-miR-9827-5p;ssc-miR-9830-5p;ssc-miR-9850-5p;ssc-miR-9858-5p
ssc_circ:chr13:18341600_18350103(+)	ENSSSCG00000022618	annot_exons	ssc-miR-105-1;ssc-miR-105-2;ssc-miR-124a;ssc-miR-139-3p;ssc-miR-208b;ssc-miR-26b-3p;ssc-miR-326;ssc-miR-330;ssc-miR-338;ssc-miR-4335;ssc-miR-7139-3p;ssc-miR-758;ssc-miR-9821-5p;ssc-miR-9822-3p
ssc_circ:chr9:136962230_136972049(-)	ENSSSCG00000015632	annot_exons	ssc-miR-125a;ssc-miR-125b;ssc-miR-149;ssc-miR-181a;ssc-miR-181b;ssc-miR-181c;ssc-miR-181d-5p;ssc-miR-184;ssc-miR-196a;ssc-miR-196b-5p;ssc-miR-218-3p;ssc-miR-24-3p;ssc-miR-29b;ssc-miR-29c;ssc-miR-339-3p;ssc-miR-365-5p;ssc-miR-432-5p;ssc-miR-4331-5p;ssc-miR-494;ssc-miR-7143-5p;ssc-miR-9806-5p;ssc-miR-9818-3p;ssc-miR-9847-3p
ssc_circ:chr18:40161261_40184681(-)	ENSSSCG00000024754	annot_exons	ssc-miR-1224;ssc-miR-181a;ssc-miR-181b;ssc-miR-181c;ssc-miR-181d-5p;ssc-miR-21-3p;ssc-miR-26b-3p;ssc-miR-30a-5p;ssc-miR-30d;ssc-miR-30e-5p;ssc-miR-425-3p;ssc-miR-4331-3p;ssc-miR-450b-5p;ssc-miR-7142-3p;ssc-miR-885-5p;ssc-miR-9808-3p;ssc-miR-9818-3p;ssc-miR-9830-5p;ssc-miR-9846-3p
ssc_circ:chr6:44131596_44136685(+)	ENSSSCG00000031169	annot_exons	ssc-miR-124a;ssc-miR-126-5p;ssc-miR-148a-3p;ssc-miR-148b-3p;ssc-miR-152;ssc-miR-194a-5p;ssc-miR-194b-5p;ssc-miR-28-5p;ssc-miR-30b-3p;ssc-miR-676-5p;ssc-miR-708-5p;ssc-miR-7135-3p;ssc-miR-9817-5p;ssc-miR-9827-5p;ssc-miR-9857-5p
ssc_circ:chr14:46985143_46993251(+)	ENSSSCG00000009994	annot_exons	ssc-miR-331-3p;ssc-miR-4331-5p;ssc-miR-4338;ssc-miR-6529;ssc-miR-9850-5p
ssc_circ:chr15:7751278_7785694(+)	ENSSSCG00000015670	exon_intron	ssc-miR-103;ssc-miR-10382;ssc-miR-10388;ssc-miR-10391;ssc-miR-105-1;ssc-miR-105-2;ssc-miR-107;ssc-miR-1271-5p;ssc-miR-128;ssc-miR-1285;ssc-miR-129a-3p;ssc-miR-132;ssc-miR-133a-3p;ssc-miR-133a-5p;ssc-miR-133b;ssc-miR-1343;ssc-miR-135;ssc-miR-140-3p;ssc-miR-141;ssc-miR-142-3p;ssc-miR-143-5p;ssc-miR-145-3p;ssc-miR-146a-3p;ssc-miR-146a-5p;ssc-miR-146b;ssc-miR-148a-5p;ssc-miR-148b-5p;ssc-miR-149;ssc-m…
ssc_circ:chr7:19265492_19273195(+)	ENSSSCG00000001087	annot_exons	ssc-miR-136-5p;ssc-miR-143-5p;ssc-miR-146a-3p;ssc-miR-206;ssc-miR-20a-3p;ssc-miR-21-3p;ssc-miR-2366;ssc-miR-23a;ssc-miR-23b;ssc-miR-2483;ssc-miR-301;ssc-miR-339-3p;ssc-miR-361-5p;ssc-miR-4331-3p;ssc-miR-664-3p;ssc-miR-7135-3p;ssc-miR-7138-5p;ssc-miR-7140-5p;ssc-miR-769-3p;ssc-miR-9814-3p;ssc-miR-9817-5p;ssc-miR-9826-5p;ssc-miR-9843-3p
ssc_circ:chr7:114673750_114675741(-)	ENSSSCG00000002461	annot_exons	ssc-miR-130a;ssc-miR-130b-3p;ssc-miR-135;ssc-miR-136-5p;ssc-miR-139-5p;ssc-miR-140-5p;ssc-miR-142-3p;ssc-miR-146a-5p;ssc-miR-146b;ssc-miR-148a-3p;ssc-miR-148b-3p;ssc-miR-152;ssc-miR-183;ssc-miR-196a;ssc-miR-196b-5p;ssc-miR-19a;ssc-miR-19b;ssc-miR-218-3p;ssc-miR-22-5p;ssc-miR-2320-3p;ssc-miR-2483;ssc-miR-29a-3p;ssc-miR-345-3p;ssc-miR-411;ssc-miR-454;ssc-miR-652;ssc-miR-660;ssc-miR-874;ssc-miR-9785…
ssc_circ:chr13:70406477_70408175(-)	ENSSSCG00000011603	annot_exons	ssc-miR-10391;ssc-miR-146a-3p;ssc-miR-196b-3p;ssc-miR-214-3p;ssc-miR-335;ssc-miR-378;ssc-miR-378b-3p;ssc-miR-493-3p;ssc-miR-542-3p;ssc-miR-671-5p;ssc-miR-676-5p;ssc-miR-7134-5p;ssc-miR-9785-5p;ssc-miR-9803-5p;ssc-miR-9813-5p;ssc-miR-9843-3p
ssc_circ:chr10:52338386_52340200(+)	ENSSSCG00000011079	annot_exons	ssc-miR-136-3p;ssc-miR-9850-5p
ssc_circ:chr4:76581881_76634942(-)	ENSSSCG00000046734	exon_intron	ssc-let-7a;ssc-let-7c;ssc-let-7d-5p;ssc-let-7e;ssc-let-7f-3p;ssc-let-7f-5p;ssc-let-7g;ssc-let-7i-5p;ssc-miR-1;ssc-miR-101;ssc-miR-103;ssc-miR-10382;ssc-miR-10384;ssc-miR-10388;ssc-miR-10389;ssc-miR-10390;ssc-miR-10391;ssc-miR-105-1;ssc-miR-105-2;ssc-miR-107;ssc-miR-10a-5p;ssc-miR-10b;ssc-miR-1224;ssc-miR-1249;ssc-miR-124a;ssc-miR-125a;ssc-miR-125b;ssc-miR-126-5p;ssc-miR-127;ssc-miR-1271-3p;ssc-mi…
ssc_circ:chr12:50266696_50270301(-)	ENSSSCG00000017877	annot_exons	ssc-miR-136-5p;ssc-miR-323;ssc-miR-338;ssc-miR-425-5p;ssc-miR-7135-3p
ssc_circ:chr4:107846330_107848522(+)	ENSSSCG00000006779	annot_exons	ssc-miR-153;ssc-miR-2483;ssc-miR-382;ssc-miR-421-5p;ssc-miR-490-5p;ssc-miR-670;ssc-miR-7138-3p;ssc-miR-9;ssc-miR-9-1;ssc-miR-9-2;ssc-miR-9791-3p
ssc_circ:chr10:20423359_20492105(-)	ENSSSCG00000010900	annot_exons	ssc-miR-100;ssc-miR-101;ssc-miR-10383;ssc-miR-10386;ssc-miR-10391;ssc-miR-10a-3p;ssc-miR-122-5p;ssc-miR-1224;ssc-miR-127;ssc-miR-1306-5p;ssc-miR-130b-5p;ssc-miR-148a-3p;ssc-miR-148b-3p;ssc-miR-151-3p;ssc-miR-152;ssc-miR-155-5p;ssc-miR-17-3p;ssc-miR-181a;ssc-miR-181b;ssc-miR-181c;ssc-miR-181d-5p;ssc-miR-186-5p;ssc-miR-18a;ssc-miR-18b;ssc-miR-193a-3p;ssc-miR-199a-3p;ssc-miR-199a-5p;ssc-miR-199b-5p;…
ssc_circ:chr1:250119554_250139692(-)	ENSSSCG00000005444	annot_exons	ssc-miR-148a-5p;ssc-miR-148b-5p;ssc-miR-186-3p;ssc-miR-193a-3p;ssc-miR-2483;ssc-miR-26b-3p;ssc-miR-361-5p;ssc-miR-542-3p;ssc-miR-671-5p;ssc-miR-758;ssc-miR-9797-3p;ssc-miR-9799-3p;ssc-miR-9855-5p
ssc_circ:chr17:38417789_38434388(-)	ENSSSCG00000007289	annot_exons	ssc-miR-105-1;ssc-miR-105-2;ssc-miR-1271-5p;ssc-miR-1306-5p;ssc-miR-132;ssc-miR-136-5p;ssc-miR-1388;ssc-miR-140-5p;ssc-miR-182;ssc-miR-185;ssc-miR-224;ssc-miR-30a-3p;ssc-miR-30a-5p;ssc-miR-30b-5p;ssc-miR-30c-5p;ssc-miR-30d;ssc-miR-30e-5p;ssc-miR-31;ssc-miR-371-5p;ssc-miR-381-3p;ssc-miR-4331-3p;ssc-miR-452;ssc-miR-542-3p;ssc-miR-676-5p;ssc-miR-7-3p;ssc-miR-802;ssc-miR-96-5p;ssc-miR-9788-3p;ssc-miR…
ssc_circ:chr4:117707808_117742339(-)	ENSSSCG00000006864	annot_exons	ssc-miR-130a;ssc-miR-130b-3p;ssc-miR-132;ssc-miR-145-5p;ssc-miR-204;ssc-miR-224;ssc-miR-324;ssc-miR-454;ssc-miR-9812-3p
ssc_circ:chr9:26923563_26932473(+)	ENSSSCG00000014960	annot_exons	ssc-miR-148b-5p;ssc-miR-30b-3p;ssc-miR-3613;ssc-miR-671-3p;ssc-miR-7135-3p;ssc-miR-744;ssc-miR-9805-3p;ssc-miR-9812-3p
ssc_circ:chr8:130257256_130264004(+)	ENSSSCG00000026196	annot_exons	ssc-miR-130b-5p;ssc-miR-181a;ssc-miR-181b;ssc-miR-181c;ssc-miR-181d-5p;ssc-miR-383;ssc-miR-615;ssc-miR-628-5p;ssc-miR-6516;ssc-miR-7-5p;ssc-miR-7144-3p;ssc-miR-9829-5p;ssc-miR-9844-3p;ssc-miR-9858-5p
ssc_circ:chr10:14786194_14794270(-)	ENSSSCG00000010862	annot_exons	ssc-miR-10a-3p;ssc-miR-135;ssc-miR-185;ssc-miR-186-3p;ssc-miR-18a;ssc-miR-18b;ssc-miR-202-3p;ssc-miR-27a;ssc-miR-27b-3p;ssc-miR-382;ssc-miR-500-5p;ssc-miR-7-3p;ssc-miR-7857-3p;ssc-miR-9817-5p;ssc-miR-9828-3p;ssc-miR-9830-5p;ssc-miR-9839-5p
ssc_circ:chr14:130646205_130656499(+)	ENSSSCG00000010692	annot_exons	ssc-let-7a;ssc-let-7c;ssc-let-7d-5p;ssc-let-7e;ssc-let-7f-5p;ssc-let-7g;ssc-let-7i-5p;ssc-miR-143-3p;ssc-miR-30a-5p;ssc-miR-30b-5p;ssc-miR-30c-5p;ssc-miR-30d;ssc-miR-30e-5p;ssc-miR-421-3p;ssc-miR-484;ssc-miR-545-5p;ssc-miR-676-5p;ssc-miR-98;ssc-miR-9812-3p;ssc-miR-9849-5p;ssc-miR-9861-5p
ssc_circ:chr3:69382891_69390965(-)	ENSSSCG00000037977	annot_exons	ssc-miR-103;ssc-miR-107;ssc-miR-130b-5p;ssc-miR-132;ssc-miR-148a-3p;ssc-miR-148b-3p;ssc-miR-149;ssc-miR-151-3p;ssc-miR-152;ssc-miR-15a;ssc-miR-15b;ssc-miR-16;ssc-miR-186-5p;ssc-miR-194a-3p;ssc-miR-195;ssc-miR-19a;ssc-miR-19b;ssc-miR-204;ssc-miR-21-3p;ssc-miR-212;ssc-miR-214-5p;ssc-miR-217;ssc-miR-22-3p;ssc-miR-223;ssc-miR-224;ssc-miR-23a;ssc-miR-23b;ssc-miR-2411;ssc-miR-26a;ssc-miR-26b-3p;ssc-miR…
ssc_circ:chr2:73280306_73281077(+)	ENSSSCG00000027128	annot_exons	ssc-miR-1343;ssc-miR-21-3p;ssc-miR-331-3p;ssc-miR-484;ssc-miR-503;ssc-miR-542-5p;ssc-miR-9819-5p;ssc-miR-9847-3p;ssc-miR-9848-3p
ssc_circ:chr3:4790961_4793402(-)	ENSSSCG00000035090	annot_exons	ssc-miR-326;ssc-miR-330;ssc-miR-491;ssc-miR-582-3p;ssc-miR-9817-5p;ssc-miR-9833-5p
ssc_circ:chr6:120105191_120120511(+)	ENSSSCG00000027935	annot_exons	ssc-miR-218;ssc-miR-218-5p;ssc-miR-218b;ssc-miR-2320-3p;ssc-miR-30c-1-3p;ssc-miR-30c-3p;ssc-miR-338;ssc-miR-671-5p;ssc-miR-7138-5p;ssc-miR-9805-3p
ssc_circ:chr7:121224913_121226354(-)	ENSSSCG00000002516	annot_exons	ssc-miR-1842;ssc-miR-4334-5p;ssc-miR-532-5p;ssc-miR-671-3p;ssc-miR-7144-3p;ssc-miR-9827-5p
ssc_circ:chrX:64330107_64388192(-)	ENSSSCG00000025156	annot_exons	ssc-let-7a;ssc-let-7c;ssc-let-7d-5p;ssc-let-7e;ssc-let-7f-5p;ssc-let-7g;ssc-let-7i-5p;ssc-miR-105-1;ssc-miR-105-2;ssc-miR-133a-5p;ssc-miR-136-5p;ssc-miR-142-5p;ssc-miR-17-3p;ssc-miR-194a-5p;ssc-miR-194b-5p;ssc-miR-196a;ssc-miR-196b-5p;ssc-miR-199b-3p;ssc-miR-206;ssc-miR-21-3p;ssc-miR-22-3p;ssc-miR-221-5p;ssc-miR-29b;ssc-miR-29c;ssc-miR-30a-3p;ssc-miR-30e-3p;ssc-miR-324;ssc-miR-361-3p;ssc-miR-4339…
ssc_circ:chr4:85892566_85915590(-)	ENSSSCG00000006331	annot_exons	ssc-miR-103;ssc-miR-107;ssc-miR-1306-3p;ssc-miR-130b-5p;ssc-miR-1388;ssc-miR-219a;ssc-miR-22-5p;ssc-miR-32;ssc-miR-363;ssc-miR-490;ssc-miR-490-3p;ssc-miR-493-5p;ssc-miR-542-3p;ssc-miR-574-3p;ssc-miR-670;ssc-miR-7-3p;ssc-miR-7136-5p;ssc-miR-7140-3p;ssc-miR-874;ssc-miR-92a;ssc-miR-92b-3p;ssc-miR-9825-5p;ssc-miR-9857-5p
ssc_circ:chr18:24585543_24635281(+)	ENSSSCG00000016611	exon_intron	ssc-let-7f-3p;ssc-miR-1;ssc-miR-101;ssc-miR-103;ssc-miR-10382;ssc-miR-10383;ssc-miR-10387;ssc-miR-10388;ssc-miR-10389;ssc-miR-10390;ssc-miR-10391;ssc-miR-105-1;ssc-miR-105-2;ssc-miR-106a;ssc-miR-107;ssc-miR-10a-5p;ssc-miR-10b;ssc-miR-122-5p;ssc-miR-1224;ssc-miR-124a;ssc-miR-127;ssc-miR-1271-5p;ssc-miR-128;ssc-miR-1285;ssc-miR-1296-3p;ssc-miR-1296-5p;ssc-miR-129a-3p;ssc-miR-129a-5p;ssc-miR-129b;ss…
ssc_circ:chr17:28045027_28047838(+)	ENSSSCG00000028004	annot_exons	ssc-miR-103;ssc-miR-107;ssc-miR-125a;ssc-miR-125b;ssc-miR-135;ssc-miR-145-3p;ssc-miR-145-5p;ssc-miR-15a;ssc-miR-15b;ssc-miR-16;ssc-miR-195;ssc-miR-28-5p;ssc-miR-328;ssc-miR-338;ssc-miR-382;ssc-miR-424-5p;ssc-miR-497;ssc-miR-708-5p;ssc-miR-7136-3p;ssc-miR-7144-3p;ssc-miR-7857-3p;ssc-miR-92b-5p;ssc-miR-9808-3p
ssc_circ:chr4:76628598_76634942(-)	NA	intergenic	ssc-miR-1;ssc-miR-103;ssc-miR-10389;ssc-miR-10391;ssc-miR-105-1;ssc-miR-105-2;ssc-miR-107;ssc-miR-10a-5p;ssc-miR-10b;ssc-miR-124a;ssc-miR-128;ssc-miR-129a-3p;ssc-miR-129a-5p;ssc-miR-129b;ssc-miR-1306-5p;ssc-miR-130b-5p;ssc-miR-133a-3p;ssc-miR-133b;ssc-miR-138;ssc-miR-1388;ssc-miR-139-5p;ssc-miR-140-3p;ssc-miR-140-5p;ssc-miR-141;ssc-miR-142-3p;ssc-miR-143-5p;ssc-miR-145-3p;ssc-miR-145-5p;ssc-miR-1…
ssc_circ:chr18:24717336_24737483(+)	ENSSSCG00000016611	annot_exons	ssc-miR-101;ssc-miR-10391;ssc-miR-135;ssc-miR-196b-3p;ssc-miR-2320-5p;ssc-miR-296-3p;ssc-miR-29b;ssc-miR-29c;ssc-miR-320;ssc-miR-371-5p;ssc-miR-542-3p;ssc-miR-9808-3p
ssc_circ:chr14:106768146_106773252(-)	ENSSSCG00000010493	annot_exons	ssc-miR-124a;ssc-miR-1343;ssc-miR-183;ssc-miR-3613;ssc-miR-6782-3p;ssc-miR-7137-5p;ssc-miR-9788-3p;ssc-miR-9811-5p;ssc-miR-9838-5p;ssc-miR-9844-3p
ssc_circ:chr3:58048643_58049988(-)	ENSSSCG00000035478	annot_exons	ssc-miR-1296-3p;ssc-miR-2320-5p;ssc-miR-26b-3p;ssc-miR-28-5p;ssc-miR-29a-5p;ssc-miR-324;ssc-miR-33b-3p;ssc-miR-491;ssc-miR-708-5p;ssc-miR-7139-3p;ssc-miR-9806-5p;ssc-miR-9831-3p;ssc-miR-9838-5p
ssc_circ:chr2:10081948_10082649(-)	ENSSSCG00000013082	annot_exons	ssc-miR-130b-5p;ssc-miR-1468;ssc-miR-338;ssc-miR-450c-3p;ssc-miR-9817-5p
ssc_circ:chr6:18098039_18099295(-)	ENSSSCG00000025652	annot_exons	ssc-miR-10a-5p;ssc-miR-10b;ssc-miR-1224;ssc-miR-130b-5p;ssc-miR-1343;ssc-miR-135;ssc-miR-182;ssc-miR-202-3p;ssc-miR-30b-3p;ssc-miR-339-3p;ssc-miR-7-5p;ssc-miR-7135-3p;ssc-miR-7144-3p;ssc-miR-9800-3p
ssc_circ:chr1:202207302_202254632(-)	ENSSSCG00000028406	annot_exons	ssc-miR-10a-5p;ssc-miR-10b;ssc-miR-129a-5p;ssc-miR-129b;ssc-miR-135;ssc-miR-146a-3p;ssc-miR-193a-5p;ssc-miR-212;ssc-miR-214-3p;ssc-miR-30c-1-3p;ssc-miR-30c-3p;ssc-miR-339;ssc-miR-339-5p;ssc-miR-362;ssc-miR-365-5p;ssc-miR-383;ssc-miR-4334-3p;ssc-miR-452;ssc-miR-505;ssc-miR-532-3p;ssc-miR-7135-3p;ssc-miR-9790-3p;ssc-miR-9799-3p;ssc-miR-9818-3p;ssc-miR-9825-5p;ssc-miR-9829-5p;ssc-miR-9843-3p;ssc-miR…
ssc_circ:chr15:16258946_16286227(-)	ENSSSCG00000015692	annot_exons	ssc-miR-1285;ssc-miR-183;ssc-miR-194a-5p;ssc-miR-194b-3p;ssc-miR-194b-5p;ssc-miR-219b-3p;ssc-miR-22-3p;ssc-miR-28-5p;ssc-miR-29a-5p;ssc-miR-31;ssc-miR-326;ssc-miR-330;ssc-miR-345-5p;ssc-miR-34a;ssc-miR-34c;ssc-miR-362;ssc-miR-365-5p;ssc-miR-370;ssc-miR-425-5p;ssc-miR-4334-5p;ssc-miR-4335;ssc-miR-491;ssc-miR-708-5p;ssc-miR-7139-5p;ssc-miR-7142-3p;ssc-miR-7144-3p;ssc-miR-802;ssc-miR-9796-3p;ssc-miR…
ssc_circ:chr14:140957257_140960561(-)	ENSSSCG00000010768	annot_exons	ssc-miR-10386;ssc-miR-148a-5p;ssc-miR-148b-5p;ssc-miR-30b-3p;ssc-miR-331-3p;ssc-miR-365-3p;ssc-miR-432-3p;ssc-miR-4331-5p;ssc-miR-4334-5p
ssc_circ:chr10:48039240_48043296(-)	ENSSSCG00000011056	antisense	ssc-let-7a;ssc-let-7c;ssc-let-7d-5p;ssc-let-7e;ssc-let-7f-5p;ssc-let-7g;ssc-let-7i-5p;ssc-miR-1;ssc-miR-101;ssc-miR-106a;ssc-miR-125a;ssc-miR-125b;ssc-miR-127;ssc-miR-128;ssc-miR-1285;ssc-miR-1296-3p;ssc-miR-129a-3p;ssc-miR-142-3p;ssc-miR-145-3p;ssc-miR-145-5p;ssc-miR-1468;ssc-miR-146a-3p;ssc-miR-17-3p;ssc-miR-17-5p;ssc-miR-186-5p;ssc-miR-187;ssc-miR-18a;ssc-miR-18b;ssc-miR-194a-3p;ssc-miR-194a-5…
ssc_circ:chr4:36969987_36972557(+)	ENSSSCG00000006069	annot_exons	ssc-miR-124a;ssc-miR-125a;ssc-miR-125b;ssc-miR-150;ssc-miR-181a;ssc-miR-181b;ssc-miR-181c;ssc-miR-181d-5p;ssc-miR-22-5p;ssc-miR-26b-3p;ssc-miR-320;ssc-miR-545-5p;ssc-miR-7-3p;ssc-miR-9794-3p;ssc-miR-9815-3p;ssc-miR-9817-5p;ssc-miR-9851-3p;ssc-miR-9861-5p
ssc_circ:chr3:3189176_3197925(+)	ENSSSCG00000007574	annot_exons	ssc-miR-1306-5p;ssc-miR-148a-5p;ssc-miR-148b-5p;ssc-miR-328;ssc-miR-4331-3p;ssc-miR-4334-5p;ssc-miR-484;ssc-miR-7140-3p;ssc-miR-769-5p
ssc_circ:chr1:114880144_114881141(-)	ENSSSCG00000004600	exon_intron	ssc-miR-1277;ssc-miR-155-5p;ssc-miR-185;ssc-miR-296-3p;ssc-miR-345-3p;ssc-miR-429;ssc-miR-4335;ssc-miR-545-5p;ssc-miR-7139-5p;ssc-miR-9789-3p;ssc-miR-9816-3p;ssc-miR-9845-5p
ssc_circ:chr3:114743498_114749286(+)	ENSSSCG00000008591	annot_exons	ssc-miR-106a;ssc-miR-145-3p;ssc-miR-145-5p;ssc-miR-1468;ssc-miR-17-5p;ssc-miR-190a;ssc-miR-190b;ssc-miR-20a-5p;ssc-miR-20b;ssc-miR-29b;ssc-miR-29c;ssc-miR-376b;ssc-miR-381-3p;ssc-miR-432-3p;ssc-miR-490;ssc-miR-490-3p;ssc-miR-7139-5p;ssc-miR-9788-3p;ssc-miR-9806-5p
ssc_circ:chr4:76694150_76702091(-)	ENSSSCG00000031906	annot_exons	ssc-miR-133a-3p;ssc-miR-182;ssc-miR-20a-3p;ssc-miR-224;ssc-miR-374a-5p;ssc-miR-374b-5p;ssc-miR-574-5p;ssc-miR-7136-5p;ssc-miR-7137-3p;ssc-miR-7137-5p;ssc-miR-9816-3p
ssc_circ:chr1:205515399_205527866(-)	ENSSSCG00000005178	annot_exons	ssc-miR-126-5p;ssc-miR-146a-3p;ssc-miR-1842;ssc-miR-204;ssc-miR-218-3p;ssc-miR-2483;ssc-miR-26b-3p;ssc-miR-29a-5p;ssc-miR-339-3p;ssc-miR-33b-3p;ssc-miR-382;ssc-miR-4339;ssc-miR-670;ssc-miR-7135-5p;ssc-miR-9812-3p;ssc-miR-9819-5p;ssc-miR-9843-3p;ssc-miR-99a-3p
ssc_circ:chr10:5770011_5777849(+)	ENSSSCG00000010811	annot_exons	ssc-miR-1224;ssc-miR-1306-5p;ssc-miR-17-3p;ssc-miR-2320-3p;ssc-miR-2411;ssc-miR-30a-5p;ssc-miR-30b-5p;ssc-miR-30c-5p;ssc-miR-30d;ssc-miR-30e-5p;ssc-miR-339-3p;ssc-miR-370;ssc-miR-383;ssc-miR-532-3p;ssc-miR-7139-5p;ssc-miR-7142-5p;ssc-miR-9824-5p;ssc-miR-9850-5p
ssc_circ:chr7:22889916_22939311(-)	ENSSSCG00000041364	intronic	ssc-let-7a;ssc-let-7c;ssc-let-7d-5p;ssc-let-7e;ssc-let-7f-5p;ssc-let-7g;ssc-let-7i-5p;ssc-miR-1;ssc-miR-101;ssc-miR-103;ssc-miR-10382;ssc-miR-10383;ssc-miR-10384;ssc-miR-10386;ssc-miR-10387;ssc-miR-10388;ssc-miR-10389;ssc-miR-10391;ssc-miR-105-1;ssc-miR-105-2;ssc-miR-106a;ssc-miR-107;ssc-miR-10a-3p;ssc-miR-10a-5p;ssc-miR-10b;ssc-miR-122-3p;ssc-miR-122-5p;ssc-miR-1224;ssc-miR-124a;ssc-miR-125a;ssc…
ssc_circ:chr4:118112546_118119066(-)	ENSSSCG00000006871	annot_exons	ssc-miR-146a-5p;ssc-miR-146b;ssc-miR-150;ssc-miR-186-3p;ssc-miR-190a;ssc-miR-190b;ssc-miR-21-3p;ssc-miR-216;ssc-miR-500-5p;ssc-miR-6516;ssc-miR-660;ssc-miR-7138-5p;ssc-miR-9827-5p;ssc-miR-9862-3p
ssc_circ:chr10:5761746_5777849(+)	ENSSSCG00000010811	annot_exons	ssc-miR-105-1;ssc-miR-105-2;ssc-miR-1224;ssc-miR-1306-5p;ssc-miR-130b-5p;ssc-miR-17-3p;ssc-miR-19a;ssc-miR-19b;ssc-miR-2320-3p;ssc-miR-2411;ssc-miR-30a-5p;ssc-miR-30b-5p;ssc-miR-30c-5p;ssc-miR-30d;ssc-miR-30e-5p;ssc-miR-339-3p;ssc-miR-370;ssc-miR-383;ssc-miR-532-3p;ssc-miR-7139-5p;ssc-miR-7142-5p;ssc-miR-9824-5p;ssc-miR-9850-5p
ssc_circ:chr4:122275847_122285360(-)	ENSSSCG00000039854	annot_exons	ssc-let-7a;ssc-let-7c;ssc-let-7d-5p;ssc-let-7e;ssc-let-7f-5p;ssc-let-7g;ssc-let-7i-5p;ssc-miR-133a-5p;ssc-miR-186-3p;ssc-miR-186-5p;ssc-miR-199a-5p;ssc-miR-199b-5p;ssc-miR-21-3p;ssc-miR-4334-5p;ssc-miR-490;ssc-miR-490-3p;ssc-miR-9790-3p;ssc-miR-9792-5p;ssc-miR-9798-3p;ssc-miR-98
ssc_circ:chr7:91104405_91105338(+)	ENSSSCG00000033295	annot_exons	ssc-miR-136-5p;ssc-miR-151-5p;ssc-miR-205;ssc-miR-26b-3p;ssc-miR-28-5p;ssc-miR-532-5p;ssc-miR-670;ssc-miR-708-5p;ssc-miR-769-5p;ssc-miR-9805-3p;ssc-miR-9820-5p
ssc_circ:chr1:119542574_119558581(+)	ENSSSCG00000004622	annot_exons	ssc-miR-145-5p;ssc-miR-151-5p;ssc-miR-28-5p;ssc-miR-339-3p;ssc-miR-361-3p;ssc-miR-362;ssc-miR-455-3p;ssc-miR-615;ssc-miR-708-5p
ssc_circ:chr14:112705127_112714985(-)	ENSSSCG00000010566	annot_exons	ssc-miR-1224;ssc-miR-145-5p;ssc-miR-18a;ssc-miR-18b;ssc-miR-212;ssc-miR-217;ssc-miR-4334-5p;ssc-miR-484;ssc-miR-671-3p;ssc-miR-7140-3p;ssc-miR-7143-3p;ssc-miR-885-3p;ssc-miR-9804-5p;ssc-miR-9815-3p;ssc-miR-9851-3p
ssc_circ:chr6:119963438_119981373(+)	ENSSSCG00000003744	annot_exons	ssc-miR-10383;ssc-miR-136-3p;ssc-miR-193a-3p;ssc-miR-199a-5p;ssc-miR-199b-5p;ssc-miR-326;ssc-miR-330;ssc-miR-345-3p;ssc-miR-4331-5p;ssc-miR-490-5p;ssc-miR-504;ssc-miR-615;ssc-miR-671-3p;ssc-miR-9805-3p;ssc-miR-9842-5p
ssc_circ:chrX:40629210_40634199(-)	ENSSSCG00000051064	exon_intron	ssc-let-7f-3p;ssc-miR-103;ssc-miR-10382;ssc-miR-10386;ssc-miR-10391;ssc-miR-107;ssc-miR-122-5p;ssc-miR-1224;ssc-miR-124a;ssc-miR-125a;ssc-miR-125b;ssc-miR-127;ssc-miR-1296-5p;ssc-miR-129a-5p;ssc-miR-129b;ssc-miR-1306-5p;ssc-miR-140-3p;ssc-miR-142-5p;ssc-miR-144;ssc-miR-145-3p;ssc-miR-146a-3p;ssc-miR-151-3p;ssc-miR-15a;ssc-miR-15b;ssc-miR-16;ssc-miR-1842;ssc-miR-186-3p;ssc-miR-190b;ssc-miR-194a-3p…
ssc_circ:chr4:31972148_31996226(-)	ENSSSCG00000006038	annot_exons	ssc-miR-143-3p;ssc-miR-194b-3p;ssc-miR-205;ssc-miR-2320-3p;ssc-miR-378;ssc-miR-378b-3p;ssc-miR-676-5p;ssc-miR-7135-3p;ssc-miR-7136-5p;ssc-miR-7143-5p;ssc-miR-9791-3p
ssc_circ:chr12:31220402_31223236(+)	ENSSSCG00000017601	annot_exons	ssc-miR-1;ssc-miR-10387;ssc-miR-1343;ssc-miR-136-5p;ssc-miR-181a;ssc-miR-181b;ssc-miR-181c;ssc-miR-181d-5p;ssc-miR-206;ssc-miR-23b;ssc-miR-26b-3p;ssc-miR-450b-3p;ssc-miR-450c-3p;ssc-miR-499-3p;ssc-miR-664-3p;ssc-miR-7141-5p;ssc-miR-9814-3p;ssc-miR-9817-5p;ssc-miR-9825-5p;ssc-miR-9828-3p
ssc_circ:chr7:74347837_74366126(+)	ENSSSCG00000001977	exon_intron	ssc-let-7f-3p;ssc-miR-100;ssc-miR-103;ssc-miR-107;ssc-miR-10a-5p;ssc-miR-10b;ssc-miR-127;ssc-miR-1271-5p;ssc-miR-128;ssc-miR-1285;ssc-miR-1296-3p;ssc-miR-1296-5p;ssc-miR-129a-5p;ssc-miR-129b;ssc-miR-132;ssc-miR-136-3p;ssc-miR-138;ssc-miR-139-5p;ssc-miR-140-3p;ssc-miR-145-5p;ssc-miR-149;ssc-miR-155-3p;ssc-miR-15a;ssc-miR-15b;ssc-miR-16;ssc-miR-1839-3p;ssc-miR-1842;ssc-miR-185;ssc-miR-186-3p;ssc-mi…
ssc_circ:chr7:19147980_19167430(-)	ENSSSCG00000001085	exon_intron	ssc-let-7a;ssc-let-7c;ssc-let-7d-5p;ssc-let-7e;ssc-let-7f-5p;ssc-let-7g;ssc-let-7i-5p;ssc-miR-103;ssc-miR-10388;ssc-miR-107;ssc-miR-1224;ssc-miR-125a;ssc-miR-125b;ssc-miR-127;ssc-miR-1271-3p;ssc-miR-128;ssc-miR-1296-3p;ssc-miR-1296-5p;ssc-miR-129a-5p;ssc-miR-129b;ssc-miR-1306-5p;ssc-miR-1343;ssc-miR-135;ssc-miR-136-5p;ssc-miR-137;ssc-miR-140-3p;ssc-miR-140-5p;ssc-miR-142-5p;ssc-miR-143-3p;ssc-miR…
ssc_circ:chr4:62178830_62187826(+)	ENSSSCG00000006179	annot_exons	ssc-miR-126-5p;ssc-miR-376a-5p;ssc-miR-450c-3p;ssc-miR-493-5p;ssc-miR-582-5p
ssc_circ:chr13:52855297_52876892(-)	ENSSSCG00000027675	exon_intron	ssc-let-7f-3p;ssc-miR-1;ssc-miR-101;ssc-miR-103;ssc-miR-10382;ssc-miR-10384;ssc-miR-10387;ssc-miR-10389;ssc-miR-10391;ssc-miR-105-1;ssc-miR-105-2;ssc-miR-106a;ssc-miR-107;ssc-miR-10a-5p;ssc-miR-10b;ssc-miR-122-3p;ssc-miR-1224;ssc-miR-124a;ssc-miR-125a;ssc-miR-125b;ssc-miR-126-5p;ssc-miR-127;ssc-miR-1271-3p;ssc-miR-1271-5p;ssc-miR-128;ssc-miR-1296-5p;ssc-miR-129a-5p;ssc-miR-129b;ssc-miR-1306-5p;ss…
ssc_circ:chr18:21301169_21303712(+)	ENSSSCG00000022865	annot_exons	ssc-miR-1285;ssc-miR-182;ssc-miR-31;ssc-miR-365-3p;ssc-miR-370;ssc-miR-9;ssc-miR-9-1;ssc-miR-9-2;ssc-miR-9786-3p;ssc-miR-9860-5p
ssc_circ:chr2:143714160_143728301(+)	ENSSSCG00000025295	annot_exons	ssc-miR-1271-3p;ssc-miR-1343;ssc-miR-136-3p;ssc-miR-145-5p;ssc-miR-146a-5p;ssc-miR-146b;ssc-miR-218-3p;ssc-miR-34a;ssc-miR-34c;ssc-miR-4339;ssc-miR-551a;ssc-miR-7135-5p;ssc-miR-7136-5p;ssc-miR-9;ssc-miR-9-1;ssc-miR-9-2
ssc_circ:chr4:76733066_76734622(-)	ENSSSCG00000031906	annot_exons	ssc-miR-103;ssc-miR-10391;ssc-miR-107;ssc-miR-140-3p;ssc-miR-192;ssc-miR-193a-3p;ssc-miR-215;ssc-miR-299;ssc-miR-339-3p;ssc-miR-370;ssc-miR-4338;ssc-miR-450b-3p;ssc-miR-450c-3p;ssc-miR-500-3p;ssc-miR-6529;ssc-miR-670;ssc-miR-6782-3p;ssc-miR-7143-5p;ssc-miR-9821-5p;ssc-miR-9822-3p;ssc-miR-9846-3p;ssc-miR-9847-3p;ssc-miR-9849-5p;ssc-miR-9852-3p
ssc_circ:chr1:241979932_241986258(+)	ENSSSCG00000005388	annot_exons	ssc-miR-130a;ssc-miR-130b-3p;ssc-miR-153;ssc-miR-202-3p;ssc-miR-212;ssc-miR-22-3p;ssc-miR-23a;ssc-miR-23b;ssc-miR-320;ssc-miR-4335;ssc-miR-4339;ssc-miR-452;ssc-miR-454;ssc-miR-545-5p;ssc-miR-628-3p;ssc-miR-7135-5p;ssc-miR-7138-5p;ssc-miR-7144-3p;ssc-miR-7144-5p;ssc-miR-9791-3p;ssc-miR-9802-3p;ssc-miR-9803-5p;ssc-miR-9828-3p;ssc-miR-9829-5p
ssc_circ:chr2:83861214_83870486(-)	ENSSSCG00000014076	annot_exons	ssc-miR-22-5p;ssc-miR-4331-3p;ssc-miR-4338;ssc-miR-9786-3p;ssc-miR-9817-5p;ssc-miR-9854-5p
ssc_circ:chr7:15922699_16013622(+)	ENSSSCG00000001080	annot_exons	ssc-miR-10a-5p;ssc-miR-10b;ssc-miR-1388;ssc-miR-142-3p;ssc-miR-199a-3p;ssc-miR-214-5p;ssc-miR-26b-3p;ssc-miR-30a-3p;ssc-miR-30e-3p;ssc-miR-339;ssc-miR-339-5p;ssc-miR-4334-3p;ssc-miR-664-5p;ssc-miR-9;ssc-miR-9-1;ssc-miR-9-2;ssc-miR-9846-3p;ssc-miR-9850-5p
ssc_circ:chrX:46345680_46354249(-)	ENSSSCG00000012328	annot_exons	ssc-miR-141;ssc-miR-144;ssc-miR-149;ssc-miR-15a;ssc-miR-15b;ssc-miR-16;ssc-miR-186-5p;ssc-miR-195;ssc-miR-202-3p;ssc-miR-24-3p;ssc-miR-301;ssc-miR-361-3p;ssc-miR-424-5p;ssc-miR-484;ssc-miR-497;ssc-miR-505;ssc-miR-7134-5p;ssc-miR-7144-5p;ssc-miR-9790-3p;ssc-miR-9796-3p;ssc-miR-9815-3p;ssc-miR-9820-5p
ssc_circ:chr11:4338231_4345913(+)	ENSSSCG00000009300	annot_exons	ssc-miR-103;ssc-miR-10388;ssc-miR-10391;ssc-miR-107;ssc-miR-1224;ssc-miR-1306-5p;ssc-miR-130b-5p;ssc-miR-185;ssc-miR-370;ssc-miR-382;ssc-miR-432-5p;ssc-miR-7137-3p;ssc-miR-7142-3p;ssc-miR-9844-3p
ssc_circ:chr2:89692984_89746157(+)	ENSSSCG00000014127	annot_exons	ssc-miR-148a-5p;ssc-miR-148b-5p;ssc-miR-151-5p;ssc-miR-194a-3p;ssc-miR-210;ssc-miR-370;ssc-miR-423-3p;ssc-miR-7136-5p;ssc-miR-9786-3p;ssc-miR-9824-5p;ssc-miR-9838-5p
ssc_circ:chr17:52987380_52998000(-)	ENSSSCG00000007478	annot_exons	ssc-miR-1343;ssc-miR-2366;ssc-miR-4335;ssc-miR-542-5p;ssc-miR-9;ssc-miR-9-1;ssc-miR-9-2;ssc-miR-9811-5p
ssc_circ:chr1:119728606_119735315(-)	ENSSSCG00000004624	annot_exons	ssc-miR-24-3p;ssc-miR-376a-5p;ssc-miR-670;ssc-miR-676-5p;ssc-miR-7144-5p;ssc-miR-9790-3p;ssc-miR-9850-5p;ssc-miR-9859-3p
ssc_circ:chr6:91566041_91575552(+)	ENSSSCG00000003627	annot_exons	ssc-miR-122-5p;ssc-miR-125a;ssc-miR-125b;ssc-miR-141;ssc-miR-143-3p;ssc-miR-146a-5p;ssc-miR-146b;ssc-miR-345-5p;ssc-miR-4338;ssc-miR-676-5p;ssc-miR-7135-3p;ssc-miR-7136-3p;ssc-miR-769-3p;ssc-miR-9813-5p;ssc-miR-9817-5p;ssc-miR-9828-3p;ssc-miR-9829-5p;ssc-miR-9851-3p
ssc_circ:chr12:27490741_27499620(-)	ENSSSCG00000017592	annot_exons	ssc-miR-137;ssc-miR-141;ssc-miR-30b-3p;ssc-miR-340;ssc-miR-432-5p;ssc-miR-450b-5p;ssc-miR-670;ssc-miR-9831-3p;ssc-miR-9832-3p;ssc-miR-9842-5p;ssc-miR-9847-3p
ssc_circ:chr6:46104858_46105348(-)	ENSSSCG00000002935	annot_exons	ssc-miR-150;ssc-miR-338;ssc-miR-339-3p;ssc-miR-4339;ssc-miR-499-3p;ssc-miR-7135-5p;ssc-miR-9858-5p
ssc_circ:chr3:2829223_2831893(+)	ENSSSCG00000007574	annot_exons	ssc-miR-138;ssc-miR-335;ssc-miR-338;ssc-miR-450b-5p;ssc-miR-452;ssc-miR-7138-5p;ssc-miR-9856-3p
ssc_circ:chr1:22274446_22352249(+)	ENSSSCG00000004138	exon_intron	ssc-let-7f-3p;ssc-miR-101;ssc-miR-10383;ssc-miR-10384;ssc-miR-10391;ssc-miR-105-1;ssc-miR-105-2;ssc-miR-125a;ssc-miR-125b;ssc-miR-128;ssc-miR-130b-5p;ssc-miR-132;ssc-miR-1343;ssc-miR-135;ssc-miR-140-3p;ssc-miR-140-5p;ssc-miR-141;ssc-miR-143-3p;ssc-miR-146a-5p;ssc-miR-146b;ssc-miR-148a-3p;ssc-miR-148b-3p;ssc-miR-150;ssc-miR-151-3p;ssc-miR-152;ssc-miR-155-3p;ssc-miR-182;ssc-miR-183;ssc-miR-1839-5p;…
ssc_circ:chr15:109436411_109438001(-)	ENSSSCG00000016127	annot_exons	ssc-miR-10383;ssc-miR-1277;ssc-miR-130b-5p;ssc-miR-136-3p;ssc-miR-148a-3p;ssc-miR-148b-3p;ssc-miR-152;ssc-miR-2483;ssc-miR-370;ssc-miR-424-3p;ssc-miR-7-5p;ssc-miR-9786-3p;ssc-miR-9820-5p;ssc-miR-9823-5p;ssc-miR-9841-3p;ssc-miR-9844-3p
ssc_circ:chr13:133984022_133987630(+)	ENSSSCG00000011848	annot_exons	ssc-miR-128;ssc-miR-1285;ssc-miR-129a-3p;ssc-miR-130b-5p;ssc-miR-20a-3p;ssc-miR-218-3p;ssc-miR-22-5p;ssc-miR-2366;ssc-miR-2483;ssc-miR-26b-3p;ssc-miR-27a;ssc-miR-27b-3p;ssc-miR-324;ssc-miR-326;ssc-miR-330;ssc-miR-361-3p;ssc-miR-378;ssc-miR-378b-3p;ssc-miR-676-5p;ssc-miR-9794-3p;ssc-miR-9830-5p
ssc_circ:chr12:14564246_14569779(-)	ENSSSCG00000028925	annot_exons	ssc-miR-10386;ssc-miR-1343;ssc-miR-150;ssc-miR-376a-5p;ssc-miR-493-5p
ssc_circ:chr1:190665201_190666540(+)	ENSSSCG00000005096	annot_exons	ssc-let-7f-3p;ssc-miR-20a-3p;ssc-miR-218-3p;ssc-miR-365-5p;ssc-miR-382;ssc-miR-670;ssc-miR-7135-3p;ssc-miR-9;ssc-miR-9-1;ssc-miR-9-2;ssc-miR-9789-3p;ssc-miR-9828-3p;ssc-miR-9838-5p;ssc-miR-9849-5p
ssc_circ:chr12:37287178_37355669(-)	ENSSSCG00000017676	annot_exons	ssc-miR-10383;ssc-miR-143-3p;ssc-miR-1468;ssc-miR-146a-3p;ssc-miR-150;ssc-miR-15a;ssc-miR-15b;ssc-miR-16;ssc-miR-17-3p;ssc-miR-195;ssc-miR-196b-3p;ssc-miR-214-5p;ssc-miR-2320-3p;ssc-miR-325;ssc-miR-335;ssc-miR-376a-3p;ssc-miR-424-5p;ssc-miR-452;ssc-miR-497;ssc-miR-499-5p;ssc-miR-7-5p;ssc-miR-7140-3p;ssc-miR-7144-3p;ssc-miR-7144-5p;ssc-miR-758;ssc-miR-9794-3p;ssc-miR-9802-3p;ssc-miR-9807-5p;ssc-mi…
ssc_circ:chr1:221674329_221675520(+)	ENSSSCG00000005243	annot_exons	ssc-miR-138;ssc-miR-150;ssc-miR-339-3p;ssc-miR-484;ssc-miR-582-5p;ssc-miR-6516
ssc_circ:chr8:55614208_55623888(-)	ENSSSCG00000027403	annot_exons	ssc-miR-129a-3p;ssc-miR-136-3p;ssc-miR-146a-3p;ssc-miR-150;ssc-miR-186-3p;ssc-miR-194a-5p;ssc-miR-194b-5p;ssc-miR-199a-3p;ssc-miR-202-3p;ssc-miR-208b;ssc-miR-217;ssc-miR-30a-5p;ssc-miR-30b-3p;ssc-miR-30b-5p;ssc-miR-30c-5p;ssc-miR-30d;ssc-miR-30e-5p;ssc-miR-325;ssc-miR-339;ssc-miR-339-5p;ssc-miR-345-5p;ssc-miR-365-5p;ssc-miR-411;ssc-miR-4334-3p;ssc-miR-450b-5p;ssc-miR-452;ssc-miR-455-5p;ssc-miR-48…
ssc_circ:chr15:106233837_106246706(+)	ENSSSCG00000016114	annot_exons	ssc-miR-10391;ssc-miR-129a-3p;ssc-miR-205;ssc-miR-2320-3p;ssc-miR-361-3p;ssc-miR-423-5p;ssc-miR-450b-5p;ssc-miR-503;ssc-miR-628-5p;ssc-miR-7135-3p;ssc-miR-7140-3p;ssc-miR-874;ssc-miR-9804-5p;ssc-miR-9840-3p
ssc_circ:chr11:5503065_5504002(+)	ENSSSCG00000009319	annot_exons	ssc-miR-1271-5p;ssc-miR-135;ssc-miR-138;ssc-miR-320;ssc-miR-339-3p;ssc-miR-96-5p
ssc_circ:chr13:200017893_200020785(+)	ENSSSCG00000012055	annot_exons	ssc-miR-132;ssc-miR-20a-3p;ssc-miR-31
ssc_circ:chr17:1179581_1182709(-)	ENSSSCG00000006970	annot_exons	ssc-let-7a;ssc-let-7c;ssc-let-7d-5p;ssc-let-7e;ssc-let-7f-5p;ssc-let-7g;ssc-let-7i-5p;ssc-miR-124a;ssc-miR-1271-3p;ssc-miR-17-3p;ssc-miR-181d-3p;ssc-miR-200b;ssc-miR-214-3p;ssc-miR-2320-5p;ssc-miR-24-3p;ssc-miR-29a-5p;ssc-miR-326;ssc-miR-330;ssc-miR-370;ssc-miR-429;ssc-miR-7134-5p;ssc-miR-9785-5p;ssc-miR-98;ssc-miR-9816-3p;ssc-miR-9824-5p;ssc-miR-9830-5p;ssc-miR-9835-3p;ssc-miR-9847-3p;ssc-miR-98…
ssc_circ:chr13:140805618_140811588(+)	ENSSSCG00000011901	annot_exons	ssc-miR-143-3p;ssc-miR-182;ssc-miR-1839-5p;ssc-miR-214-3p;ssc-miR-296-5p;ssc-miR-381-3p;ssc-miR-4339;ssc-miR-452;ssc-miR-7135-5p;ssc-miR-7144-3p;ssc-miR-9818-3p
ssc_circ:chr9:125200441_125209465(-)	ENSSSCG00000030217	annot_exons	ssc-miR-125a;ssc-miR-125b;ssc-miR-1271-3p;ssc-miR-1285;ssc-miR-133b;ssc-miR-1468;ssc-miR-151-3p;ssc-miR-202-3p;ssc-miR-214-5p;ssc-miR-2320-3p;ssc-miR-2483;ssc-miR-338;ssc-miR-370;ssc-miR-450b-3p;ssc-miR-9;ssc-miR-9-1;ssc-miR-9-2;ssc-miR-9787-3p;ssc-miR-9858-5p
ssc_circ:chr14:50541082_50541547(+)	ENSSSCG00000010095	one_exon	ssc-miR-22-5p;ssc-miR-26b-3p;ssc-miR-28-5p;ssc-miR-361-3p;ssc-miR-376a-3p;ssc-miR-432-3p;ssc-miR-450b-3p;ssc-miR-450b-5p;ssc-miR-708-5p;ssc-miR-7139-3p;ssc-miR-7144-3p;ssc-miR-9799-3p
ssc_circ:chr10:42185715_42194913(+)	ENSSSCG00000011025	annot_exons	ssc-miR-10383;ssc-miR-148a-3p;ssc-miR-148b-3p;ssc-miR-152;ssc-miR-22-5p;ssc-miR-30b-3p;ssc-miR-676-5p;ssc-miR-7136-3p;ssc-miR-7136-5p;ssc-miR-874;ssc-miR-9817-5p;ssc-miR-9838-5p
ssc_circ:chr5:9493241_9494173(+)	ENSSSCG00000000104	annot_exons	ssc-miR-1271-5p;ssc-miR-1285;ssc-miR-1306-5p;ssc-miR-155-3p;ssc-miR-24-1-5p;ssc-miR-24-2-5p;ssc-miR-345-5p;ssc-miR-370;ssc-miR-676-5p;ssc-miR-7143-3p;ssc-miR-96-5p;ssc-miR-9850-5p
ssc_circ:chr14:132485606_132488764(+)	ENSSSCG00000010719	annot_exons	ssc-miR-139-3p;ssc-miR-212;ssc-miR-362;ssc-miR-432-5p;ssc-miR-542-3p;ssc-miR-7-5p;ssc-miR-9820-5p;ssc-miR-9829-5p
ssc_circ:chr11:24857303_24858237(-)	ENSSSCG00000009431	annot_exons	ssc-miR-10386;ssc-miR-122-3p;ssc-miR-196b-3p;ssc-miR-9803-5p
ssc_circ:chr4:83253912_83260866(-)	ENSSSCG00000006306	annot_exons	ssc-miR-10389;ssc-miR-128;ssc-miR-499-3p;ssc-miR-9825-5p
ssc_circ:chr15:104931876_104932213(+)	ENSSSCG00000028157	one_exon	ssc-miR-202-5p;ssc-miR-24-3p;ssc-miR-432-5p;ssc-miR-6529;ssc-miR-664-3p;ssc-miR-671-5p;ssc-miR-9830-5p;ssc-miR-9847-3p
ssc_circ:chr17:169913_184314(-)	ENSSSCG00000007001	annot_exons	ssc-miR-135;ssc-miR-1839-5p;ssc-miR-2411;ssc-miR-486;ssc-miR-9838-5p
ssc_circ:chr12:1853295_1922863(-)	ENSSSCG00000017139	annot_exons	ssc-miR-181a;ssc-miR-181b;ssc-miR-181d-5p;ssc-miR-19a;ssc-miR-19b;ssc-miR-212;ssc-miR-296-5p;ssc-miR-339-3p;ssc-miR-4331-3p;ssc-miR-7144-3p;ssc-miR-9829-5p
ssc_circ:chr12:60348042_60376920(-)	ENSSSCG00000018049	annot_exons	ssc-miR-1224;ssc-miR-1307;ssc-miR-132;ssc-miR-1388;ssc-miR-139-3p;ssc-miR-143-3p;ssc-miR-145-3p;ssc-miR-2320-3p;ssc-miR-30b-3p;ssc-miR-411;ssc-miR-421-3p;ssc-miR-432-3p;ssc-miR-432-5p;ssc-miR-4335;ssc-miR-500-3p;ssc-miR-500-5p;ssc-miR-532-3p;ssc-miR-670;ssc-miR-7136-3p;ssc-miR-7138-3p;ssc-miR-7139-5p;ssc-miR-7143-5p;ssc-miR-9;ssc-miR-9-1;ssc-miR-9-2;ssc-miR-9797-3p;ssc-miR-9808-3p;ssc-miR-9825-5p…
ssc_circ:chr15:138613017_138614428(-)	ENSSSCG00000024777	exon_intron	ssc-miR-10383;ssc-miR-10391;ssc-miR-124a;ssc-miR-1271-5p;ssc-miR-139-3p;ssc-miR-140-3p;ssc-miR-181d-3p;ssc-miR-1842;ssc-miR-185;ssc-miR-199a-5p;ssc-miR-199b-5p;ssc-miR-205;ssc-miR-208b;ssc-miR-214-3p;ssc-miR-221-5p;ssc-miR-2320-3p;ssc-miR-2320-5p;ssc-miR-24-3p;ssc-miR-2411;ssc-miR-30b-3p;ssc-miR-326;ssc-miR-330;ssc-miR-339-3p;ssc-miR-361-3p;ssc-miR-383;ssc-miR-421-3p;ssc-miR-4335;ssc-miR-484;ssc-…
ssc_circ:chr13:55885663_55899512(-)	ENSSSCG00000011522	annot_exons	ssc-miR-141;ssc-miR-202-3p;ssc-miR-22-3p;ssc-miR-499-3p;ssc-miR-628-5p
ssc_circ:chr1:20819147_20821172(-)	ENSSSCG00000004123	annot_exons	ssc-miR-105-1;ssc-miR-105-2;ssc-miR-1296-5p;ssc-miR-218-3p;ssc-miR-296-5p;ssc-miR-432-5p;ssc-miR-769-5p;ssc-miR-96-5p;ssc-miR-9797-3p;ssc-miR-9817-5p
ssc_circ:chr18:24578356_24613823(+)	ENSSSCG00000016611	annot_exons	ssc-miR-140-3p;ssc-miR-27b-5p;ssc-miR-30a-5p;ssc-miR-30d;ssc-miR-30e-5p;ssc-miR-545-5p;ssc-miR-676-3p;ssc-miR-676-5p;ssc-miR-7135-3p;ssc-miR-7142-5p;ssc-miR-7144-3p;ssc-miR-9829-5p;ssc-miR-9844-3p
ssc_circ:chr3:16964040_16971275(-)	ENSSSCG00000029029	annot_exons	ssc-miR-1;ssc-miR-10383;ssc-miR-133a-3p;ssc-miR-145-3p;ssc-miR-149;ssc-miR-181a;ssc-miR-181b;ssc-miR-181c;ssc-miR-181d-5p;ssc-miR-18a;ssc-miR-18b;ssc-miR-192;ssc-miR-194a-3p;ssc-miR-206;ssc-miR-212;ssc-miR-215;ssc-miR-219a;ssc-miR-22-5p;ssc-miR-221-5p;ssc-miR-29a-5p;ssc-miR-30c-1-3p;ssc-miR-30c-3p;ssc-miR-32;ssc-miR-320;ssc-miR-338;ssc-miR-340;ssc-miR-362;ssc-miR-363;ssc-miR-370;ssc-miR-4334-5p;s…
ssc_circ:chr17:5727206_5733109(-)	ENSSSCG00000006995	annot_exons	ssc-miR-105-1;ssc-miR-1271-5p;ssc-miR-205;ssc-miR-542-3p;ssc-miR-96-5p;ssc-miR-9795-3p;ssc-miR-9811-5p;ssc-miR-9817-5p
ssc_circ:chr1:253957057_253959670(-)	ENSSSCG00000020987	annot_exons	ssc-miR-10389;ssc-miR-105-1;ssc-miR-105-2;ssc-miR-1271-3p;ssc-miR-145-5p;ssc-miR-15a;ssc-miR-15b;ssc-miR-16;ssc-miR-17-3p;ssc-miR-183;ssc-miR-191;ssc-miR-194a-5p;ssc-miR-194b-5p;ssc-miR-195;ssc-miR-199b-3p;ssc-miR-21-3p;ssc-miR-24-3p;ssc-miR-296-5p;ssc-miR-29b;ssc-miR-29c;ssc-miR-365-5p;ssc-miR-423-5p;ssc-miR-424-5p;ssc-miR-4331-3p;ssc-miR-4338;ssc-miR-490;ssc-miR-490-3p;ssc-miR-497;ssc-miR-499-3…
ssc_circ:chr10:701826_705049(-)	ENSSSCG00000032055	annot_exons	ssc-miR-138;ssc-miR-194b-3p;ssc-miR-214-3p;ssc-miR-345-5p;ssc-miR-370;ssc-miR-421-5p;ssc-miR-769-3p;ssc-miR-9842-5p
ssc_circ:chr14:114531718_114535685(-)	ENSSSCG00000010604	annot_exons	ssc-miR-10386;ssc-miR-1249;ssc-miR-128;ssc-miR-1306-5p;ssc-miR-214-3p;ssc-miR-22-5p;ssc-miR-326;ssc-miR-330;ssc-miR-362;ssc-miR-4335;ssc-miR-4338;ssc-miR-4339;ssc-miR-7135-5p;ssc-miR-7142-5p;ssc-miR-7144-3p;ssc-miR-9849-5p
ssc_circ:chr3:26328980_26337389(+)	ENSSSCG00000007866	annot_exons	ssc-let-7a;ssc-let-7c;ssc-let-7d-5p;ssc-let-7e;ssc-let-7f-5p;ssc-let-7g;ssc-let-7i-5p;ssc-miR-148a-5p;ssc-miR-148b-5p;ssc-miR-320;ssc-miR-338;ssc-miR-33b-5p;ssc-miR-376a-3p;ssc-miR-582-3p;ssc-miR-98
ssc_circ:chr13:43269743_43314110(+)	ENSSSCG00000048263	exon_intron	ssc-let-7a;ssc-let-7c;ssc-let-7d-5p;ssc-let-7e;ssc-let-7f-3p;ssc-let-7f-5p;ssc-let-7g;ssc-let-7i-3p;ssc-let-7i-5p;ssc-miR-1;ssc-miR-101;ssc-miR-103;ssc-miR-10382;ssc-miR-10383;ssc-miR-10384;ssc-miR-10387;ssc-miR-10388;ssc-miR-10389;ssc-miR-10390;ssc-miR-10391;ssc-miR-105-1;ssc-miR-105-2;ssc-miR-106a;ssc-miR-107;ssc-miR-10a-3p;ssc-miR-10a-5p;ssc-miR-10b;ssc-miR-122-5p;ssc-miR-1224;ssc-miR-124a;ssc…
ssc_circ:chr5:6010064_6020984(+)	ENSSSCG00000000037	annot_exons	ssc-miR-133b;ssc-miR-30b-3p;ssc-miR-323;ssc-miR-339-3p;ssc-miR-3613;ssc-miR-365-5p;ssc-miR-670;ssc-miR-7139-5p;ssc-miR-7857-3p;ssc-miR-9;ssc-miR-9-1;ssc-miR-9-2;ssc-miR-9807-5p
ssc_circ:chr10:20469603_20481282(-)	ENSSSCG00000010900	annot_exons	ssc-miR-100;ssc-miR-10391;ssc-miR-148a-3p;ssc-miR-148b-3p;ssc-miR-151-3p;ssc-miR-152;ssc-miR-499-3p;ssc-miR-7136-3p;ssc-miR-99a-5p;ssc-miR-99b
ssc_circ:chr11:18284009_18290494(-)	ENSSSCG00000009395	annot_exons	ssc-miR-129a-5p;ssc-miR-129b;ssc-miR-146a-3p;ssc-miR-301;ssc-miR-362;ssc-miR-664-3p;ssc-miR-9794-3p;ssc-miR-9817-5p;ssc-miR-9842-5p;ssc-miR-9843-3p
ssc_circ:chr10:57250368_57252743(-)	ENSSSCG00000011103	annot_exons	ssc-miR-124a;ssc-miR-199a-5p;ssc-miR-199b-5p;ssc-miR-490-5p;ssc-miR-9784-5p
ssc_circ:chr17:25124204_25132019(-)	ENSSSCG00000007080	annot_exons	ssc-miR-10384;ssc-miR-124a;ssc-miR-31;ssc-miR-365-5p;ssc-miR-370;ssc-miR-4331-3p;ssc-miR-628-5p;ssc-miR-7139-5p;ssc-miR-7141-5p;ssc-miR-9789-3p;ssc-miR-9825-5p;ssc-miR-9851-3p;ssc-miR-9858-5p
ssc_circ:chr4:3115414_3137676(+)	ENSSSCG00000005934	annot_exons	ssc-miR-10383;ssc-miR-10391;ssc-miR-127;ssc-miR-139-3p;ssc-miR-194a-5p;ssc-miR-194b-5p;ssc-miR-217;ssc-miR-28-5p;ssc-miR-338;ssc-miR-339-3p;ssc-miR-432-3p;ssc-miR-671-5p;ssc-miR-708-5p;ssc-miR-7140-5p;ssc-miR-9811-5p;ssc-miR-9820-5p;ssc-miR-9824-5p
ssc_circ:chr13:173598529_173601872(-)	NA	intergenic	ssc-miR-103;ssc-miR-107;ssc-miR-124a;ssc-miR-125a;ssc-miR-125b;ssc-miR-127;ssc-miR-129a-5p;ssc-miR-129b;ssc-miR-130b-5p;ssc-miR-136-5p;ssc-miR-140-3p;ssc-miR-143-3p;ssc-miR-146a-3p;ssc-miR-155-5p;ssc-miR-182;ssc-miR-1839-3p;ssc-miR-1842;ssc-miR-186-5p;ssc-miR-190a;ssc-miR-190b;ssc-miR-194a-3p;ssc-miR-199a-3p;ssc-miR-199b-3p;ssc-miR-20a-3p;ssc-miR-214-3p;ssc-miR-219b-3p;ssc-miR-2320-3p;ssc-miR-232…
ssc_circ:chr4:2792392_2793098(+)	ENSSSCG00000038397	annot_exons	ssc-miR-129a-3p;ssc-miR-145-3p;ssc-miR-181d-3p;ssc-miR-186-5p;ssc-miR-7139-3p;ssc-miR-9790-3p
ssc_circ:chr10:1226095_1286096(+)	NA	intergenic	ssc-let-7a;ssc-let-7c;ssc-let-7d-3p;ssc-let-7d-5p;ssc-let-7e;ssc-let-7f-3p;ssc-let-7f-5p;ssc-let-7g;ssc-let-7i-3p;ssc-let-7i-5p;ssc-miR-1;ssc-miR-100;ssc-miR-101;ssc-miR-103;ssc-miR-10382;ssc-miR-10383;ssc-miR-10384;ssc-miR-10386;ssc-miR-10387;ssc-miR-10388;ssc-miR-10389;ssc-miR-10390;ssc-miR-10391;ssc-miR-105-1;ssc-miR-105-2;ssc-miR-106a;ssc-miR-107;ssc-miR-10a-5p;ssc-miR-10b;ssc-miR-122-5p;ssc-…
ssc_circ:chr11:24850053_24854657(-)	ENSSSCG00000009431	annot_exons	ssc-miR-130a;ssc-miR-130b-3p;ssc-miR-136-5p;ssc-miR-149;ssc-miR-1842;ssc-miR-193a-3p;ssc-miR-214-5p;ssc-miR-219a;ssc-miR-26a;ssc-miR-26b-5p;ssc-miR-338;ssc-miR-424-3p;ssc-miR-452;ssc-miR-454;ssc-miR-664-3p;ssc-miR-9792-5p
ssc_circ:chr13:151200864_151265264(-)	ENSSSCG00000027275	exon_intron	ssc-let-7a;ssc-let-7c;ssc-let-7d-5p;ssc-let-7e;ssc-let-7f-3p;ssc-let-7f-5p;ssc-let-7g;ssc-let-7i-5p;ssc-miR-1;ssc-miR-103;ssc-miR-10382;ssc-miR-10387;ssc-miR-10388;ssc-miR-10389;ssc-miR-10391;ssc-miR-107;ssc-miR-122-3p;ssc-miR-122-5p;ssc-miR-124a;ssc-miR-125a;ssc-miR-125b;ssc-miR-1271-5p;ssc-miR-1285;ssc-miR-1296-5p;ssc-miR-129a-3p;ssc-miR-129a-5p;ssc-miR-129b;ssc-miR-130a;ssc-miR-130b-3p;ssc-miR…
ssc_circ:chr13:34799994_34814973(-)	ENSSSCG00000035824	annot_exons	ssc-let-7a;ssc-let-7c;ssc-let-7d-5p;ssc-let-7e;ssc-let-7f-5p;ssc-let-7g;ssc-let-7i-5p;ssc-miR-136-3p;ssc-miR-139-5p;ssc-miR-183;ssc-miR-33b-5p;ssc-miR-374a-5p;ssc-miR-375;ssc-miR-383;ssc-miR-7-5p;ssc-miR-874;ssc-miR-9;ssc-miR-9-1;ssc-miR-9-2;ssc-miR-98;ssc-miR-9816-3p;ssc-miR-9845-5p
ssc_circ:chr5:2906978_2911166(-)	ENSSSCG00000031441	annot_exons	ssc-miR-10383;ssc-miR-214-3p;ssc-miR-339-3p;ssc-miR-378;ssc-miR-378b-3p;ssc-miR-381-5p;ssc-miR-4338;ssc-miR-9806-5p;ssc-miR-9817-5p;ssc-miR-9846-3p;ssc-miR-9858-5p
ssc_circ:chr11:12137091_12137437(-)	ENSSSCG00000033919	one_exon	ssc-miR-1306-5p;ssc-miR-204;ssc-miR-2320-3p;ssc-miR-2411;ssc-miR-4338;ssc-miR-9805-3p
ssc_circ:chr13:132335769_132367470(-)	ENSSSCG00000031147	annot_exons	ssc-miR-148a-5p;ssc-miR-148b-5p;ssc-miR-17-3p;ssc-miR-200b;ssc-miR-429;ssc-miR-4339;ssc-miR-452;ssc-miR-676-5p;ssc-miR-7135-5p;ssc-miR-9789-3p;ssc-miR-9809-3p;ssc-miR-9817-5p
ssc_circ:chr17:62107961_62114089(-)	ENSSSCG00000038631	annot_exons	ssc-miR-10391;ssc-miR-127;ssc-miR-1271-3p;ssc-miR-1296-5p;ssc-miR-1307;ssc-miR-130b-5p;ssc-miR-15a;ssc-miR-15b;ssc-miR-16;ssc-miR-184;ssc-miR-187;ssc-miR-195;ssc-miR-199a-5p;ssc-miR-199b-5p;ssc-miR-26a;ssc-miR-26b-5p;ssc-miR-378;ssc-miR-378b-3p;ssc-miR-383;ssc-miR-424-5p;ssc-miR-4331-5p;ssc-miR-484;ssc-miR-497;ssc-miR-671-3p;ssc-miR-7138-5p;ssc-miR-7142-5p;ssc-miR-744;ssc-miR-9798-3p;ssc-miR-9810…
ssc_circ:chr6:65266429_65268757(-)	ENSSSCG00000039516	intronic	ssc-miR-10384;ssc-miR-10391;ssc-miR-105-1;ssc-miR-105-2;ssc-miR-124a;ssc-miR-128;ssc-miR-1343;ssc-miR-135;ssc-miR-139-3p;ssc-miR-145-5p;ssc-miR-151-5p;ssc-miR-15a;ssc-miR-15b;ssc-miR-16;ssc-miR-184;ssc-miR-1842;ssc-miR-187;ssc-miR-193a-5p;ssc-miR-195;ssc-miR-196b-3p;ssc-miR-21-3p;ssc-miR-212;ssc-miR-22-3p;ssc-miR-2320-5p;ssc-miR-24-3p;ssc-miR-27a;ssc-miR-27b-3p;ssc-miR-29a-5p;ssc-miR-30b-3p;ssc-m…
ssc_circ:chr18:20960752_20961555(+)	ENSSSCG00000022865	one_exon	ssc-miR-10383;ssc-miR-124a;ssc-miR-128;ssc-miR-136-5p;ssc-miR-186-3p;ssc-miR-18a;ssc-miR-18b;ssc-miR-27a;ssc-miR-27b-3p;ssc-miR-296-5p;ssc-miR-31;ssc-miR-4334-5p;ssc-miR-500-3p;ssc-miR-7144-5p;ssc-miR-9788-3p;ssc-miR-9810-3p;ssc-miR-9820-5p;ssc-miR-9825-5p;ssc-miR-9828-3p;ssc-miR-9846-3p;ssc-miR-9857-5p
ssc_circ:chr13:147798573_147807973(-)	ENSSSCG00000022081	annot_exons	ssc-miR-140-5p;ssc-miR-24-3p;ssc-miR-26a;ssc-miR-26b-5p;ssc-miR-328;ssc-miR-4339;ssc-miR-484;ssc-miR-491;ssc-miR-574-5p;ssc-miR-664-3p;ssc-miR-7135-5p;ssc-miR-7136-5p;ssc-miR-7137-3p;ssc-miR-9;ssc-miR-9-1;ssc-miR-9-2;ssc-miR-9810-3p;ssc-miR-9812-3p;ssc-miR-9813-5p;ssc-miR-9816-3p;ssc-miR-9838-5p
ssc_circ:chr7:80343073_80346071(+)	ENSSSCG00000002245	annot_exons	ssc-miR-10388;ssc-miR-10391;ssc-miR-130b-5p;ssc-miR-181c;ssc-miR-216;ssc-miR-221-3p;ssc-miR-222;ssc-miR-370;ssc-miR-376b;ssc-miR-383;ssc-miR-7135-3p;ssc-miR-9803-5p;ssc-miR-9840-3p
ssc_circ:chr12:59821853_59822490(+)	ENSSSCG00000018045	annot_exons	#N/A
ssc_circ:chr11:555885_562934(-)	ENSSSCG00000009569	annot_exons	ssc-miR-20a-3p;ssc-miR-28-5p;ssc-miR-450b-5p;ssc-miR-676-5p;ssc-miR-708-5p;ssc-miR-7144-5p;ssc-miR-9787-3p;ssc-miR-9831-3p;ssc-miR-9834-5p
ssc_circ:chr6:79875804_79876991(-)	ENSSSCG00000003514	annot_exons	ssc-miR-10383;ssc-miR-1343;ssc-miR-193a-3p;ssc-miR-2320-5p;ssc-miR-326;ssc-miR-330;ssc-miR-423-5p;ssc-miR-4335;ssc-miR-484;ssc-miR-500-3p;ssc-miR-615;ssc-miR-628-5p;ssc-miR-7-5p;ssc-miR-7138-3p;ssc-miR-9805-3p;ssc-miR-9820-5p;ssc-miR-9838-5p
ssc_circ:chr14:944149_945397(+)	ENSSSCG00000028033	annot_exons	ssc-miR-193a-5p;ssc-miR-320;ssc-miR-383;ssc-miR-7144-5p;ssc-miR-9811-5p;ssc-miR-9848-3p
ssc_circ:chr13:73619280_73631399(+)	ENSSSCG00000011628	annot_exons	ssc-let-7f-3p;ssc-miR-10384;ssc-miR-1224;ssc-miR-136-5p;ssc-miR-137;ssc-miR-142-5p;ssc-miR-143-3p;ssc-miR-148a-5p;ssc-miR-148b-5p;ssc-miR-185;ssc-miR-186-3p;ssc-miR-202-3p;ssc-miR-20a-3p;ssc-miR-217;ssc-miR-219a;ssc-miR-2483;ssc-miR-32;ssc-miR-320;ssc-miR-338;ssc-miR-345-3p;ssc-miR-383;ssc-miR-421-3p;ssc-miR-4334-5p;ssc-miR-490-5p;ssc-miR-6529;ssc-miR-671-5p;ssc-miR-7139-3p;ssc-miR-7144-3p;ssc-mi…
ssc_circ:chr1:167209708_167216246(+)	ENSSSCG00000004968	annot_exons	ssc-miR-10389;ssc-miR-187;ssc-miR-365-3p;ssc-miR-4338;ssc-miR-450b-3p;ssc-miR-455-5p;ssc-miR-615;ssc-miR-628-5p;ssc-miR-9830-5p;ssc-miR-9854-5p
ssc_circ:chr13:73237139_73245807(-)	ENSSSCG00000031557	exon_intron	ssc-let-7f-3p;ssc-miR-100;ssc-miR-10382;ssc-miR-10383;ssc-miR-10388;ssc-miR-10391;ssc-miR-105-1;ssc-miR-105-2;ssc-miR-106a;ssc-miR-1224;ssc-miR-125a;ssc-miR-125b;ssc-miR-128;ssc-miR-1285;ssc-miR-1296-5p;ssc-miR-1306-3p;ssc-miR-1306-5p;ssc-miR-132;ssc-miR-133a-3p;ssc-miR-133a-5p;ssc-miR-1343;ssc-miR-135;ssc-miR-136-5p;ssc-miR-137;ssc-miR-138;ssc-miR-1388;ssc-miR-140-3p;ssc-miR-141;ssc-miR-143-3p;s…
ssc_circ:chr6:163299858_163384931(+)	ENSSSCG00000003881	annot_exons	ssc-miR-125a;ssc-miR-125b;ssc-miR-130b-5p;ssc-miR-193a-3p;ssc-miR-194a-3p;ssc-miR-202-3p;ssc-miR-27a;ssc-miR-27b-3p;ssc-miR-29a-3p;ssc-miR-29b;ssc-miR-29c;ssc-miR-30a-3p;ssc-miR-30e-3p;ssc-miR-326;ssc-miR-330;ssc-miR-342;ssc-miR-361-5p;ssc-miR-362;ssc-miR-371-5p;ssc-miR-374a-3p;ssc-miR-374b-3p;ssc-miR-432-5p;ssc-miR-4334-5p;ssc-miR-490;ssc-miR-490-3p;ssc-miR-490-5p;ssc-miR-500-5p;ssc-miR-574-5p;s…
ssc_circ:chr5:34470911_34502196(+)	ENSSSCG00000000502	annot_exons	ssc-miR-101;ssc-miR-10391;ssc-miR-105-1;ssc-miR-105-2;ssc-miR-125a;ssc-miR-125b;ssc-miR-183;ssc-miR-27a;ssc-miR-27b-3p;ssc-miR-29b;ssc-miR-29c;ssc-miR-301;ssc-miR-326;ssc-miR-330;ssc-miR-670;ssc-miR-7143-5p;ssc-miR-9796-3p;ssc-miR-9802-3p;ssc-miR-9842-5p;ssc-miR-9851-3p
ssc_circ:chr17:22296588_22317483(-)	ENSSSCG00000007074	annot_exons	ssc-miR-31;ssc-miR-450b-5p;ssc-miR-7136-3p;ssc-miR-7139-5p;ssc-miR-9795-3p
ssc_circ:chr8:38909096_38914541(+)	ENSSSCG00000008830	annot_exons	ssc-miR-133a-3p;ssc-miR-138;ssc-miR-2366;ssc-miR-29a-5p;ssc-miR-487b;ssc-miR-500-3p;ssc-miR-542-3p;ssc-miR-9849-5p
ssc_circ:chr17:25124204_25125658(-)	ENSSSCG00000007080	annot_exons	ssc-miR-124a;ssc-miR-31;ssc-miR-365-5p;ssc-miR-7141-5p;ssc-miR-9825-5p;ssc-miR-9851-3p;ssc-miR-9858-5p
ssc_circ:chr11:49262112_49263275(-)	ENSSSCG00000009473	annot_exons	ssc-miR-193a-5p;ssc-miR-212;ssc-miR-24-3p;ssc-miR-542-3p;ssc-miR-7139-5p;ssc-miR-7143-3p;ssc-miR-9;ssc-miR-9-1;ssc-miR-9-2;ssc-miR-9791-3p;ssc-miR-9829-5p
ssc_circ:chr4:97661383_97670174(-)	ENSSSCG00000006620	annot_exons	ssc-miR-17-3p;ssc-miR-185;ssc-miR-362;ssc-miR-365-5p;ssc-miR-376c;ssc-miR-490-5p;ssc-miR-670;ssc-miR-9821-5p;ssc-miR-9822-3p;ssc-miR-9824-5p
ssc_circ:chr1:14069211_14074352(+)	ENSSSCG00000004082	annot_exons	ssc-let-7a;ssc-let-7c;ssc-let-7d-5p;ssc-let-7e;ssc-let-7f-5p;ssc-let-7g;ssc-let-7i-5p;ssc-miR-10383;ssc-miR-10389;ssc-miR-10390;ssc-miR-106a;ssc-miR-1224;ssc-miR-1277;ssc-miR-1343;ssc-miR-148a-5p;ssc-miR-148b-5p;ssc-miR-149;ssc-miR-17-5p;ssc-miR-182;ssc-miR-1842;ssc-miR-205;ssc-miR-20a-5p;ssc-miR-20b;ssc-miR-2483;ssc-miR-29a-5p;ssc-miR-30b-3p;ssc-miR-31;ssc-miR-450c-3p;ssc-miR-503;ssc-miR-7144-5p…
ssc_circ:chr4:66850312_66858243(-)	ENSSSCG00000006199	annot_exons	ssc-miR-1285;ssc-miR-1468;ssc-miR-181d-3p;ssc-miR-2320-3p;ssc-miR-486;ssc-miR-9805-3p;ssc-miR-9830-5p;ssc-miR-9836-3p;ssc-miR-9839-5p
ssc_circ:chr3:88233932_88295724(+)	NA	intergenic	ssc-let-7a;ssc-let-7c;ssc-let-7d-5p;ssc-let-7e;ssc-let-7f-3p;ssc-let-7f-5p;ssc-let-7g;ssc-let-7i-5p;ssc-miR-1;ssc-miR-101;ssc-miR-103;ssc-miR-10382;ssc-miR-10387;ssc-miR-10388;ssc-miR-10389;ssc-miR-10390;ssc-miR-10391;ssc-miR-105-1;ssc-miR-105-2;ssc-miR-106a;ssc-miR-107;ssc-miR-122-3p;ssc-miR-122-5p;ssc-miR-1224;ssc-miR-124a;ssc-miR-125a;ssc-miR-125b;ssc-miR-126-5p;ssc-miR-127;ssc-miR-1271-3p;ssc…
ssc_circ:chr18:24550155_24578477(+)	ENSSSCG00000016611	annot_exons	ssc-miR-136-5p;ssc-miR-145-5p;ssc-miR-146a-3p;ssc-miR-196b-3p;ssc-miR-202-5p;ssc-miR-20a-3p;ssc-miR-21-3p;ssc-miR-216;ssc-miR-29b;ssc-miR-29c;ssc-miR-30a-5p;ssc-miR-30d;ssc-miR-30e-5p;ssc-miR-365-3p;ssc-miR-371-5p;ssc-miR-376a-3p;ssc-miR-376b;ssc-miR-382;ssc-miR-545-5p;ssc-miR-7-5p;ssc-miR-7135-3p;ssc-miR-7143-5p;ssc-miR-9786-3p;ssc-miR-9843-3p;ssc-miR-9844-3p
ssc_circ:chr17:22296588_22333786(-)	ENSSSCG00000007074	exon_intron	ssc-let-7a;ssc-let-7c;ssc-let-7d-3p;ssc-let-7d-5p;ssc-let-7e;ssc-let-7f-5p;ssc-let-7g;ssc-let-7i-5p;ssc-miR-1;ssc-miR-101;ssc-miR-103;ssc-miR-10388;ssc-miR-10389;ssc-miR-10390;ssc-miR-10391;ssc-miR-105-1;ssc-miR-105-2;ssc-miR-106a;ssc-miR-107;ssc-miR-10a-5p;ssc-miR-10b;ssc-miR-125a;ssc-miR-125b;ssc-miR-126-5p;ssc-miR-128;ssc-miR-1285;ssc-miR-1296-5p;ssc-miR-129a-3p;ssc-miR-129a-5p;ssc-miR-129b;ss…
ssc_circ:chr15:105076047_105078519(+)	ENSSSCG00000031271	annot_exons	ssc-miR-132;ssc-miR-143-5p;ssc-miR-146a-3p;ssc-miR-148a-3p;ssc-miR-148b-3p;ssc-miR-152;ssc-miR-186-3p;ssc-miR-199a-5p;ssc-miR-199b-5p;ssc-miR-219a;ssc-miR-22-3p;ssc-miR-22-5p;ssc-miR-301;ssc-miR-455-3p;ssc-miR-652;ssc-miR-9843-3p
ssc_circ:chr16:53031114_53117260(-)	ENSSSCG00000017000	exon_intron	ssc-let-7a;ssc-let-7c;ssc-let-7d-5p;ssc-let-7e;ssc-let-7f-3p;ssc-let-7f-5p;ssc-let-7g;ssc-let-7i-5p;ssc-miR-1;ssc-miR-100;ssc-miR-101;ssc-miR-103;ssc-miR-10387;ssc-miR-10389;ssc-miR-10390;ssc-miR-10391;ssc-miR-105-1;ssc-miR-105-2;ssc-miR-106a;ssc-miR-107;ssc-miR-10a-5p;ssc-miR-10b;ssc-miR-122-5p;ssc-miR-1224;ssc-miR-124a;ssc-miR-125a;ssc-miR-125b;ssc-miR-126-5p;ssc-miR-127;ssc-miR-1271-3p;ssc-miR…
ssc_circ:chr1:215749638_215750211(-)	ENSSSCG00000005201	annot_exons	ssc-miR-30a-3p;ssc-miR-30e-3p;ssc-miR-7142-5p
ssc_circ:chr17:13786220_13796255(-)	ENSSSCG00000032601	annot_exons	ssc-miR-125a;ssc-miR-125b;ssc-miR-1307;ssc-miR-205;ssc-miR-214-3p;ssc-miR-361-3p;ssc-miR-423-5p;ssc-miR-4338;ssc-miR-4339;ssc-miR-7135-5p;ssc-miR-874
ssc_circ:chr15:93239180_93243693(+)	ENSSSCG00000016033	annot_exons	ssc-miR-148a-3p;ssc-miR-148b-3p;ssc-miR-152;ssc-miR-191;ssc-miR-194b-3p;ssc-miR-331-5p;ssc-miR-542-3p;ssc-miR-9834-5p;ssc-miR-9850-5p
ssc_circ:chr14:87515935_87521413(-)	ENSSSCG00000010357	annot_exons	ssc-let-7f-3p;ssc-miR-143-5p;ssc-miR-145-5p;ssc-miR-148a-3p;ssc-miR-148b-3p;ssc-miR-152;ssc-miR-183;ssc-miR-18a;ssc-miR-18b;ssc-miR-196a;ssc-miR-196b-5p;ssc-miR-20a-3p;ssc-miR-22-5p;ssc-miR-221-5p;ssc-miR-2320-3p;ssc-miR-30a-3p;ssc-miR-30e-3p;ssc-miR-4339;ssc-miR-493-5p;ssc-miR-664-5p;ssc-miR-7135-5p;ssc-miR-9832-3p;ssc-miR-9855-5p
ssc_circ:chr4:76581881_76640165(-)	ENSSSCG00000046734	exon_intron	ssc-let-7a;ssc-let-7c;ssc-let-7d-5p;ssc-let-7e;ssc-let-7f-3p;ssc-let-7f-5p;ssc-let-7g;ssc-let-7i-5p;ssc-miR-1;ssc-miR-101;ssc-miR-103;ssc-miR-10382;ssc-miR-10384;ssc-miR-10388;ssc-miR-10389;ssc-miR-10390;ssc-miR-10391;ssc-miR-105-1;ssc-miR-105-2;ssc-miR-107;ssc-miR-10a-5p;ssc-miR-10b;ssc-miR-1224;ssc-miR-1249;ssc-miR-124a;ssc-miR-125a;ssc-miR-125b;ssc-miR-126-5p;ssc-miR-127;ssc-miR-1271-3p;ssc-mi…
ssc_circ:chr5:94468982_94470304(+)	ENSSSCG00000000926	annot_exons	ssc-miR-214-5p;ssc-miR-7138-5p;ssc-miR-7142-5p;ssc-miR-9803-5p;ssc-miR-9812-3p
ssc_circ:chr12:35952253_35960199(+)	ENSSSCG00000017668	annot_exons	ssc-miR-10389;ssc-miR-106a;ssc-miR-146a-3p;ssc-miR-15a;ssc-miR-15b;ssc-miR-16;ssc-miR-17-5p;ssc-miR-195;ssc-miR-200b;ssc-miR-20a-5p;ssc-miR-20b;ssc-miR-28-5p;ssc-miR-369;ssc-miR-383;ssc-miR-424-5p;ssc-miR-429;ssc-miR-4331-3p;ssc-miR-452;ssc-miR-497;ssc-miR-628-5p;ssc-miR-708-5p;ssc-miR-7139-5p;ssc-miR-9817-5p;ssc-miR-9843-3p;ssc-miR-9844-3p
ssc_circ:chr15:84781597_84786807(-)	ENSSSCG00000016005	annot_exons	ssc-miR-103;ssc-miR-107;ssc-miR-150;ssc-miR-193a-5p;ssc-miR-218;ssc-miR-218-5p;ssc-miR-218b;ssc-miR-545-3p;ssc-miR-7-3p;ssc-miR-7144-3p;ssc-miR-9804-5p;ssc-miR-9812-3p;ssc-miR-9817-5p;ssc-miR-9858-5p
ssc_circ:chr1:227918274_227932487(-)	ENSSSCG00000005269	annot_exons	ssc-miR-130b-5p;ssc-miR-193a-5p;ssc-miR-194a-5p;ssc-miR-194b-5p;ssc-miR-212;ssc-miR-218;ssc-miR-218-5p;ssc-miR-218b;ssc-miR-221-5p;ssc-miR-30a-3p;ssc-miR-30b-3p;ssc-miR-30e-3p;ssc-miR-411;ssc-miR-421-3p;ssc-miR-425-5p;ssc-miR-432-5p;ssc-miR-4331-3p;ssc-miR-532-5p;ssc-miR-6529;ssc-miR-671-3p;ssc-miR-7138-3p;ssc-miR-802;ssc-miR-9804-5p;ssc-miR-9807-5p;ssc-miR-9844-3p
ssc_circ:chr1:253694235_253702133(-)	ENSSSCG00000047560	exon_intron	ssc-miR-10382;ssc-miR-10390;ssc-miR-122-3p;ssc-miR-1249;ssc-miR-128;ssc-miR-1296-3p;ssc-miR-1296-5p;ssc-miR-129a-3p;ssc-miR-129a-5p;ssc-miR-129b;ssc-miR-1306-5p;ssc-miR-133a-3p;ssc-miR-133b;ssc-miR-1343;ssc-miR-139-5p;ssc-miR-140-3p;ssc-miR-141;ssc-miR-144;ssc-miR-145-3p;ssc-miR-145-5p;ssc-miR-146a-5p;ssc-miR-146b;ssc-miR-148a-3p;ssc-miR-148b-3p;ssc-miR-149;ssc-miR-151-3p;ssc-miR-152;ssc-miR-153;…
ssc_circ:chr17:3390438_3399856(+)	ENSSSCG00000021988	annot_exons	ssc-miR-382;ssc-miR-4338;ssc-miR-450a;ssc-miR-450c-5p;ssc-miR-493-3p;ssc-miR-9785-5p
ssc_circ:chrAEMK02000361.1:637883_657686(-)	ENSSSCG00000000959	exon_intron	ssc-let-7a;ssc-let-7c;ssc-let-7d-5p;ssc-let-7e;ssc-let-7f-5p;ssc-let-7g;ssc-let-7i-5p;ssc-miR-1;ssc-miR-101;ssc-miR-103;ssc-miR-10382;ssc-miR-10388;ssc-miR-10389;ssc-miR-10390;ssc-miR-10391;ssc-miR-105-1;ssc-miR-105-2;ssc-miR-107;ssc-miR-10a-5p;ssc-miR-10b;ssc-miR-122-5p;ssc-miR-1224;ssc-miR-1249;ssc-miR-124a;ssc-miR-125a;ssc-miR-125b;ssc-miR-127;ssc-miR-1271-3p;ssc-miR-1271-5p;ssc-miR-128;ssc-mi…
ssc_circ:chr2:40282162_40282699(-)	ENSSSCG00000021688	annot_exons	ssc-miR-122-5p;ssc-miR-1306-5p;ssc-miR-1468;ssc-miR-196b-3p;ssc-miR-29a-3p;ssc-miR-29b;ssc-miR-29c;ssc-miR-664-5p
ssc_circ:chr5:83006262_83016830(+)	ENSSSCG00000000871	annot_exons	ssc-miR-10389;ssc-miR-186-3p;ssc-miR-191;ssc-miR-381-5p;ssc-miR-6529;ssc-miR-7139-5p;ssc-miR-7140-3p;ssc-miR-9829-5p;ssc-miR-9850-5p
ssc_circ:chr3:73046115_73059202(+)	ENSSSCG00000008339	annot_exons	ssc-miR-1;ssc-miR-130a;ssc-miR-130b-3p;ssc-miR-130b-5p;ssc-miR-182;ssc-miR-196a;ssc-miR-196b-5p;ssc-miR-19a;ssc-miR-19b;ssc-miR-206;ssc-miR-26b-3p;ssc-miR-27b-5p;ssc-miR-361-5p;ssc-miR-362;ssc-miR-374a-3p;ssc-miR-374b-3p;ssc-miR-376b;ssc-miR-381-3p;ssc-miR-421-3p;ssc-miR-432-3p;ssc-miR-454;ssc-miR-676-5p;ssc-miR-7142-3p;ssc-miR-7144-5p;ssc-miR-9811-5p;ssc-miR-9814-3p;ssc-miR-9828-3p
ssc_circ:chr8:16728875_16755944(-)	ENSSSCG00000008753	annot_exons	ssc-miR-10388;ssc-miR-124a;ssc-miR-20a-3p;ssc-miR-22-5p;ssc-miR-383;ssc-miR-9821-5p;ssc-miR-9822-3p
ssc_circ:chr6:168856047_168858417(-)	ENSSSCG00000003965	annot_exons	ssc-miR-145-3p;ssc-miR-218;ssc-miR-218-5p;ssc-miR-218b;ssc-miR-26b-3p;ssc-miR-376a-5p;ssc-miR-4334-5p;ssc-miR-9853-5p
ssc_circ:chr18:24578356_24635281(+)	ENSSSCG00000016611	annot_exons	ssc-miR-140-3p;ssc-miR-140-5p;ssc-miR-27b-5p;ssc-miR-299;ssc-miR-30a-5p;ssc-miR-30d;ssc-miR-30e-5p;ssc-miR-374a-5p;ssc-miR-374b-5p;ssc-miR-376b;ssc-miR-432-5p;ssc-miR-4337;ssc-miR-545-5p;ssc-miR-676-3p;ssc-miR-676-5p;ssc-miR-7135-3p;ssc-miR-7142-5p;ssc-miR-7144-3p;ssc-miR-9829-5p;ssc-miR-9844-3p
ssc_circ:chr10:5761746_5772004(+)	ENSSSCG00000010811	annot_exons	ssc-miR-105-1;ssc-miR-105-2;ssc-miR-1224;ssc-miR-1306-5p;ssc-miR-130b-5p;ssc-miR-17-3p;ssc-miR-19a;ssc-miR-19b;ssc-miR-2411;ssc-miR-339-3p;ssc-miR-383;ssc-miR-7139-5p;ssc-miR-9824-5p;ssc-miR-9850-5p
ssc_circ:chr6:1051422_1057079(-)	ENSSSCG00000035967	annot_exons	ssc-miR-1224;ssc-miR-148a-5p;ssc-miR-148b-5p;ssc-miR-17-3p;ssc-miR-193a-3p;ssc-miR-212;ssc-miR-26b-3p;ssc-miR-296-3p;ssc-miR-361-3p;ssc-miR-484;ssc-miR-532-3p;ssc-miR-7144-3p;ssc-miR-744;ssc-miR-9829-5p
ssc_circ:chr15:33443400_33444270(+)	NA	intergenic	ssc-miR-127;ssc-miR-1296-3p;ssc-miR-140-3p;ssc-miR-148a-3p;ssc-miR-148b-3p;ssc-miR-151-5p;ssc-miR-152;ssc-miR-17-3p;ssc-miR-1842;ssc-miR-194a-3p;ssc-miR-21-3p;ssc-miR-214-5p;ssc-miR-221-5p;ssc-miR-2411;ssc-miR-331-3p;ssc-miR-335;ssc-miR-338;ssc-miR-339-3p;ssc-miR-33b-3p;ssc-miR-365-3p;ssc-miR-370;ssc-miR-383;ssc-miR-4334-5p;ssc-miR-4337;ssc-miR-505;ssc-miR-542-3p;ssc-miR-542-5p;ssc-miR-7138-5p;ss…
ssc_circ:chr2:82982339_82987046(+)	ENSSSCG00000028317	annot_exons	ssc-miR-10391;ssc-miR-133a-5p;ssc-miR-15a;ssc-miR-15b;ssc-miR-16;ssc-miR-195;ssc-miR-218;ssc-miR-218-5p;ssc-miR-218b;ssc-miR-2411;ssc-miR-30a-3p;ssc-miR-30e-3p;ssc-miR-424-5p;ssc-miR-489;ssc-miR-490-5p;ssc-miR-497;ssc-miR-9828-3p;ssc-miR-9845-5p
ssc_circ:chr2:89266459_89278885(+)	ENSSSCG00000014126	annot_exons	ssc-miR-10388;ssc-miR-1271-5p;ssc-miR-132;ssc-miR-133a-5p;ssc-miR-133b;ssc-miR-135;ssc-miR-142-5p;ssc-miR-144;ssc-miR-1468;ssc-miR-15a;ssc-miR-15b;ssc-miR-16;ssc-miR-1842;ssc-miR-186-3p;ssc-miR-186-5p;ssc-miR-195;ssc-miR-20a-3p;ssc-miR-212;ssc-miR-217;ssc-miR-2320-5p;ssc-miR-30a-3p;ssc-miR-30e-3p;ssc-miR-33b-3p;ssc-miR-423-5p;ssc-miR-424-5p;ssc-miR-4337;ssc-miR-497;ssc-miR-532-3p;ssc-miR-7135-3p;…
ssc_circ:chr1:267525106_267545008(+)	ENSSSCG00000005607	annot_exons	ssc-miR-10a-5p;ssc-miR-10b;ssc-miR-135;ssc-miR-326;ssc-miR-328;ssc-miR-330;ssc-miR-432-3p;ssc-miR-489;ssc-miR-493-5p;ssc-miR-9824-5p
ssc_circ:chr8:130257256_130277496(+)	ENSSSCG00000026196	annot_exons	ssc-miR-130b-5p;ssc-miR-181a;ssc-miR-181b;ssc-miR-181c;ssc-miR-181d-5p;ssc-miR-383;ssc-miR-615;ssc-miR-628-5p;ssc-miR-6516;ssc-miR-7-5p;ssc-miR-7144-3p;ssc-miR-9829-5p;ssc-miR-9844-3p;ssc-miR-9858-5p
ssc_circ:chr3:78289762_78290558(+)	ENSSSCG00000025751	antisense	ssc-miR-105-1;ssc-miR-125a;ssc-miR-125b;ssc-miR-145-3p;ssc-miR-151-3p;ssc-miR-204;ssc-miR-218-3p;ssc-miR-27a;ssc-miR-27b-3p;ssc-miR-326;ssc-miR-330;ssc-miR-365-3p;ssc-miR-383;ssc-miR-421-3p;ssc-miR-499-3p;ssc-miR-676-5p;ssc-miR-9802-3p;ssc-miR-9834-5p;ssc-miR-9841-3p
ssc_circ:chr3:57463050_57465341(+)	ENSSSCG00000008208	annot_exons	ssc-miR-15a;ssc-miR-15b;ssc-miR-16;ssc-miR-186-3p;ssc-miR-191;ssc-miR-195;ssc-miR-200b;ssc-miR-2366;ssc-miR-320;ssc-miR-381-5p;ssc-miR-424-5p;ssc-miR-429;ssc-miR-4331-3p;ssc-miR-452;ssc-miR-497;ssc-miR-7141-5p
ssc_circ:chr11:69105921_69131726(+)	ENSSSCG00000009522	annot_exons	ssc-miR-1306-5p;ssc-miR-219a;ssc-miR-424-3p;ssc-miR-9817-5p
ssc_circ:chr6:51124303_51145752(-)	ENSSSCG00000003080	antisense	ssc-miR-1;ssc-miR-101;ssc-miR-103;ssc-miR-10382;ssc-miR-10383;ssc-miR-10384;ssc-miR-10387;ssc-miR-10388;ssc-miR-10389;ssc-miR-10391;ssc-miR-105-1;ssc-miR-105-2;ssc-miR-107;ssc-miR-10a-5p;ssc-miR-10b;ssc-miR-122-5p;ssc-miR-1224;ssc-miR-125a;ssc-miR-125b;ssc-miR-127;ssc-miR-1271-3p;ssc-miR-128;ssc-miR-1285;ssc-miR-1296-3p;ssc-miR-1296-5p;ssc-miR-129a-3p;ssc-miR-129a-5p;ssc-miR-129b;ssc-miR-1306-5p;…
ssc_circ:chr9:20136920_20138153(+)	ENSSSCG00000014915	annot_exons	ssc-miR-135;ssc-miR-33b-5p;ssc-miR-432-3p;ssc-miR-489;ssc-miR-7144-3p
ssc_circ:chr4:124532103_124539837(+)	ENSSSCG00000006901	annot_exons	ssc-miR-17-3p;ssc-miR-383;ssc-miR-500-3p;ssc-miR-503;ssc-miR-7143-5p;ssc-miR-7857-3p
ssc_circ:chr1:57349315_57354474(-)	ENSSSCG00000004317	annot_exons	ssc-miR-10387;ssc-miR-140-5p;ssc-miR-146a-3p;ssc-miR-182;ssc-miR-205;ssc-miR-212;ssc-miR-2320-3p;ssc-miR-24-1-5p;ssc-miR-24-2-5p;ssc-miR-26b-3p;ssc-miR-29a-5p;ssc-miR-371-5p;ssc-miR-383;ssc-miR-670;ssc-miR-7142-3p;ssc-miR-9801-5p;ssc-miR-9829-5p;ssc-miR-9837-5p;ssc-miR-9843-3p;ssc-miR-9858-5p
ssc_circ:chr2:14885418_14887371(+)	ENSSSCG00000013223	annot_exons	ssc-miR-128;ssc-miR-196b-3p;ssc-miR-335;ssc-miR-378;ssc-miR-378b-3p;ssc-miR-425-5p;ssc-miR-452
ssc_circ:chr6:98701017_98703045(-)	ENSSSCG00000003682	annot_exons	ssc-miR-1224;ssc-miR-1307;ssc-miR-148a-3p;ssc-miR-148b-3p;ssc-miR-152;ssc-miR-221-5p;ssc-miR-34a;ssc-miR-34c;ssc-miR-9820-5p
ssc_circ:chr17:26706513_26713892(-)	ENSSSCG00000007094	annot_exons	ssc-miR-128;ssc-miR-17-3p;ssc-miR-4337;ssc-miR-545-3p;ssc-miR-7-3p;ssc-miR-7135-3p;ssc-miR-9805-3p;ssc-miR-9812-3p;ssc-miR-9817-5p;ssc-miR-9832-3p
ssc_circ:chr7:47969622_47971049(-)	ENSSSCG00000001765	annot_exons	ssc-miR-27a;ssc-miR-27b-3p;ssc-miR-28-5p;ssc-miR-484;ssc-miR-490;ssc-miR-490-3p;ssc-miR-708-5p;ssc-miR-9805-3p;ssc-miR-9838-5p
ssc_circ:chr12:7756469_7757319(-)	ENSSSCG00000017248	annot_exons	ssc-miR-146a-5p;ssc-miR-146b;ssc-miR-151-5p;ssc-miR-1839-5p;ssc-miR-219a;ssc-miR-22-3p;ssc-miR-221-5p;ssc-miR-29b;ssc-miR-29c;ssc-miR-4331-3p;ssc-miR-92b-5p;ssc-miR-9788-3p
ssc_circ:chr2:149811999_149813799(-)	ENSSSCG00000014428	annot_exons	ssc-miR-214-3p;ssc-miR-22-3p;ssc-miR-2483;ssc-miR-31;ssc-miR-9838-5p;ssc-miR-9858-5p
ssc_circ:chr2:8947587_8949544(+)	ENSSSCG00000022866	annot_exons	ssc-miR-140-3p;ssc-miR-146a-5p;ssc-miR-146b;ssc-miR-1842;ssc-miR-212;ssc-miR-29a-5p;ssc-miR-339-3p;ssc-miR-383;ssc-miR-423-5p;ssc-miR-7136-5p;ssc-miR-7137-3p
ssc_circ:chr12:36144955_36154292(+)	ENSSSCG00000017670	annot_exons	ssc-let-7a;ssc-let-7c;ssc-let-7d-5p;ssc-let-7e;ssc-let-7f-5p;ssc-let-7g;ssc-let-7i-5p;ssc-miR-103;ssc-miR-107;ssc-miR-1271-5p;ssc-miR-130b-5p;ssc-miR-15a;ssc-miR-15b;ssc-miR-16;ssc-miR-186-5p;ssc-miR-195;ssc-miR-219a;ssc-miR-22-5p;ssc-miR-26a;ssc-miR-26b-5p;ssc-miR-27b-5p;ssc-miR-361-3p;ssc-miR-421-3p;ssc-miR-424-5p;ssc-miR-497;ssc-miR-96-5p;ssc-miR-9790-3p;ssc-miR-98
ssc_circ:chr6:14658719_14666490(-)	ENSSSCG00000002739	annot_exons	ssc-miR-181a;ssc-miR-181b;ssc-miR-181c;ssc-miR-181d-5p;ssc-miR-216;ssc-miR-22-5p;ssc-miR-28-5p;ssc-miR-320;ssc-miR-345-5p;ssc-miR-361-3p;ssc-miR-382;ssc-miR-423-3p;ssc-miR-4331-5p;ssc-miR-671-3p;ssc-miR-708-5p;ssc-miR-9795-3p;ssc-miR-9850-5p;ssc-miR-9853-5p
ssc_circ:chr14:111837652_111867713(+)	ENSSSCG00000010556	annot_exons	ssc-miR-10382;ssc-miR-133b;ssc-miR-214-5p;ssc-miR-22-3p;ssc-miR-361-3p;ssc-miR-432-5p;ssc-miR-4331-3p;ssc-miR-4335;ssc-miR-450b-3p;ssc-miR-484;ssc-miR-628-5p;ssc-miR-9;ssc-miR-9-1;ssc-miR-9-2;ssc-miR-9797-3p;ssc-miR-9804-5p;ssc-miR-9811-5p
ssc_circ:chr9:130326633_130384896(-)	ENSSSCG00000015586	annot_exons	ssc-miR-1307;ssc-miR-148a-5p;ssc-miR-196b-3p;ssc-miR-214-3p;ssc-miR-22-5p;ssc-miR-30c-1-3p;ssc-miR-30c-3p;ssc-miR-339-3p;ssc-miR-4334-5p;ssc-miR-664-5p;ssc-miR-671-5p;ssc-miR-7144-3p;ssc-miR-9821-5p;ssc-miR-9822-3p;ssc-miR-9829-5p;ssc-miR-9846-3p
ssc_circ:chr12:50751715_50754749(+)	ENSSSCG00000017890	annot_exons	ssc-miR-1224;ssc-miR-218;ssc-miR-218-5p;ssc-miR-218b;ssc-miR-22-3p;ssc-miR-2483;ssc-miR-320;ssc-miR-326;ssc-miR-330;ssc-miR-339-3p;ssc-miR-4335;ssc-miR-542-3p;ssc-miR-7135-3p;ssc-miR-802;ssc-miR-9799-3p;ssc-miR-9817-5p;ssc-miR-9846-3p;ssc-miR-9855-5p
ssc_circ:chr9:6361824_6374618(+)	ENSSSCG00000014794	annot_exons	ssc-miR-1271-3p;ssc-miR-186-3p;ssc-miR-214-5p;ssc-miR-27b-5p;ssc-miR-299;ssc-miR-29b;ssc-miR-29c;ssc-miR-335;ssc-miR-370;ssc-miR-4331-3p;ssc-miR-484;ssc-miR-486;ssc-miR-7138-3p;ssc-miR-9788-3p
ssc_circ:chr1:170070318_170134677(+)	ENSSSCG00000041595	annot_exons	ssc-miR-10391;ssc-miR-106a;ssc-miR-128;ssc-miR-132;ssc-miR-133b;ssc-miR-135;ssc-miR-140-3p;ssc-miR-146a-5p;ssc-miR-146b;ssc-miR-15a;ssc-miR-15b;ssc-miR-16;ssc-miR-17-5p;ssc-miR-185;ssc-miR-194a-5p;ssc-miR-194b-5p;ssc-miR-195;ssc-miR-204;ssc-miR-20a-5p;ssc-miR-20b;ssc-miR-218-3p;ssc-miR-22-5p;ssc-miR-24-3p;ssc-miR-326;ssc-miR-330;ssc-miR-424-5p;ssc-miR-425-5p;ssc-miR-4335;ssc-miR-4339;ssc-miR-484;…
ssc_circ:chr7:109906158_109913183(-)	ENSSSCG00000027865	annot_exons	ssc-miR-10386;ssc-miR-141;ssc-miR-145-5p;ssc-miR-193a-5p;ssc-miR-22-3p;ssc-miR-382;ssc-miR-490;ssc-miR-490-3p;ssc-miR-7141-5p;ssc-miR-9;ssc-miR-9-1;ssc-miR-9-2;ssc-miR-9805-3p;ssc-miR-9859-3p
ssc_circ:chr18:24578356_24675875(+)	ENSSSCG00000016611	annot_exons	ssc-miR-140-3p;ssc-miR-140-5p;ssc-miR-27b-5p;ssc-miR-299;ssc-miR-30a-5p;ssc-miR-30d;ssc-miR-30e-5p;ssc-miR-374a-5p;ssc-miR-374b-5p;ssc-miR-376b;ssc-miR-432-5p;ssc-miR-4337;ssc-miR-545-5p;ssc-miR-676-3p;ssc-miR-676-5p;ssc-miR-7135-3p;ssc-miR-7142-5p;ssc-miR-7144-3p;ssc-miR-9817-5p;ssc-miR-9829-5p;ssc-miR-9844-3p
ssc_circ:chr10:5761746_5812467(+)	ENSSSCG00000010811	annot_exons	ssc-miR-10382;ssc-miR-10389;ssc-miR-105-1;ssc-miR-105-2;ssc-miR-1224;ssc-miR-1306-5p;ssc-miR-130b-5p;ssc-miR-139-3p;ssc-miR-145-5p;ssc-miR-146a-3p;ssc-miR-17-3p;ssc-miR-181d-3p;ssc-miR-1842;ssc-miR-196b-3p;ssc-miR-19a;ssc-miR-19b;ssc-miR-205;ssc-miR-212;ssc-miR-22-3p;ssc-miR-2320-3p;ssc-miR-2320-5p;ssc-miR-23a;ssc-miR-23b;ssc-miR-2411;ssc-miR-30a-5p;ssc-miR-30b-5p;ssc-miR-30c-5p;ssc-miR-30d;ssc-m…
ssc_circ:chr2:116934871_116940656(-)	ENSSSCG00000014207	annot_exons	ssc-miR-10389;ssc-miR-141;ssc-miR-150;ssc-miR-151-5p;ssc-miR-193a-3p;ssc-miR-214-3p;ssc-miR-27a;ssc-miR-27b-3p;ssc-miR-28-5p;ssc-miR-320;ssc-miR-328;ssc-miR-376c;ssc-miR-383;ssc-miR-421-3p;ssc-miR-490-5p;ssc-miR-532-5p;ssc-miR-574-5p;ssc-miR-615;ssc-miR-664-3p;ssc-miR-7-5p;ssc-miR-708-5p;ssc-miR-7136-5p;ssc-miR-7140-5p;ssc-miR-7143-3p;ssc-miR-9788-3p;ssc-miR-9854-5p;ssc-miR-99a-3p
ssc_circ:chr18:24578356_24580300(+)	ENSSSCG00000016611	exon_intron	ssc-miR-103;ssc-miR-107;ssc-miR-124a;ssc-miR-1271-3p;ssc-miR-1306-5p;ssc-miR-130a;ssc-miR-130b-3p;ssc-miR-133a-5p;ssc-miR-142-5p;ssc-miR-146a-3p;ssc-miR-192;ssc-miR-215;ssc-miR-216;ssc-miR-217;ssc-miR-218-3p;ssc-miR-2320-3p;ssc-miR-2483;ssc-miR-30a-5p;ssc-miR-30b-3p;ssc-miR-30b-5p;ssc-miR-30c-5p;ssc-miR-30d;ssc-miR-30e-5p;ssc-miR-325;ssc-miR-331-5p;ssc-miR-340;ssc-miR-34a;ssc-miR-34c;ssc-miR-381-…
ssc_circ:chr1:20633122_20671055(-)	ENSSSCG00000004123	annot_exons	ssc-miR-186-3p;ssc-miR-193a-3p;ssc-miR-22-5p;ssc-miR-7136-3p;ssc-miR-9;ssc-miR-9-1;ssc-miR-9-2;ssc-miR-9800-3p;ssc-miR-9849-5p
ssc_circ:chr5:7557452_7557859(-)	ENSSSCG00000033823	one_exon	ssc-miR-133a-5p;ssc-miR-135;ssc-miR-196b-3p;ssc-miR-30a-3p;ssc-miR-30e-3p;ssc-miR-9804-5p;ssc-miR-9860-5p
ssc_circ:chr11:43876951_43893930(-)	ENSSSCG00000009457	annot_exons	ssc-let-7a;ssc-let-7c;ssc-let-7d-5p;ssc-let-7e;ssc-let-7f-5p;ssc-let-7g;ssc-let-7i-5p;ssc-miR-2320-3p;ssc-miR-28-5p;ssc-miR-423-5p;ssc-miR-425-3p;ssc-miR-4331-3p;ssc-miR-450b-5p;ssc-miR-542-3p;ssc-miR-708-5p;ssc-miR-98;ssc-miR-9811-5p;ssc-miR-9838-5p
ssc_circ:chr2:123114202_123122357(+)	ENSSSCG00000027857	annot_exons	ssc-miR-126-5p;ssc-miR-135;ssc-miR-216;ssc-miR-339-3p;ssc-miR-3613;ssc-miR-9804-5p
ssc_circ:chr6:158113662_158125574(-)	ENSSSCG00000032083	annot_exons	ssc-miR-10a-5p;ssc-miR-10b;ssc-miR-1224;ssc-miR-1306-5p;ssc-miR-212;ssc-miR-30b-3p;ssc-miR-30c-1-3p;ssc-miR-30c-3p;ssc-miR-345-5p;ssc-miR-362;ssc-miR-491;ssc-miR-493-3p;ssc-miR-7139-3p;ssc-miR-7139-5p;ssc-miR-9829-5p;ssc-miR-9849-5p
ssc_circ:chr15:71363762_71365128(-)	ENSSSCG00000025598	annot_exons	ssc-miR-141;ssc-miR-4338;ssc-miR-4339;ssc-miR-7135-5p;ssc-miR-7143-5p;ssc-miR-874;ssc-miR-9847-3p
ssc_circ:chr18:24585543_24613823(+)	ENSSSCG00000016611	exon_intron	ssc-let-7f-3p;ssc-miR-1;ssc-miR-101;ssc-miR-103;ssc-miR-10382;ssc-miR-10383;ssc-miR-10387;ssc-miR-10388;ssc-miR-10389;ssc-miR-10390;ssc-miR-10391;ssc-miR-105-1;ssc-miR-105-2;ssc-miR-106a;ssc-miR-107;ssc-miR-10a-5p;ssc-miR-10b;ssc-miR-122-5p;ssc-miR-1224;ssc-miR-124a;ssc-miR-127;ssc-miR-1271-5p;ssc-miR-128;ssc-miR-1285;ssc-miR-1296-3p;ssc-miR-1296-5p;ssc-miR-129a-3p;ssc-miR-129a-5p;ssc-miR-129b;ss…
ssc_circ:chr9:132562985_132578115(-)	ENSSSCG00000015607	exon_intron	ssc-miR-100;ssc-miR-103;ssc-miR-10386;ssc-miR-10388;ssc-miR-10389;ssc-miR-10390;ssc-miR-10391;ssc-miR-105-1;ssc-miR-105-2;ssc-miR-107;ssc-miR-10a-5p;ssc-miR-10b;ssc-miR-1224;ssc-miR-124a;ssc-miR-125a;ssc-miR-125b;ssc-miR-127;ssc-miR-128;ssc-miR-1296-3p;ssc-miR-129a-3p;ssc-miR-129a-5p;ssc-miR-129b;ssc-miR-130b-5p;ssc-miR-133b;ssc-miR-1343;ssc-miR-135;ssc-miR-139-3p;ssc-miR-140-3p;ssc-miR-141;ssc-m…
ssc_circ:chr14:124188712_124191634(+)	ENSSSCG00000010645	annot_exons	ssc-miR-140-5p;ssc-miR-186-5p;ssc-miR-199a-5p;ssc-miR-199b-5p;ssc-miR-21-3p;ssc-miR-214-3p;ssc-miR-296-3p;ssc-miR-30a-3p;ssc-miR-30e-3p;ssc-miR-339;ssc-miR-339-5p;ssc-miR-3613;ssc-miR-4334-3p;ssc-miR-9790-3p;ssc-miR-9805-3p
ssc_circ:chr14:55283669_55308756(+)	ENSSSCG00000026819	annot_exons	ssc-miR-10389;ssc-miR-122-5p;ssc-miR-149;ssc-miR-151-5p;ssc-miR-181d-3p;ssc-miR-1839-5p;ssc-miR-194a-5p;ssc-miR-194b-5p;ssc-miR-199a-3p;ssc-miR-199b-3p;ssc-miR-20a-3p;ssc-miR-26b-3p;ssc-miR-27a;ssc-miR-27b-3p;ssc-miR-33b-5p;ssc-miR-34a;ssc-miR-34c;ssc-miR-4334-5p;ssc-miR-487b;ssc-miR-489;ssc-miR-493-3p;ssc-miR-532-3p;ssc-miR-660;ssc-miR-671-5p;ssc-miR-7136-5p;ssc-miR-7137-3p;ssc-miR-7140-3p;ssc-m…
ssc_circ:chr1:260856053_260862276(-)	ENSSSCG00000005507	annot_exons	ssc-miR-10a-5p;ssc-miR-10b;ssc-miR-1842;ssc-miR-199a-3p;ssc-miR-199b-3p;ssc-miR-221-5p;ssc-miR-28-5p;ssc-miR-455-3p;ssc-miR-574-3p;ssc-miR-708-5p;ssc-miR-9787-3p;ssc-miR-9804-5p;ssc-miR-9833-5p;ssc-miR-9850-5p
ssc_circ:chr6:67180153_67223897(-)	ENSSSCG00000003377	annot_exons	ssc-miR-1306-5p;ssc-miR-140-3p;ssc-miR-143-5p;ssc-miR-1842;ssc-miR-2320-3p;ssc-miR-326;ssc-miR-330;ssc-miR-378;ssc-miR-378b-3p;ssc-miR-9825-5p
ssc_circ:chr13:39237340_39248421(-)	ENSSSCG00000020990	annot_exons	ssc-miR-10386;ssc-miR-199a-5p;ssc-miR-199b-5p;ssc-miR-205;ssc-miR-219a;ssc-miR-320;ssc-miR-328;ssc-miR-335;ssc-miR-676-3p;ssc-miR-802;ssc-miR-885-5p
ssc_circ:chr4:82779059_82785563(-)	ENSSSCG00000006301	annot_exons	ssc-miR-1224;ssc-miR-185;ssc-miR-186-3p;ssc-miR-299;ssc-miR-371-5p;ssc-miR-382;ssc-miR-7139-5p;ssc-miR-9807-5p;ssc-miR-9818-3p;ssc-miR-9829-5p
ssc_circ:chr13:133986643_133987630(+)	ENSSSCG00000011848	annot_exons	ssc-miR-128;ssc-miR-1285;ssc-miR-129a-3p;ssc-miR-130b-5p;ssc-miR-218-3p;ssc-miR-22-5p;ssc-miR-26b-3p;ssc-miR-27a;ssc-miR-27b-3p;ssc-miR-324;ssc-miR-326;ssc-miR-330;ssc-miR-361-3p;ssc-miR-378;ssc-miR-378b-3p;ssc-miR-676-5p;ssc-miR-9794-3p
ssc_circ:chr5:7960350_7961485(+)	ENSSSCG00000000075	annot_exons	ssc-miR-135;ssc-miR-1468;ssc-miR-149;ssc-miR-1842;ssc-miR-24-3p;ssc-miR-378;ssc-miR-378b-3p;ssc-miR-4334-5p;ssc-miR-7142-5p;ssc-miR-9846-3p
ssc_circ:chr7:85709378_85719573(-)	ENSSSCG00000034247	exon_intron	ssc-miR-1;ssc-miR-103;ssc-miR-10382;ssc-miR-10391;ssc-miR-107;ssc-miR-1224;ssc-miR-125a;ssc-miR-125b;ssc-miR-1296-3p;ssc-miR-130a;ssc-miR-130b-3p;ssc-miR-130b-5p;ssc-miR-132;ssc-miR-1388;ssc-miR-139-5p;ssc-miR-140-3p;ssc-miR-143-3p;ssc-miR-145-5p;ssc-miR-146a-3p;ssc-miR-155-3p;ssc-miR-15a;ssc-miR-15b;ssc-miR-16;ssc-miR-182;ssc-miR-183;ssc-miR-185;ssc-miR-187;ssc-miR-193a-3p;ssc-miR-194a-3p;ssc-mi…
ssc_circ:chr5:67674585_67681947(-)	ENSSSCG00000029464	annot_exons	ssc-miR-103;ssc-miR-10387;ssc-miR-107;ssc-miR-1224;ssc-miR-1306-5p;ssc-miR-130a;ssc-miR-130b-3p;ssc-miR-133b;ssc-miR-136-5p;ssc-miR-145-5p;ssc-miR-148a-3p;ssc-miR-148b-3p;ssc-miR-152;ssc-miR-183;ssc-miR-187;ssc-miR-190a;ssc-miR-190b;ssc-miR-205;ssc-miR-339-3p;ssc-miR-382;ssc-miR-454;ssc-miR-455-5p;ssc-miR-486;ssc-miR-7142-5p;ssc-miR-9785-5p;ssc-miR-9819-5p;ssc-miR-9827-5p;ssc-miR-9848-3p;ssc-miR-…
ssc_circ:chr1:250949831_250956707(+)	ENSSSCG00000033120	annot_exons	ssc-miR-133a-3p;ssc-miR-182;ssc-miR-217;ssc-miR-218-3p;ssc-miR-23a;ssc-miR-23b;ssc-miR-296-3p;ssc-miR-30b-3p;ssc-miR-4335;ssc-miR-7135-3p;ssc-miR-7136-5p;ssc-miR-7137-3p;ssc-miR-7144-5p;ssc-miR-9789-3p;ssc-miR-9832-3p;ssc-miR-9838-5p
ssc_circ:chr6:2564305_2567229(+)	ENSSSCG00000002660	annot_exons	ssc-miR-129a-5p;ssc-miR-129b;ssc-miR-1307;ssc-miR-218-3p;ssc-miR-345-5p;ssc-miR-450c-3p;ssc-miR-670;ssc-miR-7137-5p;ssc-miR-9850-5p;ssc-miR-9857-5p
ssc_circ:chr13:133048338_133052271(+)	ENSSSCG00000011833	annot_exons	ssc-miR-193a-3p;ssc-miR-224;ssc-miR-376c;ssc-miR-4339;ssc-miR-7135-5p;ssc-miR-9794-3p
ssc_circ:chr5:11216943_11217380(+)	ENSSSCG00000000141	annot_exons	ssc-miR-133a-5p;ssc-miR-494;ssc-miR-615;ssc-miR-9847-3p
ssc_circ:chr16:53146827_53150253(-)	ENSSSCG00000017000	annot_exons	ssc-miR-143-3p;ssc-miR-182;ssc-miR-219a;ssc-miR-345-5p;ssc-miR-7138-3p;ssc-miR-9815-3p
ssc_circ:chr9:136938709_136972049(-)	ENSSSCG00000015632	annot_exons	ssc-miR-125a;ssc-miR-125b;ssc-miR-1271-3p;ssc-miR-149;ssc-miR-181a;ssc-miR-181b;ssc-miR-181c;ssc-miR-181d-5p;ssc-miR-184;ssc-miR-196a;ssc-miR-196b-5p;ssc-miR-218-3p;ssc-miR-24-3p;ssc-miR-296-3p;ssc-miR-29b;ssc-miR-29c;ssc-miR-339-3p;ssc-miR-365-5p;ssc-miR-370;ssc-miR-432-5p;ssc-miR-4331-5p;ssc-miR-494;ssc-miR-7143-5p;ssc-miR-92b-5p;ssc-miR-9806-5p;ssc-miR-9818-3p;ssc-miR-9835-3p;ssc-miR-9847-3p
ssc_circ:chrX:13096943_13135121(-)	ENSSSCG00000012146	annot_exons	ssc-miR-140-3p;ssc-miR-150;ssc-miR-22-5p;ssc-miR-221-5p;ssc-miR-30a-3p;ssc-miR-324;ssc-miR-4334-5p;ssc-miR-451;ssc-miR-9805-3p;ssc-miR-9846-3p
ssc_circ:chr6:17706791_17712959(-)	ENSSSCG00000028109	annot_exons	ssc-miR-122-5p;ssc-miR-136-5p;ssc-miR-15a;ssc-miR-15b;ssc-miR-16;ssc-miR-195;ssc-miR-218;ssc-miR-218-5p;ssc-miR-218b;ssc-miR-26b-3p;ssc-miR-30a-3p;ssc-miR-30b-3p;ssc-miR-30e-3p;ssc-miR-324;ssc-miR-362;ssc-miR-370;ssc-miR-424-5p;ssc-miR-4331-3p;ssc-miR-4335;ssc-miR-497;ssc-miR-574-5p;ssc-miR-7140-3p;ssc-miR-9788-3p;ssc-miR-9808-3p
ssc_circ:chr9:126957682_126982274(+)	ENSSSCG00000035595	annot_exons	ssc-miR-345-3p;ssc-miR-376a-3p;ssc-miR-421-5p;ssc-miR-4339;ssc-miR-452;ssc-miR-500-5p;ssc-miR-7135-5p;ssc-miR-758;ssc-miR-9794-3p
ssc_circ:chr1:266981815_267028781(+)	ENSSSCG00000036926	annot_exons	ssc-miR-103;ssc-miR-10389;ssc-miR-10391;ssc-miR-106a;ssc-miR-107;ssc-miR-122-3p;ssc-miR-122-5p;ssc-miR-124a;ssc-miR-1271-3p;ssc-miR-1285;ssc-miR-1306-5p;ssc-miR-133a-5p;ssc-miR-133b;ssc-miR-1343;ssc-miR-140-3p;ssc-miR-140-5p;ssc-miR-141;ssc-miR-142-3p;ssc-miR-143-3p;ssc-miR-145-5p;ssc-miR-15a;ssc-miR-15b;ssc-miR-16;ssc-miR-17-5p;ssc-miR-181a;ssc-miR-181b;ssc-miR-181c;ssc-miR-181d-5p;ssc-miR-182;s…
ssc_circ:chr14:39862287_39874266(-)	ENSSSCG00000009890	annot_exons	ssc-let-7a;ssc-let-7c;ssc-let-7d-5p;ssc-let-7e;ssc-let-7f-5p;ssc-let-7g;ssc-let-7i-5p;ssc-miR-106a;ssc-miR-1277;ssc-miR-136-5p;ssc-miR-146a-3p;ssc-miR-149;ssc-miR-17-5p;ssc-miR-182;ssc-miR-20a-5p;ssc-miR-20b;ssc-miR-214-5p;ssc-miR-221-3p;ssc-miR-222;ssc-miR-224;ssc-miR-362;ssc-miR-381-5p;ssc-miR-383;ssc-miR-450b-3p;ssc-miR-532-5p;ssc-miR-542-3p;ssc-miR-6529;ssc-miR-7140-3p;ssc-miR-7140-5p;ssc-miR…
ssc_circ:chr9:127617910_127625740(+)	ENSSSCG00000015577	exon_intron	ssc-let-7a;ssc-let-7c;ssc-let-7d-5p;ssc-let-7e;ssc-let-7f-5p;ssc-let-7g;ssc-let-7i-5p;ssc-miR-10387;ssc-miR-10388;ssc-miR-10390;ssc-miR-10391;ssc-miR-106a;ssc-miR-1224;ssc-miR-125a;ssc-miR-125b;ssc-miR-127;ssc-miR-128;ssc-miR-1306-5p;ssc-miR-130a;ssc-miR-130b-3p;ssc-miR-130b-5p;ssc-miR-133a-3p;ssc-miR-136-5p;ssc-miR-140-3p;ssc-miR-140-5p;ssc-miR-141;ssc-miR-142-3p;ssc-miR-142-5p;ssc-miR-146a-3p;s…
ssc_circ:chr1:270899688_270900268(+)	ENSSSCG00000005706	annot_exons	ssc-miR-1296-3p;ssc-miR-145-3p;ssc-miR-432-5p;ssc-miR-532-5p;ssc-miR-9817-5p;ssc-miR-9825-5p
ssc_circ:chr11:3237458_3242632(+)	ENSSSCG00000035318	annot_exons	ssc-miR-17-3p;ssc-miR-186-3p;ssc-miR-22-3p;ssc-miR-221-5p;ssc-miR-335;ssc-miR-362;ssc-miR-494;ssc-miR-500-3p;ssc-miR-9805-3p
ssc_circ:chrX:64251027_64251852(-)	ENSSSCG00000025156	annot_exons	ssc-miR-103;ssc-miR-107;ssc-miR-143-3p;ssc-miR-15a;ssc-miR-15b;ssc-miR-16;ssc-miR-182;ssc-miR-195;ssc-miR-221-5p;ssc-miR-26a;ssc-miR-26b-5p;ssc-miR-376b;ssc-miR-424-5p;ssc-miR-497;ssc-miR-7144-5p;ssc-miR-9787-3p;ssc-miR-9805-3p
ssc_circ:chr4:27997979_28001951(-)	ENSSSCG00000006024	annot_exons	ssc-miR-10386;ssc-miR-1271-3p;ssc-miR-182;ssc-miR-200b;ssc-miR-2483;ssc-miR-382;ssc-miR-429;ssc-miR-676-5p
ssc_circ:chr13:3056207_3058424(-)	ENSSSCG00000011194	annot_exons	ssc-miR-101;ssc-miR-1224;ssc-miR-132;ssc-miR-136-5p;ssc-miR-143-3p;ssc-miR-143-5p;ssc-miR-148a-3p;ssc-miR-148b-3p;ssc-miR-152;ssc-miR-155-3p;ssc-miR-17-3p;ssc-miR-20a-3p;ssc-miR-216;ssc-miR-22-3p;ssc-miR-224;ssc-miR-2320-5p;ssc-miR-2483;ssc-miR-27a;ssc-miR-27b-3p;ssc-miR-320;ssc-miR-335;ssc-miR-505;ssc-miR-545-3p;ssc-miR-545-5p;ssc-miR-582-5p;ssc-miR-7138-5p;ssc-miR-7139-3p;ssc-miR-7139-5p;ssc-mi…
ssc_circ:chrX:59188400_59197149(+)	ENSSSCG00000012416	annot_exons	ssc-miR-15a;ssc-miR-15b;ssc-miR-16;ssc-miR-195;ssc-miR-21-3p;ssc-miR-23a;ssc-miR-23b;ssc-miR-30c-1-3p;ssc-miR-30c-3p;ssc-miR-383;ssc-miR-424-5p;ssc-miR-497;ssc-miR-7137-3p;ssc-miR-9805-3p
ssc_circ:chr13:157589373_157628266(+)	ENSSSCG00000021791	annot_exons	ssc-miR-10386;ssc-miR-1271-3p;ssc-miR-132;ssc-miR-145-5p;ssc-miR-148a-3p;ssc-miR-148b-3p;ssc-miR-152;ssc-miR-193a-3p;ssc-miR-193a-5p;ssc-miR-21-3p;ssc-miR-218-3p;ssc-miR-2320-3p;ssc-miR-26b-3p;ssc-miR-28-5p;ssc-miR-30a-3p;ssc-miR-30e-3p;ssc-miR-320;ssc-miR-331-5p;ssc-miR-361-5p;ssc-miR-362;ssc-miR-363;ssc-miR-411;ssc-miR-421-3p;ssc-miR-486;ssc-miR-500-3p;ssc-miR-628-5p;ssc-miR-664-3p;ssc-miR-676-…
ssc_circ:chr8:133826051_133828946(+)	ENSSSCG00000009230	annot_exons	ssc-miR-10389;ssc-miR-124a;ssc-miR-146a-5p;ssc-miR-146b;ssc-miR-199a-3p;ssc-miR-29a-5p;ssc-miR-361-5p;ssc-miR-423-5p;ssc-miR-487b;ssc-miR-490-5p;ssc-miR-494;ssc-miR-542-3p;ssc-miR-545-3p;ssc-miR-628-5p;ssc-miR-6516;ssc-miR-7137-5p;ssc-miR-7144-3p;ssc-miR-9788-3p;ssc-miR-9818-3p;ssc-miR-9819-5p;ssc-miR-9829-5p;ssc-miR-9845-5p;ssc-miR-9848-3p
ssc_circ:chr1:267525106_267528728(+)	ENSSSCG00000005607	annot_exons	ssc-miR-10a-5p;ssc-miR-10b;ssc-miR-326;ssc-miR-328;ssc-miR-330;ssc-miR-489;ssc-miR-493-5p;ssc-miR-9824-5p
ssc_circ:chr1:239548010_239564082(-)	ENSSSCG00000005368	annot_exons	ssc-miR-1224;ssc-miR-17-3p;ssc-miR-22-5p;ssc-miR-27a;ssc-miR-27b-3p;ssc-miR-9817-5p
ssc_circ:chr10:5771333_5789084(+)	ENSSSCG00000010811	annot_exons	ssc-miR-10389;ssc-miR-1224;ssc-miR-1306-5p;ssc-miR-17-3p;ssc-miR-196b-3p;ssc-miR-2320-3p;ssc-miR-30a-5p;ssc-miR-30b-5p;ssc-miR-30c-5p;ssc-miR-30d;ssc-miR-30e-5p;ssc-miR-370;ssc-miR-532-3p;ssc-miR-542-3p;ssc-miR-7139-5p;ssc-miR-7142-5p;ssc-miR-7144-5p;ssc-miR-9850-5p
ssc_circ:chr9:19117140_19117730(-)	ENSSSCG00000014904	exon_intron	ssc-miR-124a;ssc-miR-1271-5p;ssc-miR-193a-3p;ssc-miR-214-3p;ssc-miR-376a-3p;ssc-miR-450b-3p;ssc-miR-487b;ssc-miR-670;ssc-miR-96-5p;ssc-miR-9849-5p;ssc-miR-9851-3p
ssc_circ:chr1:14717658_14717914(-)	ENSSSCG00000004087	one_exon	ssc-miR-136-5p;ssc-miR-143-3p;ssc-miR-145-3p;ssc-miR-145-5p;ssc-miR-148a-5p;ssc-miR-148b-5p;ssc-miR-22-5p;ssc-miR-345-3p;ssc-miR-7135-3p;ssc-miR-7144-3p;ssc-miR-9792-5p;ssc-miR-9842-5p
ssc_circ:chr2:115400201_115427853(-)	ENSSSCG00000014196	exon_intron	ssc-let-7f-3p;ssc-miR-10387;ssc-miR-10391;ssc-miR-106a;ssc-miR-10a-5p;ssc-miR-10b;ssc-miR-1224;ssc-miR-1249;ssc-miR-127;ssc-miR-1271-3p;ssc-miR-1271-5p;ssc-miR-1285;ssc-miR-129a-5p;ssc-miR-129b;ssc-miR-1306-5p;ssc-miR-133a-3p;ssc-miR-135;ssc-miR-136-5p;ssc-miR-138;ssc-miR-139-5p;ssc-miR-140-3p;ssc-miR-141;ssc-miR-145-5p;ssc-miR-146a-3p;ssc-miR-149;ssc-miR-150;ssc-miR-153;ssc-miR-155-3p;ssc-miR-15…
ssc_circ:chr16:45633059_45669035(+)	ENSSSCG00000045659	annot_exons	ssc-let-7f-3p;ssc-miR-105-1;ssc-miR-105-2;ssc-miR-1224;ssc-miR-124a;ssc-miR-1296-3p;ssc-miR-1296-5p;ssc-miR-129a-5p;ssc-miR-129b;ssc-miR-1306-5p;ssc-miR-130b-5p;ssc-miR-138;ssc-miR-1388;ssc-miR-143-3p;ssc-miR-146a-5p;ssc-miR-146b;ssc-miR-149;ssc-miR-181b;ssc-miR-181c;ssc-miR-181d-5p;ssc-miR-182;ssc-miR-193a-3p;ssc-miR-202-5p;ssc-miR-20a-3p;ssc-miR-21-3p;ssc-miR-214-3p;ssc-miR-218;ssc-miR-218-5p;s…
ssc_circ:chr10:48903085_48907143(-)	ENSSSCG00000011064	annot_exons	ssc-miR-145-5p;ssc-miR-193a-3p;ssc-miR-196b-3p;ssc-miR-22-5p;ssc-miR-2483;ssc-miR-670;ssc-miR-7857-3p;ssc-miR-9812-3p;ssc-miR-9817-5p
ssc_circ:chr15:94830414_94839646(-)	ENSSSCG00000016049	annot_exons	ssc-miR-144;ssc-miR-30a-3p;ssc-miR-30e-3p;ssc-miR-31;ssc-miR-370;ssc-miR-452;ssc-miR-670;ssc-miR-9831-3p
ssc_circ:chr18:24572973_24613823(+)	ENSSSCG00000016611	annot_exons	ssc-miR-136-5p;ssc-miR-140-3p;ssc-miR-146a-3p;ssc-miR-196b-3p;ssc-miR-202-5p;ssc-miR-216;ssc-miR-27b-5p;ssc-miR-29b;ssc-miR-29c;ssc-miR-30a-5p;ssc-miR-30d;ssc-miR-30e-5p;ssc-miR-545-5p;ssc-miR-676-3p;ssc-miR-676-5p;ssc-miR-7-5p;ssc-miR-7135-3p;ssc-miR-7142-5p;ssc-miR-7144-3p;ssc-miR-9786-3p;ssc-miR-9829-5p;ssc-miR-9843-3p;ssc-miR-9844-3p
ssc_circ:chr18:13676087_13676784(-)	ENSSSCG00000030386	one_exon	ssc-miR-10389;ssc-miR-143-5p;ssc-miR-155-3p;ssc-miR-15a;ssc-miR-15b;ssc-miR-16;ssc-miR-194b-3p;ssc-miR-195;ssc-miR-214-3p;ssc-miR-216;ssc-miR-34a;ssc-miR-34c;ssc-miR-424-5p;ssc-miR-4334-5p;ssc-miR-4339;ssc-miR-450b-3p;ssc-miR-497;ssc-miR-7135-5p;ssc-miR-7143-5p;ssc-miR-9808-3p;ssc-miR-9827-5p
ssc_circ:chr3:51692105_51697304(-)	ENSSSCG00000008155	annot_exons	ssc-miR-1271-3p;ssc-miR-146a-3p;ssc-miR-185;ssc-miR-328;ssc-miR-361-3p;ssc-miR-3613;ssc-miR-670;ssc-miR-9794-3p;ssc-miR-9843-3p
ssc_circ:chr9:127566656_127590730(+)	ENSSSCG00000015577	annot_exons	ssc-miR-10382;ssc-miR-10388;ssc-miR-105-1;ssc-miR-105-2;ssc-miR-106a;ssc-miR-125a;ssc-miR-125b;ssc-miR-138;ssc-miR-141;ssc-miR-148a-5p;ssc-miR-148b-5p;ssc-miR-155-5p;ssc-miR-15a;ssc-miR-15b;ssc-miR-16;ssc-miR-17-5p;ssc-miR-181a;ssc-miR-181b;ssc-miR-181c;ssc-miR-181d-5p;ssc-miR-186-5p;ssc-miR-195;ssc-miR-199a-3p;ssc-miR-199a-5p;ssc-miR-199b-3p;ssc-miR-199b-5p;ssc-miR-205;ssc-miR-20a-5p;ssc-miR-21-…
ssc_circ:chr14:30273926_30281504(+)	ENSSSCG00000009792	annot_exons	ssc-miR-103;ssc-miR-107;ssc-miR-125a;ssc-miR-125b;ssc-miR-1285;ssc-miR-129a-5p;ssc-miR-129b;ssc-miR-130a;ssc-miR-130b-3p;ssc-miR-133a-5p;ssc-miR-140-3p;ssc-miR-148a-3p;ssc-miR-148b-3p;ssc-miR-152;ssc-miR-15a;ssc-miR-15b;ssc-miR-16;ssc-miR-195;ssc-miR-29b;ssc-miR-29c;ssc-miR-30c-1-3p;ssc-miR-30c-3p;ssc-miR-326;ssc-miR-330;ssc-miR-3613;ssc-miR-424-5p;ssc-miR-4331-3p;ssc-miR-454;ssc-miR-490;ssc-miR-…
ssc_circ:chr17:48237859_48239594(-)	ENSSSCG00000007438	annot_exons	ssc-miR-29a-5p;ssc-miR-421-3p;ssc-miR-4334-5p;ssc-miR-670;ssc-miR-9846-3p
ssc_circ:chr1:216870739_216880825(-)	ENSSSCG00000005215	annot_exons	ssc-miR-10389;ssc-miR-105-1;ssc-miR-105-2;ssc-miR-10a-5p;ssc-miR-10b;ssc-miR-1224;ssc-miR-1285;ssc-miR-132;ssc-miR-135;ssc-miR-140-3p;ssc-miR-140-5p;ssc-miR-143-3p;ssc-miR-144;ssc-miR-148a-5p;ssc-miR-148b-5p;ssc-miR-150;ssc-miR-155-5p;ssc-miR-182;ssc-miR-1839-3p;ssc-miR-186-3p;ssc-miR-186-5p;ssc-miR-192;ssc-miR-194b-3p;ssc-miR-199a-5p;ssc-miR-199b-5p;ssc-miR-200b;ssc-miR-204;ssc-miR-21-3p;ssc-miR…
ssc_circ:chr1:92121747_92129229(-)	ENSSSCG00000004485	annot_exons	ssc-miR-138;ssc-miR-140-3p;ssc-miR-146a-5p;ssc-miR-146b;ssc-miR-196a;ssc-miR-196b-5p;ssc-miR-214-3p;ssc-miR-223;ssc-miR-301;ssc-miR-326;ssc-miR-330;ssc-miR-378;ssc-miR-378b-3p;ssc-miR-450b-3p;ssc-miR-582-5p;ssc-miR-628-3p;ssc-miR-7140-5p;ssc-miR-7143-3p;ssc-miR-9797-3p;ssc-miR-9809-3p;ssc-miR-9820-5p;ssc-miR-9838-5p
ssc_circ:chr6:42337646_42340898(+)	ENSSSCG00000022521	annot_exons	ssc-miR-1839-5p;ssc-miR-23b;ssc-miR-301;ssc-miR-33b-5p;ssc-miR-708-3p;ssc-miR-9817-5p;ssc-miR-9827-5p
ssc_circ:chr7:86068096_86070457(-)	ENSSSCG00000002266	annot_exons	ssc-miR-10386;ssc-miR-130b-5p;ssc-miR-136-5p;ssc-miR-148b-5p;ssc-miR-199a-3p;ssc-miR-199b-3p;ssc-miR-205;ssc-miR-376c;ssc-miR-532-3p;ssc-miR-7144-5p;ssc-miR-9807-5p;ssc-miR-9837-5p
ssc_circ:chr13:17612080_17621179(+)	ENSSSCG00000011229	annot_exons	ssc-miR-1;ssc-miR-1271-3p;ssc-miR-129a-5p;ssc-miR-129b;ssc-miR-130b-5p;ssc-miR-1343;ssc-miR-186-5p;ssc-miR-196b-3p;ssc-miR-199a-5p;ssc-miR-199b-5p;ssc-miR-204;ssc-miR-206;ssc-miR-22-3p;ssc-miR-370;ssc-miR-411;ssc-miR-425-5p;ssc-miR-490-5p;ssc-miR-7-3p;ssc-miR-7857-3p;ssc-miR-9790-3p;ssc-miR-9794-3p;ssc-miR-9803-5p;ssc-miR-9808-3p;ssc-miR-9813-5p;ssc-miR-9830-5p;ssc-miR-9838-5p
ssc_circ:chr11:25134101_25137323(+)	ENSSSCG00000029837	annot_exons	ssc-miR-133a-5p;ssc-miR-301;ssc-miR-450b-3p;ssc-miR-450c-3p;ssc-miR-628-3p;ssc-miR-9804-5p;ssc-miR-9830-5p
ssc_circ:chr4:94269034_94269368(-)	ENSSSCG00000006157	annot_exons	ssc-miR-196a;ssc-miR-196b-5p;ssc-miR-9830-5p
ssc_circ:chr3:31357057_31359294(+)	ENSSSCG00000007895	annot_exons	ssc-miR-143-5p;ssc-miR-182;ssc-miR-194a-5p;ssc-miR-194b-5p;ssc-miR-205;ssc-miR-331-5p;ssc-miR-342;ssc-miR-432-5p;ssc-miR-676-5p;ssc-miR-7139-5p;ssc-miR-7142-3p;ssc-miR-9805-3p;ssc-miR-9817-5p;ssc-miR-9825-5p;ssc-miR-9839-5p
ssc_circ:chrX:15138598_15146578(+)	ENSSSCG00000030274	annot_exons	ssc-miR-106a;ssc-miR-148a-3p;ssc-miR-148b-3p;ssc-miR-151-5p;ssc-miR-152;ssc-miR-17-5p;ssc-miR-20a-5p;ssc-miR-20b;ssc-miR-361-3p;ssc-miR-9849-5p;ssc-miR-9855-5p
ssc_circ:chr12:889229_894397(+)	ENSSSCG00000029553	exon_intron	ssc-miR-10383;ssc-miR-10386;ssc-miR-128;ssc-miR-129a-3p;ssc-miR-1306-5p;ssc-miR-1307;ssc-miR-133a-3p;ssc-miR-1343;ssc-miR-143-3p;ssc-miR-145-3p;ssc-miR-17-3p;ssc-miR-184;ssc-miR-1842;ssc-miR-194a-3p;ssc-miR-204;ssc-miR-205;ssc-miR-21-3p;ssc-miR-224;ssc-miR-24-3p;ssc-miR-2483;ssc-miR-27b-5p;ssc-miR-29a-5p;ssc-miR-30b-3p;ssc-miR-324;ssc-miR-361-3p;ssc-miR-421-3p;ssc-miR-423-5p;ssc-miR-425-3p;ssc-mi…
ssc_circ:chr16:46917349_46922056(-)	ENSSSCG00000041874	exon_intron	ssc-miR-1;ssc-miR-10387;ssc-miR-10388;ssc-miR-10391;ssc-miR-105-1;ssc-miR-105-2;ssc-miR-10a-5p;ssc-miR-10b;ssc-miR-1224;ssc-miR-124a;ssc-miR-1271-5p;ssc-miR-128;ssc-miR-129a-3p;ssc-miR-1306-5p;ssc-miR-130b-5p;ssc-miR-136-5p;ssc-miR-143-3p;ssc-miR-143-5p;ssc-miR-146a-3p;ssc-miR-148a-5p;ssc-miR-148b-5p;ssc-miR-155-3p;ssc-miR-1839-3p;ssc-miR-1839-5p;ssc-miR-186-3p;ssc-miR-186-5p;ssc-miR-192;ssc-miR-…
ssc_circ:chr6:147605100_147607179(-)	ENSSSCG00000025672	annot_exons	ssc-miR-125a;ssc-miR-125b;ssc-miR-1285;ssc-miR-140-5p;ssc-miR-150;ssc-miR-218-3p;ssc-miR-26a;ssc-miR-26b-5p;ssc-miR-664-3p;ssc-miR-9808-3p;ssc-miR-9817-5p;ssc-miR-9855-5p
ssc_circ:chr1:66367794_66372342(-)	ENSSSCG00000037594	annot_exons	ssc-miR-1285;ssc-miR-138;ssc-miR-217;ssc-miR-30a-3p;ssc-miR-30e-3p;ssc-miR-370;ssc-miR-503;ssc-miR-7139-5p;ssc-miR-7144-3p;ssc-miR-7857-3p;ssc-miR-9800-3p;ssc-miR-9839-5p;ssc-miR-9842-5p
ssc_circ:chr1:216314602_216314903(+)	ENSSSCG00000005207	one_exon	ssc-miR-10a-5p;ssc-miR-10b;ssc-miR-1343;ssc-miR-150;ssc-miR-196b-3p;ssc-miR-326;ssc-miR-330;ssc-miR-3613;ssc-miR-504
ssc_circ:chr2:147598046_147609868(+)	ENSSSCG00000014414	annot_exons	ssc-let-7a;ssc-let-7c;ssc-let-7d-5p;ssc-let-7e;ssc-let-7f-5p;ssc-let-7g;ssc-let-7i-5p;ssc-miR-15a;ssc-miR-15b;ssc-miR-16;ssc-miR-195;ssc-miR-196a;ssc-miR-196b-5p;ssc-miR-22-3p;ssc-miR-28-5p;ssc-miR-29b;ssc-miR-29c;ssc-miR-424-5p;ssc-miR-497;ssc-miR-532-3p;ssc-miR-708-5p;ssc-miR-7137-3p;ssc-miR-7143-3p;ssc-miR-98;ssc-miR-9820-5p;ssc-miR-9823-5p;ssc-miR-9851-3p
ssc_circ:chr2:77921662_77922571(+)	ENSSSCG00000014003	annot_exons	ssc-let-7i-3p;ssc-miR-1271-3p;ssc-miR-143-3p;ssc-miR-149;ssc-miR-1842;ssc-miR-2320-5p;ssc-miR-30c-1-3p;ssc-miR-30c-3p;ssc-miR-339-3p;ssc-miR-361-3p;ssc-miR-7139-3p
ssc_circ:chr10:32859214_32870103(+)	ENSSSCG00000010987	annot_exons	ssc-miR-128;ssc-miR-138;ssc-miR-149;ssc-miR-184;ssc-miR-186-5p;ssc-miR-18a;ssc-miR-18b;ssc-miR-193a-3p;ssc-miR-194b-3p;ssc-miR-219a;ssc-miR-22-3p;ssc-miR-221-5p;ssc-miR-2320-5p;ssc-miR-24-3p;ssc-miR-30b-3p;ssc-miR-326;ssc-miR-330;ssc-miR-345-3p;ssc-miR-345-5p;ssc-miR-370;ssc-miR-378;ssc-miR-378b-3p;ssc-miR-4334-5p;ssc-miR-4339;ssc-miR-450b-3p;ssc-miR-450c-3p;ssc-miR-489;ssc-miR-490;ssc-miR-490-3p…
ssc_circ:chr8:10880346_10894216(+)	ENSSSCG00000008738	annot_exons	ssc-miR-124a;ssc-miR-1296-3p;ssc-miR-141;ssc-miR-181b;ssc-miR-185;ssc-miR-194a-3p;ssc-miR-200b;ssc-miR-28-5p;ssc-miR-31;ssc-miR-429;ssc-miR-489;ssc-miR-491;ssc-miR-708-5p;ssc-miR-7136-3p;ssc-miR-9804-5p;ssc-miR-9807-5p;ssc-miR-9816-3p;ssc-miR-9858-5p;ssc-miR-9859-3p
ssc_circ:chr3:26337244_26342816(+)	ENSSSCG00000007866	annot_exons	ssc-let-7a;ssc-let-7c;ssc-let-7d-5p;ssc-let-7e;ssc-let-7f-5p;ssc-let-7g;ssc-let-7i-5p;ssc-miR-136-3p;ssc-miR-148a-5p;ssc-miR-148b-5p;ssc-miR-182;ssc-miR-218;ssc-miR-218-5p;ssc-miR-218b;ssc-miR-339-3p;ssc-miR-376a-3p;ssc-miR-9798-3p;ssc-miR-98;ssc-miR-9842-5p
ssc_circ:chr1:248467612_248474020(+)	ENSSSCG00000005436	annot_exons	ssc-miR-138;ssc-miR-223;ssc-miR-296-3p;ssc-miR-325;ssc-miR-676-5p;ssc-miR-9794-3p;ssc-miR-9800-3p
ssc_circ:chr13:77226243_77289518(+)	ENSSSCG00000011653	annot_exons	ssc-miR-125a;ssc-miR-125b;ssc-miR-132;ssc-miR-133b;ssc-miR-1343;ssc-miR-135;ssc-miR-149;ssc-miR-153;ssc-miR-183;ssc-miR-196a;ssc-miR-196b-5p;ssc-miR-202-3p;ssc-miR-221-5p;ssc-miR-2366;ssc-miR-301;ssc-miR-339-3p;ssc-miR-455-3p;ssc-miR-542-3p;ssc-miR-545-3p;ssc-miR-664-3p;ssc-miR-670;ssc-miR-7139-5p;ssc-miR-7143-5p;ssc-miR-769-3p;ssc-miR-9808-3p;ssc-miR-9812-3p;ssc-miR-9847-3p
ssc_circ:chr6:95389991_95393864(-)	ENSSSCG00000003660	annot_exons	ssc-miR-130b-5p;ssc-miR-148b-5p;ssc-miR-212;ssc-miR-29a-5p;ssc-miR-4332;ssc-miR-7143-5p;ssc-miR-769-3p;ssc-miR-9792-5p;ssc-miR-9817-5p;ssc-miR-9828-3p;ssc-miR-9829-5p
ssc_circ:chr15:32161438_32161923(+)	NA	intergenic	ssc-miR-10383;ssc-miR-1296-3p;ssc-miR-1306-5p;ssc-miR-18a;ssc-miR-18b;ssc-miR-22-3p;ssc-miR-331-3p;ssc-miR-365-5p;ssc-miR-4331-3p;ssc-miR-500-5p;ssc-miR-652;ssc-miR-874;ssc-miR-9808-3p;ssc-miR-9816-3p;ssc-miR-9859-3p
ssc_circ:chr11:998514_1007418(+)	ENSSSCG00000009270	annot_exons	ssc-miR-106a;ssc-miR-130b-5p;ssc-miR-132;ssc-miR-135;ssc-miR-136-5p;ssc-miR-141;ssc-miR-143-5p;ssc-miR-153;ssc-miR-17-5p;ssc-miR-196b-3p;ssc-miR-200b;ssc-miR-204;ssc-miR-20a-5p;ssc-miR-20b;ssc-miR-22-3p;ssc-miR-223;ssc-miR-369;ssc-miR-429;ssc-miR-450b-5p;ssc-miR-455-3p;ssc-miR-505;ssc-miR-9806-5p;ssc-miR-9816-3p;ssc-miR-9828-3p;ssc-miR-9831-3p
ssc_circ:chr6:109149043_109171834(-)	ENSSSCG00000003712	annot_exons	ssc-miR-1285;ssc-miR-199a-3p;ssc-miR-199b-3p;ssc-miR-205;ssc-miR-20a-3p;ssc-miR-212;ssc-miR-217;ssc-miR-22-5p;ssc-miR-31;ssc-miR-362;ssc-miR-452;ssc-miR-9820-5p;ssc-miR-9829-5p;ssc-miR-9855-5p
ssc_circ:chr17:21935093_21936887(-)	NA	intergenic	ssc-miR-126-5p;ssc-miR-127;ssc-miR-129a-5p;ssc-miR-129b;ssc-miR-140-5p;ssc-miR-145-5p;ssc-miR-1842;ssc-miR-194a-3p;ssc-miR-194a-5p;ssc-miR-194b-5p;ssc-miR-212;ssc-miR-214-5p;ssc-miR-22-3p;ssc-miR-221-3p;ssc-miR-222;ssc-miR-26b-3p;ssc-miR-328;ssc-miR-338;ssc-miR-33b-5p;ssc-miR-361-3p;ssc-miR-381-3p;ssc-miR-383;ssc-miR-411;ssc-miR-450b-3p;ssc-miR-450b-5p;ssc-miR-676-5p;ssc-miR-708-3p;ssc-miR-7136-3…
ssc_circ:chr8:42908218_42929699(-)	ENSSSCG00000008853	annot_exons	ssc-miR-129a-3p;ssc-miR-1306-5p;ssc-miR-132;ssc-miR-1343;ssc-miR-17-3p;ssc-miR-194a-5p;ssc-miR-194b-5p;ssc-miR-205;ssc-miR-376a-3p;ssc-miR-7140-5p;ssc-miR-935;ssc-miR-9833-5p;ssc-miR-9850-5p
ssc_circ:chr13:32067636_32070917(+)	ENSSSCG00000034357	annot_exons	ssc-miR-124a;ssc-miR-133a-3p;ssc-miR-218-3p;ssc-miR-450b-3p;ssc-miR-503;ssc-miR-7134-3p;ssc-miR-9787-3p;ssc-miR-9792-5p;ssc-miR-9798-3p;ssc-miR-9835-3p;ssc-miR-9851-3p
ssc_circ:chr1:177255852_177255991(-)	ENSSSCG00000005002	one_exon	ssc-miR-670
ssc_circ:chr2:117161766_117173056(-)	NA	intergenic	ssc-miR-101;ssc-miR-103;ssc-miR-10387;ssc-miR-10388;ssc-miR-10389;ssc-miR-10390;ssc-miR-10391;ssc-miR-105-1;ssc-miR-105-2;ssc-miR-106a;ssc-miR-107;ssc-miR-122-5p;ssc-miR-124a;ssc-miR-125a;ssc-miR-125b;ssc-miR-127;ssc-miR-1271-3p;ssc-miR-1271-5p;ssc-miR-128;ssc-miR-1285;ssc-miR-1296-5p;ssc-miR-129a-5p;ssc-miR-129b;ssc-miR-130a;ssc-miR-130b-3p;ssc-miR-130b-5p;ssc-miR-132;ssc-miR-1343;ssc-miR-136-5p…
ssc_circ:chr11:71115695_71123774(+)	ENSSSCG00000009534	annot_exons	ssc-let-7a;ssc-let-7c;ssc-let-7d-5p;ssc-let-7e;ssc-let-7f-5p;ssc-let-7g;ssc-let-7i-5p;ssc-miR-10389;ssc-miR-10391;ssc-miR-10a-3p;ssc-miR-1343;ssc-miR-151-5p;ssc-miR-204;ssc-miR-2366;ssc-miR-29a-5p;ssc-miR-374a-3p;ssc-miR-374b-3p;ssc-miR-429;ssc-miR-4335;ssc-miR-484;ssc-miR-7-5p;ssc-miR-7143-3p;ssc-miR-769-5p;ssc-miR-9787-3p;ssc-miR-9788-3p;ssc-miR-9795-3p;ssc-miR-98;ssc-miR-9802-3p;ssc-miR-9808-3…
ssc_circ:chr5:74926273_74997215(+)	ENSSSCG00000000801	annot_exons	ssc-miR-219b-3p;ssc-miR-23a;ssc-miR-23b;ssc-miR-7135-3p;ssc-miR-9827-5p
ssc_circ:chr3:87297672_87299574(+)	ENSSSCG00000008412	annot_exons	ssc-miR-181d-3p;ssc-miR-362;ssc-miR-9817-5p;ssc-miR-9829-5p
ssc_circ:chr1:216914275_216951002(-)	ENSSSCG00000005215	annot_exons	ssc-miR-101;ssc-miR-1296-3p;ssc-miR-141;ssc-miR-145-3p;ssc-miR-15a;ssc-miR-15b;ssc-miR-16;ssc-miR-194a-3p;ssc-miR-195;ssc-miR-2411;ssc-miR-28-5p;ssc-miR-376a-5p;ssc-miR-376b;ssc-miR-424-5p;ssc-miR-497;ssc-miR-499-3p;ssc-miR-664-3p;ssc-miR-7-5p;ssc-miR-708-5p;ssc-miR-7138-3p;ssc-miR-7144-5p;ssc-miR-885-5p;ssc-miR-9825-5p;ssc-miR-9858-5p
ssc_circ:chr8:87643220_87657343(-)	ENSSSCG00000009061	annot_exons	ssc-miR-1271-5p;ssc-miR-186-3p;ssc-miR-20a-3p;ssc-miR-216;ssc-miR-217;ssc-miR-30a-5p;ssc-miR-30b-5p;ssc-miR-30c-5p;ssc-miR-30d;ssc-miR-30e-5p;ssc-miR-331-3p;ssc-miR-338;ssc-miR-374a-3p;ssc-miR-374b-3p;ssc-miR-652;ssc-miR-670;ssc-miR-7135-3p;ssc-miR-7138-5p;ssc-miR-769-5p;ssc-miR-9;ssc-miR-9-1;ssc-miR-9-2;ssc-miR-95;ssc-miR-96-5p;ssc-miR-9808-3p;ssc-miR-9817-5p;ssc-miR-9830-5p;ssc-miR-9832-3p;ssc-…
ssc_circ:chr2:7917525_7918215(-)	ENSSSCG00000021620	annot_exons	ssc-miR-1249;ssc-miR-1271-5p;ssc-miR-142-3p;ssc-miR-182;ssc-miR-212;ssc-miR-362;ssc-miR-423-3p;ssc-miR-432-3p;ssc-miR-96-5p;ssc-miR-9829-5p
ssc_circ:chrAEMK02000682.1:192445_196005(-)	ENSSSCG00000033493	annot_exons	ssc-miR-149;ssc-miR-15a;ssc-miR-15b;ssc-miR-16;ssc-miR-1842;ssc-miR-195;ssc-miR-205;ssc-miR-29b;ssc-miR-29c;ssc-miR-424-5p;ssc-miR-432-3p;ssc-miR-497;ssc-miR-7140-3p;ssc-miR-7144-3p
ssc_circ:chr10:44934036_44935556(-)	ENSSSCG00000011041	annot_exons	ssc-miR-10389;ssc-miR-128;ssc-miR-141;ssc-miR-27a;ssc-miR-27b-3p;ssc-miR-339-3p;ssc-miR-361-5p
ssc_circ:chr11:78543049_78543369(-)	ENSSSCG00000009557	annot_exons	ssc-miR-145-3p;ssc-miR-15a;ssc-miR-15b;ssc-miR-16;ssc-miR-195;ssc-miR-214-3p;ssc-miR-217;ssc-miR-424-5p;ssc-miR-497;ssc-miR-9;ssc-miR-9-1;ssc-miR-9-2;ssc-miR-9819-5p;ssc-miR-9838-5p;ssc-miR-99a-3p
ssc_circ:chr8:38900358_38914541(+)	ENSSSCG00000008830	annot_exons	ssc-miR-130b-5p;ssc-miR-133a-3p;ssc-miR-138;ssc-miR-1388;ssc-miR-2366;ssc-miR-29a-5p;ssc-miR-4331-3p;ssc-miR-452;ssc-miR-487b;ssc-miR-500-3p;ssc-miR-542-3p;ssc-miR-6782-3p;ssc-miR-7138-3p;ssc-miR-769-5p;ssc-miR-9849-5p;ssc-miR-9859-3p
ssc_circ:chr15:7757935_7785694(+)	ENSSSCG00000015670	annot_exons	ssc-miR-10391;ssc-miR-133a-3p;ssc-miR-133b;ssc-miR-141;ssc-miR-155-5p;ssc-miR-218;ssc-miR-218-5p;ssc-miR-218b;ssc-miR-22-5p;ssc-miR-29a-5p;ssc-miR-320;ssc-miR-323;ssc-miR-4337;ssc-miR-490;ssc-miR-490-3p;ssc-miR-769-3p;ssc-miR-9827-5p;ssc-miR-9839-5p
ssc_circ:chr2:25248313_25253299(-)	ENSSSCG00000013295	annot_exons	ssc-miR-17-3p;ssc-miR-29a-5p;ssc-miR-339-3p;ssc-miR-378;ssc-miR-378b-3p;ssc-miR-484;ssc-miR-7-3p;ssc-miR-7135-3p;ssc-miR-9827-5p
ssc_circ:chr10:29569850_29573233(+)	ENSSSCG00000010957	annot_exons	ssc-miR-106a;ssc-miR-145-5p;ssc-miR-17-5p;ssc-miR-20a-5p;ssc-miR-20b;ssc-miR-24-3p;ssc-miR-376a-5p;ssc-miR-9793-5p;ssc-miR-9816-3p
ssc_circ:chr3:125943043_125943717(+)	ENSSSCG00000008635	annot_exons	ssc-miR-10384;ssc-miR-1271-3p;ssc-miR-29a-5p;ssc-miR-370;ssc-miR-499-3p;ssc-miR-6782-3p;ssc-miR-7136-5p;ssc-miR-7137-3p;ssc-miR-9792-5p;ssc-miR-9798-3p
ssc_circ:chr4:118066785_118069700(-)	ENSSSCG00000006870	annot_exons	ssc-miR-1296-3p;ssc-miR-15a;ssc-miR-15b;ssc-miR-16;ssc-miR-195;ssc-miR-200b;ssc-miR-21-3p;ssc-miR-221-3p;ssc-miR-222;ssc-miR-224;ssc-miR-29b;ssc-miR-29c;ssc-miR-424-5p;ssc-miR-429;ssc-miR-455-3p;ssc-miR-497;ssc-miR-9787-3p;ssc-miR-9849-5p
ssc_circ:chr2:136909181_136914107(+)	ENSSSCG00000014304	annot_exons	ssc-miR-140-3p;ssc-miR-15a;ssc-miR-15b;ssc-miR-16;ssc-miR-186-3p;ssc-miR-195;ssc-miR-320;ssc-miR-363;ssc-miR-424-5p;ssc-miR-493-5p;ssc-miR-497;ssc-miR-7140-5p;ssc-miR-92a;ssc-miR-92b-3p;ssc-miR-9786-3p;ssc-miR-9840-3p
ssc_circ:chr18:24782437_24782593(+)	ENSSSCG00000016611	one_exon	ssc-miR-143-5p;ssc-miR-146a-3p;ssc-miR-9843-3p
ssc_circ:chr4:34250050_34254131(+)	ENSSSCG00000023873	annot_exons	ssc-miR-145-3p;ssc-miR-145-5p;ssc-miR-146a-3p;ssc-miR-181a;ssc-miR-181b;ssc-miR-181c;ssc-miR-181d-5p;ssc-miR-186-3p;ssc-miR-186-5p;ssc-miR-30a-5p;ssc-miR-30b-5p;ssc-miR-30c-5p;ssc-miR-30d;ssc-miR-30e-5p;ssc-miR-369;ssc-miR-450b-5p;ssc-miR-493-5p;ssc-miR-532-3p;ssc-miR-7143-5p;ssc-miR-9790-3p;ssc-miR-9800-3p;ssc-miR-9830-5p;ssc-miR-9839-5p;ssc-miR-9843-3p;ssc-miR-9847-3p
ssc_circ:chr5:83829027_83836287(-)	ENSSSCG00000000877	annot_exons	ssc-miR-10383;ssc-miR-1285;ssc-miR-17-3p;ssc-miR-1839-5p;ssc-miR-18a;ssc-miR-18b;ssc-miR-200b;ssc-miR-26b-3p;ssc-miR-28-3p;ssc-miR-370;ssc-miR-425-5p;ssc-miR-429;ssc-miR-4338;ssc-miR-490-5p;ssc-miR-582-5p;ssc-miR-670;ssc-miR-7-5p;ssc-miR-708-3p;ssc-miR-9;ssc-miR-9-1;ssc-miR-9-2;ssc-miR-9800-3p;ssc-miR-9812-3p;ssc-miR-9813-5p;ssc-miR-9816-3p;ssc-miR-9820-5p;ssc-miR-9821-5p;ssc-miR-9822-3p;ssc-miR-…
ssc_circ:chr9:26899161_26905802(+)	ENSSSCG00000014960	annot_exons	ssc-miR-10382;ssc-miR-10386;ssc-miR-125a;ssc-miR-125b;ssc-miR-133a-5p;ssc-miR-1343;ssc-miR-141;ssc-miR-193a-5p;ssc-miR-194a-5p;ssc-miR-194b-5p;ssc-miR-202-3p;ssc-miR-214-5p;ssc-miR-22-3p;ssc-miR-296-5p;ssc-miR-324;ssc-miR-328;ssc-miR-339-3p;ssc-miR-361-3p;ssc-miR-411;ssc-miR-425-3p;ssc-miR-4331-3p;ssc-miR-4339;ssc-miR-490;ssc-miR-490-3p;ssc-miR-504;ssc-miR-628-5p;ssc-miR-7134-5p;ssc-miR-7135-5p;s…
ssc_circ:chr15:124587035_124594858(+)	ENSSSCG00000016223	annot_exons	ssc-miR-10382;ssc-miR-1224;ssc-miR-1306-5p;ssc-miR-144;ssc-miR-193a-3p;ssc-miR-199a-3p;ssc-miR-29b;ssc-miR-29c;ssc-miR-326;ssc-miR-330;ssc-miR-545-5p;ssc-miR-7139-3p;ssc-miR-7144-3p;ssc-miR-758;ssc-miR-9851-3p
ssc_circ:chr4:76581881_76589734(-)	ENSSSCG00000046734	exon_intron	ssc-miR-148a-3p;ssc-miR-148b-3p;ssc-miR-152;ssc-miR-338;ssc-miR-361-3p;ssc-miR-4331-3p;ssc-miR-484;ssc-miR-582-5p;ssc-miR-7143-3p;ssc-miR-7143-5p
ssc_circ:chr6:119952817_119963637(+)	ENSSSCG00000003744	annot_exons	ssc-miR-128;ssc-miR-1306-5p;ssc-miR-136-3p;ssc-miR-136-5p;ssc-miR-138;ssc-miR-149;ssc-miR-15a;ssc-miR-15b;ssc-miR-16;ssc-miR-1842;ssc-miR-194a-5p;ssc-miR-194b-5p;ssc-miR-195;ssc-miR-202-3p;ssc-miR-27a;ssc-miR-27b-3p;ssc-miR-326;ssc-miR-330;ssc-miR-345-3p;ssc-miR-381-5p;ssc-miR-424-5p;ssc-miR-4331-3p;ssc-miR-4331-5p;ssc-miR-4334-5p;ssc-miR-4339;ssc-miR-452;ssc-miR-491;ssc-miR-497;ssc-miR-504;ssc-m…
ssc_circ:chr18:24635142_24720051(+)	ENSSSCG00000016611	annot_exons	ssc-miR-101;ssc-miR-10391;ssc-miR-128;ssc-miR-140-5p;ssc-miR-196b-3p;ssc-miR-20a-3p;ssc-miR-217;ssc-miR-2320-5p;ssc-miR-2483;ssc-miR-27a;ssc-miR-27b-3p;ssc-miR-296-3p;ssc-miR-299;ssc-miR-29b;ssc-miR-29c;ssc-miR-320;ssc-miR-328;ssc-miR-33b-5p;ssc-miR-376b;ssc-miR-432-5p;ssc-miR-542-3p;ssc-miR-9808-3p;ssc-miR-9817-5p;ssc-miR-9845-5p
ssc_circ:chr8:40166606_40170839(+)	ENSSSCG00000031636	annot_exons	ssc-miR-136-5p;ssc-miR-155-5p;ssc-miR-186-5p;ssc-miR-489;ssc-miR-676-5p;ssc-miR-9790-3p;ssc-miR-9795-3p;ssc-miR-9844-3p
ssc_circ:chr13:77255800_77263360(+)	ENSSSCG00000011653	annot_exons	ssc-miR-1343;ssc-miR-183;ssc-miR-196a;ssc-miR-196b-5p;ssc-miR-221-5p;ssc-miR-2366;ssc-miR-339-3p;ssc-miR-542-3p;ssc-miR-7143-5p;ssc-miR-769-3p;ssc-miR-9812-3p;ssc-miR-9847-3p
ssc_circ:chr18:14243638_14259662(-)	NA	intergenic	ssc-let-7a;ssc-let-7c;ssc-let-7d-3p;ssc-let-7d-5p;ssc-let-7e;ssc-let-7f-3p;ssc-let-7f-5p;ssc-let-7g;ssc-let-7i-5p;ssc-miR-103;ssc-miR-10387;ssc-miR-10388;ssc-miR-10389;ssc-miR-105-1;ssc-miR-105-2;ssc-miR-106a;ssc-miR-107;ssc-miR-10a-5p;ssc-miR-10b;ssc-miR-1224;ssc-miR-125a;ssc-miR-125b;ssc-miR-127;ssc-miR-1271-3p;ssc-miR-128;ssc-miR-1285;ssc-miR-1296-3p;ssc-miR-1296-5p;ssc-miR-129a-3p;ssc-miR-129…
ssc_circ:chr1:253024490_253038696(-)	ENSSSCG00000005466	annot_exons	ssc-miR-103;ssc-miR-10390;ssc-miR-10391;ssc-miR-105-1;ssc-miR-105-2;ssc-miR-107;ssc-miR-122-5p;ssc-miR-127;ssc-miR-1271-3p;ssc-miR-1296-3p;ssc-miR-129a-5p;ssc-miR-129b;ssc-miR-130b-5p;ssc-miR-140-3p;ssc-miR-140-5p;ssc-miR-145-5p;ssc-miR-146a-5p;ssc-miR-146b;ssc-miR-148a-3p;ssc-miR-148b-3p;ssc-miR-152;ssc-miR-155-3p;ssc-miR-15a;ssc-miR-15b;ssc-miR-16;ssc-miR-17-3p;ssc-miR-181a;ssc-miR-181b;ssc-miR…
ssc_circ:chr5:9607844_9608237(+)	ENSSSCG00000000107	annot_exons	ssc-miR-15a;ssc-miR-15b;ssc-miR-16;ssc-miR-195;ssc-miR-424-5p;ssc-miR-497;ssc-miR-7136-5p;ssc-miR-7138-5p
ssc_circ:chr6:100602832_100607627(-)	ENSSSCG00000021612	annot_exons	ssc-miR-26b-3p;ssc-miR-296-5p;ssc-miR-326;ssc-miR-330;ssc-miR-9;ssc-miR-9-1;ssc-miR-9-2;ssc-miR-9786-3p
ssc_circ:chr13:38540108_38545830(-)	ENSSSCG00000024201	annot_exons	ssc-miR-148a-5p;ssc-miR-148b-5p;ssc-miR-193a-3p;ssc-miR-219b-3p;ssc-miR-2483;ssc-miR-4334-5p;ssc-miR-500-5p;ssc-miR-676-5p;ssc-miR-7138-3p;ssc-miR-9816-3p;ssc-miR-9817-5p;ssc-miR-9846-3p
ssc_circ:chr13:122727540_122750151(+)	ENSSSCG00000011788	annot_exons	ssc-miR-106a;ssc-miR-135;ssc-miR-137;ssc-miR-141;ssc-miR-149;ssc-miR-17-5p;ssc-miR-193a-3p;ssc-miR-205;ssc-miR-20a-5p;ssc-miR-20b;ssc-miR-210;ssc-miR-214-5p;ssc-miR-23a;ssc-miR-23b;ssc-miR-2483;ssc-miR-324;ssc-miR-335;ssc-miR-339-3p;ssc-miR-376a-5p;ssc-miR-432-3p;ssc-miR-4334-5p;ssc-miR-452;ssc-miR-505;ssc-miR-802;ssc-miR-9816-3p;ssc-miR-9817-5p;ssc-miR-9828-3p
ssc_circ:chr13:27047047_27049849(+)	ENSSSCG00000011297	annot_exons	ssc-miR-1468;ssc-miR-150;ssc-miR-27a;ssc-miR-27b-3p;ssc-miR-9803-5p;ssc-miR-9847-3p;ssc-miR-9858-5p
ssc_circ:chr4:98757900_98759638(-)	ENSSSCG00000030119	annot_exons	ssc-miR-1285;ssc-miR-135;ssc-miR-139-5p;ssc-miR-145-5p;ssc-miR-219b-3p;ssc-miR-22-3p;ssc-miR-2320-3p;ssc-miR-9811-5p
ssc_circ:chr14:133810299_133813901(-)	ENSSSCG00000010734	annot_exons	ssc-let-7a;ssc-let-7c;ssc-let-7d-5p;ssc-let-7e;ssc-let-7f-5p;ssc-let-7g;ssc-let-7i-5p;ssc-miR-106a;ssc-miR-17-5p;ssc-miR-1842;ssc-miR-20a-5p;ssc-miR-20b;ssc-miR-331-3p;ssc-miR-33b-3p;ssc-miR-383;ssc-miR-421-3p;ssc-miR-4337;ssc-miR-484;ssc-miR-490;ssc-miR-490-3p;ssc-miR-500-5p;ssc-miR-7144-5p;ssc-miR-9;ssc-miR-9-1;ssc-miR-9-2;ssc-miR-98;ssc-miR-9821-5p;ssc-miR-9822-3p;ssc-miR-9823-5p;ssc-miR-9846-…
ssc_circ:chr15:133924880_133929332(-)	ENSSSCG00000016306	annot_exons	ssc-miR-1296-3p;ssc-miR-185;ssc-miR-194a-3p;ssc-miR-2483;ssc-miR-26b-3p;ssc-miR-378;ssc-miR-378b-3p;ssc-miR-421-3p;ssc-miR-4334-5p;ssc-miR-490;ssc-miR-490-3p;ssc-miR-491;ssc-miR-9799-3p;ssc-miR-9846-3p;ssc-miR-9849-5p;ssc-miR-9850-5p
ssc_circ:chr7:15577056_15585059(-)	ENSSSCG00000001078	annot_exons	ssc-miR-105-1;ssc-miR-105-2;ssc-miR-15a;ssc-miR-15b;ssc-miR-16;ssc-miR-1839-5p;ssc-miR-195;ssc-miR-323;ssc-miR-34a;ssc-miR-34c;ssc-miR-424-5p;ssc-miR-497;ssc-miR-7134-3p;ssc-miR-9843-3p
ssc_circ:chr6:119994375_120009916(+)	ENSSSCG00000003744	annot_exons	ssc-miR-1;ssc-miR-10384;ssc-miR-10390;ssc-miR-10391;ssc-miR-10a-5p;ssc-miR-10b;ssc-miR-125a;ssc-miR-125b;ssc-miR-128;ssc-miR-1296-5p;ssc-miR-140-3p;ssc-miR-140-5p;ssc-miR-141;ssc-miR-143-3p;ssc-miR-143-5p;ssc-miR-148a-5p;ssc-miR-148b-5p;ssc-miR-149;ssc-miR-150;ssc-miR-153;ssc-miR-17-3p;ssc-miR-182;ssc-miR-183;ssc-miR-1839-3p;ssc-miR-185;ssc-miR-186-3p;ssc-miR-192;ssc-miR-193a-3p;ssc-miR-194a-3p;s…
ssc_circ:chr9:48542338_48553378(+)	ENSSSCG00000015135	annot_exons	ssc-miR-1306-3p;ssc-miR-139-3p;ssc-miR-148a-5p;ssc-miR-148b-5p;ssc-miR-181d-3p;ssc-miR-2320-3p;ssc-miR-30c-1-3p;ssc-miR-30c-3p;ssc-miR-532-5p;ssc-miR-551a;ssc-miR-7140-3p;ssc-miR-7144-5p;ssc-miR-9796-3p;ssc-miR-9861-5p
ssc_circ:chr3:11741572_11742109(+)	ENSSSCG00000007721	annot_exons	ssc-miR-185;ssc-miR-30a-3p;ssc-miR-30e-3p;ssc-miR-4334-5p
ssc_circ:chr2:151831534_151835178(-)	ENSSSCG00000044189	annot_exons	ssc-miR-138;ssc-miR-146a-5p;ssc-miR-146b;ssc-miR-186-3p;ssc-miR-338
ssc_circ:chr7:23022971_23023608(-)	ENSSSCG00000041410	one_exon	ssc-miR-103;ssc-miR-10389;ssc-miR-10391;ssc-miR-107;ssc-miR-140-3p;ssc-miR-150;ssc-miR-194a-5p;ssc-miR-194b-5p;ssc-miR-326;ssc-miR-330;ssc-miR-432-5p;ssc-miR-490-5p;ssc-miR-664-5p;ssc-miR-7135-3p;ssc-miR-7144-3p;ssc-miR-9796-3p;ssc-miR-9809-3p
ssc_circ:chr13:192251885_192259123(+)	ENSSSCG00000028724	annot_exons	ssc-miR-10382;ssc-miR-148a-3p;ssc-miR-148b-3p;ssc-miR-152;ssc-miR-504;ssc-miR-664-5p;ssc-miR-9805-3p;ssc-miR-9844-3p
ssc_circ:chr3:47006767_47007039(+)	ENSSSCG00000008132	annot_exons	ssc-miR-2366;ssc-miR-23a;ssc-miR-23b
ssc_circ:chr13:199956007_199958845(+)	ENSSSCG00000012054	annot_exons	ssc-miR-133b;ssc-miR-148b-5p;ssc-miR-484;ssc-miR-7857-3p;ssc-miR-9;ssc-miR-9-1;ssc-miR-9-2
ssc_circ:chr1:33672928_33681370(+)	ENSSSCG00000004205	annot_exons	ssc-miR-101;ssc-miR-10383;ssc-miR-1296-5p;ssc-miR-1343;ssc-miR-214-5p;ssc-miR-29b;ssc-miR-29c;ssc-miR-376a-3p;ssc-miR-676-5p;ssc-miR-9807-5p;ssc-miR-9828-3p
ssc_circ:chr14:90510793_90511831(-)	ENSSSCG00000010399	annot_exons	ssc-miR-10389;ssc-miR-10391;ssc-miR-17-3p;ssc-miR-296-5p;ssc-miR-4334-5p;ssc-miR-9803-5p;ssc-miR-9817-5p;ssc-miR-9830-5p;ssc-miR-9835-3p;ssc-miR-9841-3p
ssc_circ:chr12:22012341_22014427(+)	ENSSSCG00000017473	annot_exons	ssc-miR-10382;ssc-miR-137;ssc-miR-30a-5p;ssc-miR-30b-5p;ssc-miR-30c-5p;ssc-miR-30d;ssc-miR-30e-5p;ssc-miR-361-5p;ssc-miR-362;ssc-miR-421-5p;ssc-miR-489;ssc-miR-490;ssc-miR-490-3p;ssc-miR-490-5p;ssc-miR-500-5p
ssc_circ:chr16:44480956_44482325(+)	ENSSSCG00000016954	annot_exons	ssc-miR-382;ssc-miR-676-5p;ssc-miR-9799-3p
ssc_circ:chr13:122190540_122192108(+)	ENSSSCG00000046387	annot_exons	ssc-miR-1343;ssc-miR-143-3p;ssc-miR-20a-3p;ssc-miR-216;ssc-miR-338;ssc-miR-33b-5p;ssc-miR-362;ssc-miR-493-5p;ssc-miR-628-3p;ssc-miR-7140-3p;ssc-miR-9797-3p;ssc-miR-9803-5p;ssc-miR-9808-3p;ssc-miR-9823-5p;ssc-miR-9841-3p;ssc-miR-9842-5p
ssc_circ:chr13:135317236_135317769(+)	NA	intergenic	ssc-miR-10391;ssc-miR-125a;ssc-miR-125b;ssc-miR-133a-5p;ssc-miR-138;ssc-miR-140-3p;ssc-miR-17-3p;ssc-miR-183;ssc-miR-204;ssc-miR-216;ssc-miR-2320-5p;ssc-miR-484;ssc-miR-664-3p;ssc-miR-744;ssc-miR-9796-3p;ssc-miR-9817-5p;ssc-miR-9838-5p
ssc_circ:chr13:35054802_35058541(-)	ENSSSCG00000011454	annot_exons	ssc-miR-139-5p;ssc-miR-1842;ssc-miR-205;ssc-miR-324;ssc-miR-361-5p;ssc-miR-425-5p;ssc-miR-4334-5p;ssc-miR-484;ssc-miR-490;ssc-miR-490-3p;ssc-miR-802;ssc-miR-9;ssc-miR-9-1;ssc-miR-9-2;ssc-miR-9793-5p;ssc-miR-9839-5p;ssc-miR-9846-3p
ssc_circ:chr7:22938701_22956239(+)	ENSSSCG00000001229	exon_intron	ssc-miR-100;ssc-miR-103;ssc-miR-10382;ssc-miR-10383;ssc-miR-10388;ssc-miR-10389;ssc-miR-10391;ssc-miR-106a;ssc-miR-107;ssc-miR-10a-5p;ssc-miR-10b;ssc-miR-122-5p;ssc-miR-1224;ssc-miR-124a;ssc-miR-127;ssc-miR-1271-3p;ssc-miR-1271-5p;ssc-miR-128;ssc-miR-1296-3p;ssc-miR-1296-5p;ssc-miR-129a-3p;ssc-miR-1306-5p;ssc-miR-130a;ssc-miR-130b-3p;ssc-miR-130b-5p;ssc-miR-133a-3p;ssc-miR-1343;ssc-miR-135;ssc-mi…
ssc_circ:chr17:37900616_37901251(+)	ENSSSCG00000007280	annot_exons	ssc-miR-200b;ssc-miR-22-5p;ssc-miR-26b-3p;ssc-miR-429;ssc-miR-676-5p;ssc-miR-9839-5p
ssc_circ:chr2:85507179_85518807(+)	ENSSSCG00000014088	annot_exons	ssc-miR-145-5p;ssc-miR-148b-5p;ssc-miR-15a;ssc-miR-15b;ssc-miR-16;ssc-miR-185;ssc-miR-194a-3p;ssc-miR-195;ssc-miR-21-3p;ssc-miR-219a;ssc-miR-2366;ssc-miR-339-3p;ssc-miR-424-5p;ssc-miR-497;ssc-miR-503;ssc-miR-7142-3p;ssc-miR-9799-3p;ssc-miR-9803-5p;ssc-miR-9859-3p;ssc-miR-99a-3p
ssc_circ:chr4:117916365_117917394(+)	ENSSSCG00000006866	annot_exons	ssc-miR-22-5p;ssc-miR-23a;ssc-miR-23b;ssc-miR-323
ssc_circ:chr7:76237514_76238347(-)	ENSSSCG00000002042	annot_exons	ssc-miR-10391;ssc-miR-140-5p;ssc-miR-143-3p;ssc-miR-151-5p;ssc-miR-2320-5p;ssc-miR-328;ssc-miR-484;ssc-miR-7136-3p;ssc-miR-9806-5p;ssc-miR-9813-5p
ssc_circ:chrX:90711904_90722188(-)	ENSSSCG00000012576	annot_exons	ssc-miR-105-1;ssc-miR-105-2;ssc-miR-146a-3p;ssc-miR-148b-5p;ssc-miR-149;ssc-miR-194b-3p;ssc-miR-218;ssc-miR-218-5p;ssc-miR-218b;ssc-miR-22-5p;ssc-miR-34a;ssc-miR-34c;ssc-miR-365-3p;ssc-miR-383;ssc-miR-489;ssc-miR-6782-3p;ssc-miR-7135-3p;ssc-miR-7137-3p;ssc-miR-744;ssc-miR-9798-3p;ssc-miR-9808-3p;ssc-miR-9826-5p;ssc-miR-9827-5p;ssc-miR-9843-3p;ssc-miR-9860-5p
ssc_circ:chr11:1341589_1357682(-)	ENSSSCG00000026744	annot_exons	ssc-miR-144;ssc-miR-199b-3p;ssc-miR-200b;ssc-miR-21-3p;ssc-miR-214-3p;ssc-miR-217;ssc-miR-26b-3p;ssc-miR-340;ssc-miR-382;ssc-miR-429;ssc-miR-545-5p;ssc-miR-582-5p;ssc-miR-7857-3p;ssc-miR-9807-5p;ssc-miR-9810-3p
ssc_circ:chr4:31972148_32071027(-)	ENSSSCG00000006038	exon_intron	ssc-let-7a;ssc-let-7c;ssc-let-7d-5p;ssc-let-7e;ssc-let-7f-3p;ssc-let-7f-5p;ssc-let-7g;ssc-let-7i-5p;ssc-miR-1;ssc-miR-101;ssc-miR-103;ssc-miR-10382;ssc-miR-10383;ssc-miR-10384;ssc-miR-10387;ssc-miR-10388;ssc-miR-10389;ssc-miR-10390;ssc-miR-10391;ssc-miR-105-1;ssc-miR-105-2;ssc-miR-106a;ssc-miR-107;ssc-miR-10a-3p;ssc-miR-10a-5p;ssc-miR-10b;ssc-miR-122-3p;ssc-miR-122-5p;ssc-miR-1224;ssc-miR-124a;ss…
ssc_circ:chr9:105054994_105060890(-)	ENSSSCG00000026110	annot_exons	ssc-miR-30b-3p;ssc-miR-769-3p
ssc_circ:chr10:22806071_22812591(+)	ENSSSCG00000024975	annot_exons	ssc-miR-133a-3p;ssc-miR-29b;ssc-miR-29c;ssc-miR-4335;ssc-miR-574-5p;ssc-miR-9794-3p
ssc_circ:chr3:107207592_107229406(-)	ENSSSCG00000008513	annot_exons	ssc-miR-1;ssc-miR-10387;ssc-miR-140-5p;ssc-miR-148a-5p;ssc-miR-148b-5p;ssc-miR-17-3p;ssc-miR-183;ssc-miR-1842;ssc-miR-186-3p;ssc-miR-194a-5p;ssc-miR-194b-5p;ssc-miR-205;ssc-miR-206;ssc-miR-217;ssc-miR-331-5p;ssc-miR-361-5p;ssc-miR-3613;ssc-miR-411;ssc-miR-4338;ssc-miR-500-3p;ssc-miR-7-3p;ssc-miR-708-3p;ssc-miR-7144-3p;ssc-miR-769-3p;ssc-miR-9794-3p;ssc-miR-9807-5p;ssc-miR-9814-3p;ssc-miR-9840-3p;…
ssc_circ:chr5:83981205_83984616(+)	ENSSSCG00000026697	annot_exons	ssc-miR-130b-5p;ssc-miR-137;ssc-miR-2320-5p;ssc-miR-29a-5p;ssc-miR-326;ssc-miR-330;ssc-miR-33b-5p;ssc-miR-450b-3p;ssc-miR-455-5p;ssc-miR-7857-3p;ssc-miR-9831-3p
ssc_circ:chr18:40259679_40285405(-)	ENSSSCG00000024754	annot_exons	ssc-miR-129a-5p;ssc-miR-129b;ssc-miR-139-5p;ssc-miR-151-3p;ssc-miR-301;ssc-miR-30a-5p;ssc-miR-30b-5p;ssc-miR-30c-1-3p;ssc-miR-30c-3p;ssc-miR-30c-5p;ssc-miR-30d;ssc-miR-30e-5p;ssc-miR-31;ssc-miR-324;ssc-miR-335;ssc-miR-4338;ssc-miR-628-5p
ssc_circ:chr16:21449905_21451895(-)	ENSSSCG00000016834	annot_exons	ssc-miR-1;ssc-miR-103;ssc-miR-107;ssc-miR-135;ssc-miR-15a;ssc-miR-15b;ssc-miR-16;ssc-miR-186-3p;ssc-miR-195;ssc-miR-206;ssc-miR-411;ssc-miR-421-5p;ssc-miR-424-5p;ssc-miR-497;ssc-miR-9787-3p;ssc-miR-9807-5p;ssc-miR-9814-3p;ssc-miR-9839-5p
ssc_circ:chr10:68491183_68518239(-)	ENSSSCG00000029602	annot_exons	ssc-let-7i-3p;ssc-miR-10382;ssc-miR-10386;ssc-miR-10391;ssc-miR-1271-3p;ssc-miR-130b-5p;ssc-miR-138;ssc-miR-139-3p;ssc-miR-140-3p;ssc-miR-181a;ssc-miR-181b;ssc-miR-181c;ssc-miR-181d-5p;ssc-miR-1842;ssc-miR-194b-3p;ssc-miR-214-5p;ssc-miR-22-3p;ssc-miR-22-5p;ssc-miR-29b;ssc-miR-29c;ssc-miR-320;ssc-miR-328;ssc-miR-345-5p;ssc-miR-34a;ssc-miR-34c;ssc-miR-383;ssc-miR-4332;ssc-miR-493-3p;ssc-miR-494;ssc…
ssc_circ:chr18:1589912_1599809(-)	ENSSSCG00000016409	annot_exons	ssc-let-7a;ssc-let-7c;ssc-let-7d-5p;ssc-let-7e;ssc-let-7f-5p;ssc-let-7g;ssc-let-7i-5p;ssc-miR-1277;ssc-miR-143-3p;ssc-miR-1839-5p;ssc-miR-20a-3p;ssc-miR-22-3p;ssc-miR-28-5p;ssc-miR-30c-1-3p;ssc-miR-30c-3p;ssc-miR-331-3p;ssc-miR-339-3p;ssc-miR-371-5p;ssc-miR-378;ssc-miR-378b-3p;ssc-miR-4331-3p;ssc-miR-489;ssc-miR-499-3p;ssc-miR-708-5p;ssc-miR-7144-3p;ssc-miR-769-3p;ssc-miR-7857-3p;ssc-miR-9787-3p;…
ssc_circ:chr9:25668011_25671052(-)	ENSSSCG00000024933	annot_exons	ssc-miR-10388;ssc-miR-365-5p
ssc_circ:chr3:33785887_33787969(+)	ENSSSCG00000007907	annot_exons	ssc-miR-186-5p;ssc-miR-32;ssc-miR-363;ssc-miR-4331-3p;ssc-miR-542-3p;ssc-miR-7135-3p;ssc-miR-92a;ssc-miR-92b-3p;ssc-miR-9787-3p
ssc_circ:chr14:125186135_125188721(+)	ENSSSCG00000010652	annot_exons	ssc-let-7a;ssc-let-7c;ssc-let-7d-5p;ssc-let-7e;ssc-let-7f-5p;ssc-let-7g;ssc-let-7i-5p;ssc-miR-199a-3p;ssc-miR-199b-3p;ssc-miR-32;ssc-miR-320;ssc-miR-363;ssc-miR-92a;ssc-miR-92b-3p;ssc-miR-9786-3p;ssc-miR-98;ssc-miR-9817-5p
ssc_circ:chr1:263804087_263814895(-)	ENSSSCG00000005575	annot_exons	ssc-miR-140-5p;ssc-miR-153;ssc-miR-1842;ssc-miR-196b-3p;ssc-miR-199a-3p;ssc-miR-199b-3p;ssc-miR-218-3p;ssc-miR-22-3p;ssc-miR-24-3p;ssc-miR-33b-5p;ssc-miR-450b-5p;ssc-miR-582-5p;ssc-miR-7136-5p;ssc-miR-7137-3p;ssc-miR-7140-3p;ssc-miR-7857-3p;ssc-miR-9819-5p;ssc-miR-9823-5p;ssc-miR-9842-5p;ssc-miR-9850-5p;ssc-miR-9854-5p;ssc-miR-99a-3p
ssc_circ:chr1:265729318_265751600(-)	ENSSSCG00000005598	annot_exons	ssc-miR-10391;ssc-miR-1285;ssc-miR-136-5p;ssc-miR-148a-3p;ssc-miR-148b-3p;ssc-miR-152;ssc-miR-2320-3p;ssc-miR-29a-5p;ssc-miR-34a;ssc-miR-34c;ssc-miR-432-3p;ssc-miR-4331-3p;ssc-miR-6529;ssc-miR-9787-3p;ssc-miR-9804-5p;ssc-miR-9827-5p;ssc-miR-9837-5p
ssc_circ:chr4:123140335_123146129(+)	ENSSSCG00000006889	annot_exons	ssc-miR-10389;ssc-miR-10391;ssc-miR-1271-5p;ssc-miR-129a-5p;ssc-miR-129b;ssc-miR-130b-5p;ssc-miR-146a-5p;ssc-miR-146b;ssc-miR-184;ssc-miR-210;ssc-miR-328;ssc-miR-376a-3p;ssc-miR-376a-5p;ssc-miR-378;ssc-miR-378b-3p;ssc-miR-450b-5p;ssc-miR-493-3p;ssc-miR-532-5p;ssc-miR-6529;ssc-miR-7134-5p;ssc-miR-7143-3p;ssc-miR-96-5p;ssc-miR-9786-3p;ssc-miR-9817-5p;ssc-miR-9827-5p;ssc-miR-9830-5p;ssc-miR-9844-3p;…
ssc_circ:chr9:130326633_130337968(-)	ENSSSCG00000015586	annot_exons	ssc-miR-1307;ssc-miR-22-5p;ssc-miR-339-3p;ssc-miR-4334-5p;ssc-miR-664-5p
ssc_circ:chr18:54192244_54260139(-)	ENSSSCG00000035581	annot_exons	ssc-miR-10a-5p;ssc-miR-10b;ssc-miR-18a;ssc-miR-18b;ssc-miR-199b-3p;ssc-miR-21-3p;ssc-miR-31;ssc-miR-361-3p;ssc-miR-383;ssc-miR-9806-5p;ssc-miR-9846-3p
ssc_circ:chr9:118014576_118018949(-)	ENSSSCG00000015509	annot_exons	ssc-miR-362;ssc-miR-6529;ssc-miR-7139-5p;ssc-miR-9808-3p;ssc-miR-9841-3p
ssc_circ:chr9:114939349_114944875(+)	ENSSSCG00000015485	annot_exons	ssc-let-7a;ssc-let-7c;ssc-let-7d-5p;ssc-let-7e;ssc-let-7f-5p;ssc-let-7g;ssc-let-7i-5p;ssc-miR-10391;ssc-miR-122-5p;ssc-miR-1839-5p;ssc-miR-22-5p;ssc-miR-2411;ssc-miR-425-5p;ssc-miR-4339;ssc-miR-499-3p;ssc-miR-7135-5p;ssc-miR-7137-3p;ssc-miR-98;ssc-miR-9800-3p;ssc-miR-9828-3p
ssc_circ:chr7:11479099_11511017(+)	ENSSSCG00000001061	annot_exons	ssc-miR-10386;ssc-miR-1224;ssc-miR-129a-3p;ssc-miR-1306-5p;ssc-miR-130b-5p;ssc-miR-151-3p;ssc-miR-193a-3p;ssc-miR-199a-5p;ssc-miR-199b-5p;ssc-miR-204;ssc-miR-26b-3p;ssc-miR-29a-5p;ssc-miR-30b-3p;ssc-miR-324;ssc-miR-34a;ssc-miR-34c;ssc-miR-365-3p;ssc-miR-370;ssc-miR-4331-3p;ssc-miR-4332;ssc-miR-4335;ssc-miR-450b-3p;ssc-miR-532-5p;ssc-miR-670;ssc-miR-676-5p;ssc-miR-7136-5p;ssc-miR-7137-3p;ssc-miR-8…
ssc_circ:chr1:102571848_102574753(+)	ENSSSCG00000040836	annot_exons	ssc-miR-128;ssc-miR-136-5p;ssc-miR-181a;ssc-miR-181b;ssc-miR-181c;ssc-miR-181d-5p;ssc-miR-194a-3p;ssc-miR-2320-5p;ssc-miR-27a;ssc-miR-27b-3p;ssc-miR-361-3p;ssc-miR-532-3p;ssc-miR-9804-5p;ssc-miR-9816-3p
ssc_circ:chr5:57883430_57887138(+)	ENSSSCG00000026724	annot_exons	ssc-miR-339;ssc-miR-339-5p;ssc-miR-425-3p;ssc-miR-4334-3p;ssc-miR-582-5p;ssc-miR-7138-5p
ssc_circ:chr7:48659521_48660772(-)	NA	intergenic	ssc-let-7a;ssc-let-7c;ssc-let-7d-5p;ssc-let-7e;ssc-let-7f-5p;ssc-let-7g;ssc-let-7i-5p;ssc-miR-10383;ssc-miR-10384;ssc-miR-10391;ssc-miR-127;ssc-miR-186-5p;ssc-miR-190a;ssc-miR-190b;ssc-miR-193a-5p;ssc-miR-194a-3p;ssc-miR-19a;ssc-miR-19b;ssc-miR-204;ssc-miR-216;ssc-miR-24-3p;ssc-miR-28-5p;ssc-miR-30a-3p;ssc-miR-30c-1-3p;ssc-miR-30c-3p;ssc-miR-328;ssc-miR-335;ssc-miR-362;ssc-miR-365-5p;ssc-miR-4331…
ssc_circ:chr2:26927319_26946530(-)	ENSSSCG00000041545	exon_intron	ssc-let-7a;ssc-let-7c;ssc-let-7d-5p;ssc-let-7e;ssc-let-7f-5p;ssc-let-7g;ssc-let-7i-5p;ssc-miR-1;ssc-miR-101;ssc-miR-10383;ssc-miR-10384;ssc-miR-10388;ssc-miR-10389;ssc-miR-10391;ssc-miR-106a;ssc-miR-10a-5p;ssc-miR-10b;ssc-miR-122-5p;ssc-miR-1224;ssc-miR-125a;ssc-miR-125b;ssc-miR-127;ssc-miR-1271-3p;ssc-miR-128;ssc-miR-1296-5p;ssc-miR-129a-3p;ssc-miR-129a-5p;ssc-miR-129b;ssc-miR-1306-5p;ssc-miR-13…
ssc_circ:chr8:76103989_76104298(-)	NA	intergenic	ssc-miR-10382;ssc-miR-10383;ssc-miR-190b;ssc-miR-19a;ssc-miR-19b;ssc-miR-362;ssc-miR-491;ssc-miR-7136-3p;ssc-miR-9787-3p;ssc-miR-9826-5p;ssc-miR-9829-5p;ssc-miR-9833-5p
ssc_circ:chr18:5245060_5248954(+)	ENSSSCG00000020663	annot_exons	ssc-miR-10384;ssc-miR-22-5p;ssc-miR-34a;ssc-miR-34c;ssc-miR-382;ssc-miR-4338;ssc-miR-452;ssc-miR-7857-3p;ssc-miR-9805-3p;ssc-miR-9826-5p;ssc-miR-9830-5p;ssc-miR-9843-3p;ssc-miR-9846-3p;ssc-miR-9854-5p
ssc_circ:chr1:128372164_128373685(+)	ENSSSCG00000004717	annot_exons	ssc-miR-151-3p;ssc-miR-194b-3p;ssc-miR-199a-3p;ssc-miR-199b-3p;ssc-miR-221-5p;ssc-miR-27a;ssc-miR-27b-3p;ssc-miR-335;ssc-miR-34a;ssc-miR-34c;ssc-miR-9798-3p;ssc-miR-9804-5p;ssc-miR-9819-5p;ssc-miR-9842-5p;ssc-miR-9859-3p
ssc_circ:chr14:71615773_71625769(-)	ENSSSCG00000010240	annot_exons	ssc-miR-490;ssc-miR-490-3p;ssc-miR-7139-5p;ssc-miR-9830-5p;ssc-miR-9855-5p
ssc_circ:chr2:116750435_116783960(-)	ENSSSCG00000014204	annot_exons	ssc-miR-103;ssc-miR-105-1;ssc-miR-105-2;ssc-miR-107;ssc-miR-128;ssc-miR-129a-5p;ssc-miR-129b;ssc-miR-138;ssc-miR-15a;ssc-miR-15b;ssc-miR-16;ssc-miR-193a-3p;ssc-miR-194a-3p;ssc-miR-195;ssc-miR-218;ssc-miR-218-5p;ssc-miR-218b;ssc-miR-23a;ssc-miR-23b;ssc-miR-28-5p;ssc-miR-29a-5p;ssc-miR-328;ssc-miR-331-5p;ssc-miR-345-3p;ssc-miR-424-5p;ssc-miR-450b-3p;ssc-miR-497;ssc-miR-628-5p;ssc-miR-676-5p;ssc-miR…
ssc_circ:chr9:125947610_125962891(-)	ENSSSCG00000015566	annot_exons	ssc-miR-10390;ssc-miR-10391;ssc-miR-133a-5p;ssc-miR-146a-3p;ssc-miR-15a;ssc-miR-15b;ssc-miR-16;ssc-miR-186-5p;ssc-miR-195;ssc-miR-217;ssc-miR-320;ssc-miR-335;ssc-miR-383;ssc-miR-424-5p;ssc-miR-497;ssc-miR-499-3p;ssc-miR-6782-3p;ssc-miR-7135-3p;ssc-miR-7140-5p;ssc-miR-9790-3p;ssc-miR-9826-5p;ssc-miR-9839-5p;ssc-miR-9843-3p
ssc_circ:chr10:8265577_8271193(+)	ENSSSCG00000027846	annot_exons	ssc-miR-103;ssc-miR-107;ssc-miR-139-3p;ssc-miR-145-5p;ssc-miR-196b-3p;ssc-miR-21-3p;ssc-miR-218-3p;ssc-miR-22-5p;ssc-miR-2483;ssc-miR-432-5p;ssc-miR-4335;ssc-miR-9817-5p;ssc-miR-9856-3p
ssc_circ:chr4:36903221_36919682(+)	ENSSSCG00000006069	annot_exons	ssc-miR-30a-3p;ssc-miR-30e-3p;ssc-miR-323;ssc-miR-376a-3p;ssc-miR-499-3p;ssc-miR-9816-3p;ssc-miR-9817-5p;ssc-miR-9859-3p
ssc_circ:chr14:22572451_22577570(-)	ENSSSCG00000009729	annot_exons	ssc-miR-101;ssc-miR-105-1;ssc-miR-105-2;ssc-miR-17-3p;ssc-miR-186-3p;ssc-miR-190a;ssc-miR-190b;ssc-miR-205;ssc-miR-27a;ssc-miR-27b-3p;ssc-miR-301;ssc-miR-411;ssc-miR-423-5p;ssc-miR-500-3p;ssc-miR-542-3p;ssc-miR-574-5p
ssc_circ:chr2:88876100_88879456(-)	ENSSSCG00000014119	annot_exons	ssc-miR-19a;ssc-miR-19b;ssc-miR-21-3p;ssc-miR-214-3p;ssc-miR-28-5p;ssc-miR-532-3p;ssc-miR-671-5p;ssc-miR-708-5p;ssc-miR-9803-5p;ssc-miR-9807-5p;ssc-miR-9830-5p;ssc-miR-9858-5p
ssc_circ:chr3:107031560_107034523(-)	ENSSSCG00000008513	annot_exons	ssc-miR-122-5p;ssc-miR-1285;ssc-miR-205;ssc-miR-2320-3p;ssc-miR-34c;ssc-miR-7134-5p;ssc-miR-7140-5p;ssc-miR-9840-3p
ssc_circ:chr11:67393624_67411878(+)	ENSSSCG00000026863	annot_exons	ssc-let-7i-3p;ssc-miR-10382;ssc-miR-10384;ssc-miR-10386;ssc-miR-10388;ssc-miR-10389;ssc-miR-105-1;ssc-miR-105-2;ssc-miR-1224;ssc-miR-125a;ssc-miR-125b;ssc-miR-1271-3p;ssc-miR-1271-5p;ssc-miR-130b-5p;ssc-miR-1343;ssc-miR-135;ssc-miR-136-3p;ssc-miR-1388;ssc-miR-140-5p;ssc-miR-142-5p;ssc-miR-145-5p;ssc-miR-146a-3p;ssc-miR-148a-5p;ssc-miR-148b-5p;ssc-miR-149;ssc-miR-150;ssc-miR-155-3p;ssc-miR-17-3p;s…
ssc_circ:chr1:223459542_223465757(+)	ENSSSCG00000030655	annot_exons	ssc-miR-130a;ssc-miR-130b-3p;ssc-miR-136-5p;ssc-miR-143-3p;ssc-miR-15a;ssc-miR-15b;ssc-miR-16;ssc-miR-181a;ssc-miR-181b;ssc-miR-181c;ssc-miR-181d-5p;ssc-miR-182;ssc-miR-195;ssc-miR-199b-3p;ssc-miR-202-3p;ssc-miR-212;ssc-miR-216;ssc-miR-23a;ssc-miR-23b;ssc-miR-30c-1-3p;ssc-miR-30c-3p;ssc-miR-424-5p;ssc-miR-450b-5p;ssc-miR-454;ssc-miR-487b;ssc-miR-494;ssc-miR-497;ssc-miR-504;ssc-miR-670;ssc-miR-676…
ssc_circ:chr3:126871893_126883162(-)	ENSSSCG00000020799	annot_exons	ssc-miR-128;ssc-miR-129a-3p;ssc-miR-133a-5p;ssc-miR-1468;ssc-miR-26b-3p;ssc-miR-378;ssc-miR-378b-3p;ssc-miR-432-3p;ssc-miR-490;ssc-miR-490-3p;ssc-miR-499-3p;ssc-miR-500-3p;ssc-miR-542-5p;ssc-miR-7134-5p;ssc-miR-7139-5p;ssc-miR-9803-5p;ssc-miR-9811-5p;ssc-miR-9816-3p;ssc-miR-9817-5p;ssc-miR-9858-5p
ssc_circ:chr14:105866977_105893750(+)	ENSSSCG00000010485	annot_exons	ssc-miR-140-5p;ssc-miR-141;ssc-miR-199a-3p;ssc-miR-299;ssc-miR-29a-5p;ssc-miR-30b-3p;ssc-miR-326;ssc-miR-330;ssc-miR-365-5p
ssc_circ:chr9:39494895_39503008(-)	ENSSSCG00000029538	annot_exons	ssc-miR-103;ssc-miR-10391;ssc-miR-107;ssc-miR-133b;ssc-miR-136-5p;ssc-miR-186-5p;ssc-miR-196b-3p;ssc-miR-22-3p;ssc-miR-2411;ssc-miR-30c-1-3p;ssc-miR-30c-3p;ssc-miR-323;ssc-miR-432-3p;ssc-miR-450b-3p;ssc-miR-450c-3p;ssc-miR-487b;ssc-miR-503;ssc-miR-885-5p
ssc_circ:chr7:39403319_39407636(+)	ENSSSCG00000001708	annot_exons	ssc-miR-103;ssc-miR-10391;ssc-miR-107;ssc-miR-1249;ssc-miR-129a-3p;ssc-miR-130b-5p;ssc-miR-145-5p;ssc-miR-146a-5p;ssc-miR-146b;ssc-miR-15a;ssc-miR-15b;ssc-miR-16;ssc-miR-195;ssc-miR-2366;ssc-miR-424-5p;ssc-miR-497;ssc-miR-676-5p
ssc_circ:chr1:27288176_27335709(-)	ENSSSCG00000004160	exon_intron	ssc-miR-10388;ssc-miR-10390;ssc-miR-10391;ssc-miR-122-3p;ssc-miR-124a;ssc-miR-1277;ssc-miR-1296-5p;ssc-miR-129a-5p;ssc-miR-129b;ssc-miR-1306-5p;ssc-miR-132;ssc-miR-133a-5p;ssc-miR-140-3p;ssc-miR-140-5p;ssc-miR-141;ssc-miR-144;ssc-miR-1468;ssc-miR-149;ssc-miR-155-3p;ssc-miR-1842;ssc-miR-185;ssc-miR-186-3p;ssc-miR-18a;ssc-miR-18b;ssc-miR-194a-3p;ssc-miR-194a-5p;ssc-miR-194b-3p;ssc-miR-194b-5p;ssc-m…
ssc_circ:chr1:1688316_1688699(-)	ENSSSCG00000004018	intronic	ssc-miR-155-5p;ssc-miR-17-3p;ssc-miR-186-3p;ssc-miR-214-3p;ssc-miR-365-5p;ssc-miR-499-5p;ssc-miR-7143-3p;ssc-miR-7857-3p;ssc-miR-9851-3p;ssc-miR-9854-5p;ssc-miR-9855-5p
ssc_circ:chr15:16443887_16447152(+)	ENSSSCG00000015694	annot_exons	ssc-miR-182;ssc-miR-2320-3p;ssc-miR-29a-5p;ssc-miR-9830-5p
ssc_circ:chr14:4305018_4308988(+)	ENSSSCG00000028694	annot_exons	ssc-miR-10387;ssc-miR-151-5p;ssc-miR-15a;ssc-miR-15b;ssc-miR-16;ssc-miR-195;ssc-miR-200b;ssc-miR-23a;ssc-miR-23b;ssc-miR-2411;ssc-miR-326;ssc-miR-330;ssc-miR-376a-5p;ssc-miR-424-5p;ssc-miR-429;ssc-miR-490;ssc-miR-490-3p;ssc-miR-497;ssc-miR-670;ssc-miR-676-5p;ssc-miR-9827-5p
ssc_circ:chr10:41229017_41257277(+)	ENSSSCG00000011022	annot_exons	ssc-miR-133a-5p;ssc-miR-135;ssc-miR-186-5p;ssc-miR-670;ssc-miR-7140-5p;ssc-miR-7142-5p;ssc-miR-9787-3p;ssc-miR-9790-3p
ssc_circ:chr6:5297087_5377909(-)	ENSSSCG00000002684	annot_exons	ssc-miR-139-3p;ssc-miR-148b-5p;ssc-miR-1842;ssc-miR-2483;ssc-miR-30c-1-3p;ssc-miR-30c-3p;ssc-miR-450c-3p;ssc-miR-6782-3p;ssc-miR-9836-3p
ssc_circ:chr8:78378877_78381727(+)	ENSSSCG00000009021	annot_exons	ssc-miR-138;ssc-miR-1388;ssc-miR-148a-5p;ssc-miR-148b-5p;ssc-miR-186-3p;ssc-miR-193a-5p;ssc-miR-29a-5p;ssc-miR-452;ssc-miR-9820-5p;ssc-miR-9824-5p;ssc-miR-9847-3p
ssc_circ:chr13:120987445_121003162(-)	ENSSSCG00000025942	annot_exons	ssc-miR-1285;ssc-miR-136-5p;ssc-miR-143-5p;ssc-miR-182;ssc-miR-183;ssc-miR-194a-5p;ssc-miR-194b-5p;ssc-miR-22-3p;ssc-miR-221-5p;ssc-miR-411;ssc-miR-487b;ssc-miR-676-5p;ssc-miR-7144-3p;ssc-miR-9786-3p;ssc-miR-9804-5p;ssc-miR-9820-5p;ssc-miR-9829-5p
ssc_circ:chr6:115564345_115574834(-)	ENSSSCG00000025005	annot_exons	ssc-miR-142-3p
ssc_circ:chr7:43609181_43618755(-)	ENSSSCG00000001732	annot_exons	ssc-miR-103;ssc-miR-107;ssc-miR-128;ssc-miR-1306-3p;ssc-miR-130b-5p;ssc-miR-136-5p;ssc-miR-139-5p;ssc-miR-144;ssc-miR-145-5p;ssc-miR-182;ssc-miR-186-5p;ssc-miR-19a;ssc-miR-19b;ssc-miR-218-3p;ssc-miR-221-5p;ssc-miR-2483;ssc-miR-30a-3p;ssc-miR-30e-3p;ssc-miR-31;ssc-miR-432-5p;ssc-miR-450c-3p;ssc-miR-490-5p;ssc-miR-494;ssc-miR-499-3p;ssc-miR-676-5p;ssc-miR-9790-3p;ssc-miR-9795-3p;ssc-miR-9799-3p;ssc…
ssc_circ:chr3:2593047_2603722(+)	NA	intergenic	ssc-let-7a;ssc-let-7c;ssc-let-7d-5p;ssc-let-7e;ssc-let-7f-5p;ssc-let-7g;ssc-let-7i-5p;ssc-miR-1;ssc-miR-100;ssc-miR-103;ssc-miR-10384;ssc-miR-10387;ssc-miR-10388;ssc-miR-10389;ssc-miR-105-1;ssc-miR-105-2;ssc-miR-107;ssc-miR-10a-5p;ssc-miR-10b;ssc-miR-122-5p;ssc-miR-1224;ssc-miR-124a;ssc-miR-127;ssc-miR-1296-3p;ssc-miR-1296-5p;ssc-miR-130b-5p;ssc-miR-1343;ssc-miR-135;ssc-miR-136-5p;ssc-miR-137;ssc…
ssc_circ:chr6:2564305_2569942(+)	ENSSSCG00000002660	annot_exons	ssc-miR-10389;ssc-miR-125a;ssc-miR-125b;ssc-miR-129a-5p;ssc-miR-129b;ssc-miR-1307;ssc-miR-151-5p;ssc-miR-218-3p;ssc-miR-339-3p;ssc-miR-345-5p;ssc-miR-378;ssc-miR-378b-3p;ssc-miR-450c-3p;ssc-miR-670;ssc-miR-7137-5p;ssc-miR-9846-3p;ssc-miR-9850-5p;ssc-miR-9857-5p
ssc_circ:chr13:66257686_66268851(+)	ENSSSCG00000011563	annot_exons	ssc-miR-1224;ssc-miR-1306-5p;ssc-miR-130a;ssc-miR-130b-3p;ssc-miR-196b-3p;ssc-miR-2320-3p;ssc-miR-370;ssc-miR-4338;ssc-miR-4339;ssc-miR-454;ssc-miR-500-5p;ssc-miR-676-5p;ssc-miR-7135-5p;ssc-miR-7136-5p;ssc-miR-7139-3p;ssc-miR-9820-5p;ssc-miR-9851-3p
ssc_circ:chr10:701751_705049(-)	ENSSSCG00000032055	exon_intron	ssc-miR-138;ssc-miR-194b-3p;ssc-miR-214-3p;ssc-miR-345-5p;ssc-miR-370;ssc-miR-421-5p;ssc-miR-6782-3p;ssc-miR-7135-3p;ssc-miR-769-3p;ssc-miR-9842-5p
ssc_circ:chr5:51561006_51561815(+)	ENSSSCG00000000571	annot_exons	ssc-miR-10382;ssc-miR-199a-5p;ssc-miR-199b-5p;ssc-miR-214-3p;ssc-miR-219a;ssc-miR-490-5p;ssc-miR-671-5p
ssc_circ:chr13:38532801_38539423(-)	ENSSSCG00000024201	annot_exons	ssc-miR-181a;ssc-miR-181b;ssc-miR-181c;ssc-miR-181d-5p;ssc-miR-187;ssc-miR-200b;ssc-miR-205;ssc-miR-20a-3p;ssc-miR-217;ssc-miR-301;ssc-miR-320;ssc-miR-429;ssc-miR-4331-3p;ssc-miR-500-3p;ssc-miR-9;ssc-miR-9-1;ssc-miR-9-2;ssc-miR-9812-3p;ssc-miR-9831-3p;ssc-miR-9842-5p
ssc_circ:chr1:119542574_119565479(+)	ENSSSCG00000004622	annot_exons	ssc-miR-10383;ssc-miR-145-5p;ssc-miR-151-5p;ssc-miR-183;ssc-miR-28-5p;ssc-miR-296-3p;ssc-miR-339-3p;ssc-miR-361-3p;ssc-miR-362;ssc-miR-455-3p;ssc-miR-615;ssc-miR-708-5p;ssc-miR-7142-3p
ssc_circ:chr16:18249647_18258513(+)	NA	intergenic	ssc-miR-103;ssc-miR-10386;ssc-miR-10387;ssc-miR-10391;ssc-miR-105-1;ssc-miR-105-2;ssc-miR-107;ssc-miR-10a-5p;ssc-miR-10b;ssc-miR-122-5p;ssc-miR-1224;ssc-miR-125a;ssc-miR-125b;ssc-miR-128;ssc-miR-1285;ssc-miR-1296-3p;ssc-miR-129a-3p;ssc-miR-1306-5p;ssc-miR-130a;ssc-miR-130b-3p;ssc-miR-130b-5p;ssc-miR-133a-3p;ssc-miR-1343;ssc-miR-136-5p;ssc-miR-138;ssc-miR-1388;ssc-miR-140-3p;ssc-miR-141;ssc-miR-14…
ssc_circ:chr7:92728724_92759618(-)	ENSSSCG00000039701	annot_exons	ssc-miR-136-5p;ssc-miR-183;ssc-miR-21-3p;ssc-miR-219a;ssc-miR-28-5p;ssc-miR-29b;ssc-miR-29c;ssc-miR-376a-3p;ssc-miR-7-5p;ssc-miR-708-5p;ssc-miR-9798-3p
ssc_circ:chr4:19360870_19367922(+)	ENSSSCG00000006001	annot_exons	ssc-miR-202-3p;ssc-miR-27a;ssc-miR-27b-3p;ssc-miR-450b-5p;ssc-miR-484;ssc-miR-494;ssc-miR-670;ssc-miR-676-5p;ssc-miR-99a-3p
ssc_circ:chr2:73759551_73761676(-)	ENSSSCG00000024570	annot_exons	ssc-miR-140-3p;ssc-miR-196b-3p;ssc-miR-22-5p;ssc-miR-2366;ssc-miR-4335;ssc-miR-670;ssc-miR-676-5p;ssc-miR-7857-3p;ssc-miR-9787-3p;ssc-miR-9797-3p;ssc-miR-9846-3p
ssc_circ:chr8:78149537_78199258(+)	ENSSSCG00000009021	annot_exons	ssc-miR-18a;ssc-miR-18b;ssc-miR-196b-3p;ssc-miR-19a;ssc-miR-19b;ssc-miR-205;ssc-miR-208b;ssc-miR-20a-3p;ssc-miR-22-3p;ssc-miR-28-3p;ssc-miR-28-5p;ssc-miR-708-5p;ssc-miR-9786-3p;ssc-miR-9787-3p;ssc-miR-9794-3p;ssc-miR-9813-5p;ssc-miR-9816-3p;ssc-miR-9817-5p;ssc-miR-9838-5p;ssc-miR-9858-5p
ssc_circ:chr3:77886072_77887860(+)	ENSSSCG00000027509	annot_exons	ssc-let-7a;ssc-let-7c;ssc-let-7d-5p;ssc-let-7e;ssc-let-7f-5p;ssc-let-7g;ssc-let-7i-5p;ssc-miR-129a-5p;ssc-miR-129b;ssc-miR-155-5p;ssc-miR-1839-5p;ssc-miR-301;ssc-miR-30b-3p;ssc-miR-30c-1-3p;ssc-miR-30c-3p;ssc-miR-34a;ssc-miR-34c;ssc-miR-455-3p;ssc-miR-499-3p;ssc-miR-9795-3p;ssc-miR-98;ssc-miR-9829-5p;ssc-miR-9849-5p;ssc-miR-9862-3p
ssc_circ:chr12:14038571_14040563(+)	ENSSSCG00000017274	annot_exons	ssc-miR-145-5p;ssc-miR-186-3p;ssc-miR-29a-3p;ssc-miR-29b;ssc-miR-29c;ssc-miR-421-5p;ssc-miR-486;ssc-miR-9802-3p
ssc_circ:chr11:14601607_14611784(+)	ENSSSCG00000009369	annot_exons	ssc-miR-1224;ssc-miR-1343;ssc-miR-143-5p;ssc-miR-155-3p;ssc-miR-361-3p;ssc-miR-374b-5p;ssc-miR-676-5p;ssc-miR-7136-3p;ssc-miR-935;ssc-miR-9794-3p;ssc-miR-9832-3p;ssc-miR-9837-5p;ssc-miR-9853-5p
ssc_circ:chr12:54477951_54492240(-)	ENSSSCG00000034964	annot_exons	ssc-miR-145-5p;ssc-miR-26b-3p;ssc-miR-296-3p;ssc-miR-339-3p;ssc-miR-9802-3p
ssc_circ:chr12:47400191_47409801(+)	ENSSSCG00000036705	annot_exons	ssc-miR-10382;ssc-miR-10384;ssc-miR-10a-5p;ssc-miR-10b;ssc-miR-1306-5p;ssc-miR-135;ssc-miR-149;ssc-miR-17-3p;ssc-miR-1842;ssc-miR-185;ssc-miR-218-3p;ssc-miR-22-3p;ssc-miR-301;ssc-miR-30c-1-3p;ssc-miR-30c-3p;ssc-miR-31;ssc-miR-324;ssc-miR-326;ssc-miR-330;ssc-miR-339;ssc-miR-339-5p;ssc-miR-362;ssc-miR-432-3p;ssc-miR-4334-3p;ssc-miR-4335;ssc-miR-451;ssc-miR-671-5p;ssc-miR-7135-3p;ssc-miR-7138-5p;ssc…
ssc_circ:chr18:43624214_43653830(+)	ENSSSCG00000016688	annot_exons	ssc-miR-1343;ssc-miR-135;ssc-miR-145-5p;ssc-miR-22-3p;ssc-miR-2320-3p;ssc-miR-2366;ssc-miR-30a-3p;ssc-miR-30b-3p;ssc-miR-30e-3p;ssc-miR-325;ssc-miR-345-5p;ssc-miR-423-3p;ssc-miR-432-3p;ssc-miR-490-5p;ssc-miR-7136-5p;ssc-miR-7141-5p;ssc-miR-769-3p;ssc-miR-9795-3p;ssc-miR-9818-3p;ssc-miR-9821-5p;ssc-miR-9822-3p;ssc-miR-9830-5p;ssc-miR-9839-5p
ssc_circ:chr9:234482_244142(+)	ENSSSCG00000014579	annot_exons	ssc-miR-10382;ssc-miR-125a;ssc-miR-125b;ssc-miR-130b-5p;ssc-miR-150;ssc-miR-193a-3p;ssc-miR-194a-3p;ssc-miR-205;ssc-miR-212;ssc-miR-320;ssc-miR-326;ssc-miR-330;ssc-miR-450b-3p;ssc-miR-493-5p;ssc-miR-628-5p
ssc_circ:chr6:37091577_37166517(-)	ENSSSCG00000002844	annot_exons	ssc-miR-1;ssc-miR-103;ssc-miR-105-1;ssc-miR-107;ssc-miR-126-5p;ssc-miR-130b-5p;ssc-miR-146a-5p;ssc-miR-146b;ssc-miR-151-3p;ssc-miR-155-5p;ssc-miR-15a;ssc-miR-15b;ssc-miR-16;ssc-miR-181a;ssc-miR-181b;ssc-miR-181c;ssc-miR-181d-5p;ssc-miR-186-3p;ssc-miR-195;ssc-miR-206;ssc-miR-21-3p;ssc-miR-23a;ssc-miR-23b;ssc-miR-326;ssc-miR-330;ssc-miR-335;ssc-miR-374a-3p;ssc-miR-374b-3p;ssc-miR-381-3p;ssc-miR-424…
ssc_circ:chr3:15819341_15820009(-)	ENSSSCG00000007733	exon_intron	ssc-miR-10391;ssc-miR-204;ssc-miR-301;ssc-miR-339-3p;ssc-miR-532-3p;ssc-miR-628-5p;ssc-miR-6529;ssc-miR-7134-5p;ssc-miR-7143-3p;ssc-miR-9796-3p;ssc-miR-9802-3p;ssc-miR-9803-5p;ssc-miR-9806-5p;ssc-miR-9820-5p;ssc-miR-9830-5p
ssc_circ:chr6:166971305_167024441(+)	ENSSSCG00000036909	annot_exons	ssc-miR-10382;ssc-miR-10383;ssc-miR-10391;ssc-miR-106a;ssc-miR-124a;ssc-miR-1296-3p;ssc-miR-129a-3p;ssc-miR-130b-5p;ssc-miR-133b;ssc-miR-1343;ssc-miR-135;ssc-miR-138;ssc-miR-139-3p;ssc-miR-140-3p;ssc-miR-141;ssc-miR-1468;ssc-miR-149;ssc-miR-155-5p;ssc-miR-17-5p;ssc-miR-181d-3p;ssc-miR-183;ssc-miR-1839-5p;ssc-miR-184;ssc-miR-1842;ssc-miR-185;ssc-miR-193a-3p;ssc-miR-194a-3p;ssc-miR-196b-3p;ssc-miR-…
ssc_circ:chrX:59556112_59571888(-)	ENSSSCG00000043604	exon_intron	ssc-miR-181a;ssc-miR-181b;ssc-miR-181c;ssc-miR-181d-5p;ssc-miR-186-3p;ssc-miR-194b-3p;ssc-miR-31;ssc-miR-320;ssc-miR-326;ssc-miR-330;ssc-miR-34a;ssc-miR-34c;ssc-miR-382;ssc-miR-490;ssc-miR-490-3p;ssc-miR-582-5p;ssc-miR-6516;ssc-miR-7135-3p;ssc-miR-7136-3p;ssc-miR-9802-3p
ssc_circ:chr3:96951840_96972072(+)	NA	intergenic	ssc-miR-1;ssc-miR-100;ssc-miR-101;ssc-miR-103;ssc-miR-10383;ssc-miR-10387;ssc-miR-10388;ssc-miR-10389;ssc-miR-10390;ssc-miR-10391;ssc-miR-105-1;ssc-miR-105-2;ssc-miR-107;ssc-miR-10a-5p;ssc-miR-10b;ssc-miR-122-5p;ssc-miR-1224;ssc-miR-1249;ssc-miR-124a;ssc-miR-125a;ssc-miR-125b;ssc-miR-126-5p;ssc-miR-127;ssc-miR-1271-5p;ssc-miR-128;ssc-miR-1285;ssc-miR-1296-5p;ssc-miR-129a-3p;ssc-miR-129a-5p;ssc-mi…
ssc_circ:chr1:271380948_271384260(+)	ENSSSCG00000005715	annot_exons	ssc-miR-1249;ssc-miR-133b;ssc-miR-138;ssc-miR-146a-3p;ssc-miR-151-5p;ssc-miR-185;ssc-miR-194b-3p;ssc-miR-208b;ssc-miR-22-3p;ssc-miR-2320-3p;ssc-miR-23a;ssc-miR-23b;ssc-miR-370;ssc-miR-4335;ssc-miR-504;ssc-miR-7136-3p;ssc-miR-7143-5p;ssc-miR-769-5p;ssc-miR-9824-5p;ssc-miR-9830-5p;ssc-miR-9842-5p;ssc-miR-9843-3p
ssc_circ:chr5:83973164_83982237(+)	ENSSSCG00000026697	annot_exons	ssc-miR-218-3p;ssc-miR-22-5p;ssc-miR-29a-5p;ssc-miR-326;ssc-miR-330;ssc-miR-33b-5p;ssc-miR-9844-3p
ssc_circ:chr2:42015142_42017066(+)	ENSSSCG00000025406	annot_exons	ssc-miR-200b;ssc-miR-27b-5p;ssc-miR-429;ssc-miR-7-5p;ssc-miR-9792-5p;ssc-miR-9816-3p
ssc_circ:chr2:102380116_102388263(+)	ENSSSCG00000029805	annot_exons	ssc-let-7a;ssc-let-7c;ssc-let-7d-5p;ssc-let-7e;ssc-let-7f-5p;ssc-let-7g;ssc-let-7i-5p;ssc-miR-1271-3p;ssc-miR-1285;ssc-miR-151-3p;ssc-miR-17-3p;ssc-miR-196a;ssc-miR-196b-5p;ssc-miR-296-5p;ssc-miR-432-3p;ssc-miR-98;ssc-miR-9804-5p;ssc-miR-9846-3p;ssc-miR-9859-3p
ssc_circ:chr13:108800991_108820326(-)	ENSSSCG00000030467	annot_exons	ssc-miR-1271-5p;ssc-miR-1296-5p;ssc-miR-130b-5p;ssc-miR-140-5p;ssc-miR-145-3p;ssc-miR-183;ssc-miR-186-5p;ssc-miR-190b;ssc-miR-202-3p;ssc-miR-214-5p;ssc-miR-219a;ssc-miR-22-3p;ssc-miR-221-5p;ssc-miR-223;ssc-miR-224;ssc-miR-2320-5p;ssc-miR-30b-3p;ssc-miR-32;ssc-miR-374a-3p;ssc-miR-374b-3p;ssc-miR-383;ssc-miR-4337;ssc-miR-452;ssc-miR-664-3p;ssc-miR-670;ssc-miR-7135-3p;ssc-miR-7144-5p;ssc-miR-92a;ssc…
ssc_circ:chr1:30989809_30991395(+)	ENSSSCG00000004180	annot_exons	ssc-miR-10382;ssc-miR-135;ssc-miR-196b-3p;ssc-miR-217;ssc-miR-320;ssc-miR-345-5p;ssc-miR-4338;ssc-miR-455-5p;ssc-miR-676-5p;ssc-miR-9786-3p;ssc-miR-9828-3p;ssc-miR-9847-3p
ssc_circ:chr1:175230307_175235006(+)	ENSSSCG00000027765	annot_exons	ssc-miR-192;ssc-miR-215;ssc-miR-376c;ssc-miR-4338;ssc-miR-676-5p;ssc-miR-7142-3p
ssc_circ:chr8:75797236_75810939(-)	ENSSSCG00000029200	annot_exons	ssc-let-7a;ssc-let-7c;ssc-let-7d-5p;ssc-let-7e;ssc-let-7f-5p;ssc-let-7g;ssc-let-7i-5p;ssc-miR-1388;ssc-miR-143-3p;ssc-miR-15a;ssc-miR-15b;ssc-miR-16;ssc-miR-18a;ssc-miR-18b;ssc-miR-195;ssc-miR-22-3p;ssc-miR-221-5p;ssc-miR-2320-3p;ssc-miR-361-3p;ssc-miR-424-5p;ssc-miR-4334-5p;ssc-miR-493-5p;ssc-miR-497;ssc-miR-503;ssc-miR-660;ssc-miR-7136-5p;ssc-miR-7137-3p;ssc-miR-7138-3p;ssc-miR-98;ssc-miR-9804-…
ssc_circ:chr8:38873398_38928392(+)	ENSSSCG00000008830	annot_exons	ssc-miR-105-1;ssc-miR-105-2;ssc-miR-1224;ssc-miR-125a;ssc-miR-125b;ssc-miR-1306-5p;ssc-miR-130b-5p;ssc-miR-133a-3p;ssc-miR-1343;ssc-miR-135;ssc-miR-136-3p;ssc-miR-138;ssc-miR-1388;ssc-miR-141;ssc-miR-183;ssc-miR-194a-3p;ssc-miR-199a-3p;ssc-miR-212;ssc-miR-214-3p;ssc-miR-2366;ssc-miR-23a;ssc-miR-23b;ssc-miR-29a-5p;ssc-miR-30a-3p;ssc-miR-320;ssc-miR-376b;ssc-miR-4331-3p;ssc-miR-4339;ssc-miR-452;ssc…
ssc_circ:chr14:41035230_41035478(+)	ENSSSCG00000009925	one_exon	ssc-miR-10386;ssc-miR-30c-1-3p;ssc-miR-30c-3p;ssc-miR-500-3p;ssc-miR-9858-5p
ssc_circ:chr2:114762651_114772430(+)	ENSSSCG00000014195	annot_exons	ssc-miR-10391;ssc-miR-129a-3p;ssc-miR-146a-5p;ssc-miR-148a-3p;ssc-miR-148b-3p;ssc-miR-152;ssc-miR-15a;ssc-miR-15b;ssc-miR-16;ssc-miR-195;ssc-miR-2320-3p;ssc-miR-26b-3p;ssc-miR-424-5p;ssc-miR-497;ssc-miR-9796-3p;ssc-miR-9813-5p;ssc-miR-9828-3p
ssc_circ:chr11:10984951_11001848(-)	NA	intergenic	ssc-let-7a;ssc-let-7c;ssc-let-7d-5p;ssc-let-7e;ssc-let-7f-3p;ssc-let-7f-5p;ssc-let-7g;ssc-let-7i-5p;ssc-miR-1;ssc-miR-101;ssc-miR-10382;ssc-miR-10386;ssc-miR-10388;ssc-miR-10390;ssc-miR-10391;ssc-miR-106a;ssc-miR-1224;ssc-miR-124a;ssc-miR-125a;ssc-miR-125b;ssc-miR-127;ssc-miR-1271-3p;ssc-miR-1285;ssc-miR-1296-5p;ssc-miR-129a-5p;ssc-miR-129b;ssc-miR-1306-5p;ssc-miR-133a-3p;ssc-miR-133b;ssc-miR-134…
ssc_circ:chr8:102415738_102416806(+)	ENSSSCG00000009097	annot_exons	ssc-miR-148a-5p;ssc-miR-148b-5p;ssc-miR-21-3p;ssc-miR-6516
ssc_circ:chr1:102408653_102410386(+)	ENSSSCG00000040836	annot_exons	ssc-miR-186-5p;ssc-miR-22-3p;ssc-miR-23a;ssc-miR-23b;ssc-miR-432-3p;ssc-miR-9790-3p;ssc-miR-9804-5p;ssc-miR-9815-3p
ssc_circ:chr13:137171375_137226265(-)	ENSSSCG00000024904	annot_exons	ssc-miR-103;ssc-miR-10382;ssc-miR-105-1;ssc-miR-105-2;ssc-miR-107;ssc-miR-128;ssc-miR-1285;ssc-miR-129a-5p;ssc-miR-129b;ssc-miR-130b-5p;ssc-miR-133b;ssc-miR-136-5p;ssc-miR-138;ssc-miR-140-3p;ssc-miR-141;ssc-miR-142-3p;ssc-miR-144;ssc-miR-145-5p;ssc-miR-146a-3p;ssc-miR-148a-3p;ssc-miR-148b-3p;ssc-miR-149;ssc-miR-152;ssc-miR-153;ssc-miR-181b;ssc-miR-181d-5p;ssc-miR-1839-5p;ssc-miR-185;ssc-miR-190a;…
ssc_circ:chr4:76628598_76634939(-)	NA	intergenic	ssc-miR-1;ssc-miR-103;ssc-miR-10389;ssc-miR-10391;ssc-miR-105-1;ssc-miR-105-2;ssc-miR-107;ssc-miR-10a-5p;ssc-miR-10b;ssc-miR-124a;ssc-miR-128;ssc-miR-129a-3p;ssc-miR-129a-5p;ssc-miR-129b;ssc-miR-1306-5p;ssc-miR-130b-5p;ssc-miR-133a-3p;ssc-miR-133b;ssc-miR-138;ssc-miR-1388;ssc-miR-139-5p;ssc-miR-140-3p;ssc-miR-140-5p;ssc-miR-141;ssc-miR-142-3p;ssc-miR-143-5p;ssc-miR-145-3p;ssc-miR-145-5p;ssc-miR-1…
ssc_circ:chr6:63879633_63893464(-)	ENSSSCG00000021890	annot_exons	ssc-miR-133a-3p;ssc-miR-148a-3p;ssc-miR-148b-3p;ssc-miR-151-5p;ssc-miR-152;ssc-miR-342;ssc-miR-361-3p;ssc-miR-375;ssc-miR-382;ssc-miR-432-3p;ssc-miR-676-5p;ssc-miR-7136-5p;ssc-miR-7142-3p;ssc-miR-9791-3p;ssc-miR-9835-3p;ssc-miR-9846-3p
ssc_circ:chr1:1625113_1663793(-)	ENSSSCG00000004018	annot_exons	ssc-miR-103;ssc-miR-107;ssc-miR-129a-5p;ssc-miR-129b;ssc-miR-1307;ssc-miR-130b-5p;ssc-miR-145-5p;ssc-miR-148a-5p;ssc-miR-148b-5p;ssc-miR-185;ssc-miR-196b-3p;ssc-miR-204;ssc-miR-214-3p;ssc-miR-216;ssc-miR-24-3p;ssc-miR-296-3p;ssc-miR-29a-3p;ssc-miR-30b-3p;ssc-miR-324;ssc-miR-326;ssc-miR-330;ssc-miR-331-5p;ssc-miR-338;ssc-miR-361-5p;ssc-miR-374a-3p;ssc-miR-374b-3p;ssc-miR-375;ssc-miR-432-5p;ssc-miR…
ssc_circ:chr8:41003525_41005286(+)	ENSSSCG00000008841	annot_exons	ssc-miR-224;ssc-miR-494;ssc-miR-7136-3p;ssc-miR-9820-5p;ssc-miR-9856-3p
ssc_circ:chr15:88451776_88452910(-)	ENSSSCG00000016019	annot_exons	ssc-miR-105-1;ssc-miR-126-5p;ssc-miR-1842;ssc-miR-190a;ssc-miR-190b;ssc-miR-205;ssc-miR-20a-3p;ssc-miR-325;ssc-miR-33b-5p;ssc-miR-532-5p;ssc-miR-628-5p;ssc-miR-6516;ssc-miR-9794-3p
ssc_circ:chr13:200543456_200546697(-)	ENSSSCG00000012059	exon_intron	ssc-miR-10386;ssc-miR-10388;ssc-miR-10391;ssc-miR-105-1;ssc-miR-105-2;ssc-miR-124a;ssc-miR-1271-3p;ssc-miR-128;ssc-miR-1306-5p;ssc-miR-136-5p;ssc-miR-139-5p;ssc-miR-140-3p;ssc-miR-141;ssc-miR-143-5p;ssc-miR-145-3p;ssc-miR-146a-3p;ssc-miR-146a-5p;ssc-miR-146b;ssc-miR-151-3p;ssc-miR-155-3p;ssc-miR-181a;ssc-miR-181b;ssc-miR-181c;ssc-miR-181d-5p;ssc-miR-1839-3p;ssc-miR-1842;ssc-miR-185;ssc-miR-192;ss…
ssc_circ:chr2:142195747_142196740(+)	ENSSSCG00000014364	annot_exons	ssc-miR-153;ssc-miR-205;ssc-miR-21-3p;ssc-miR-214-3p;ssc-miR-219a;ssc-miR-369;ssc-miR-383;ssc-miR-7135-3p;ssc-miR-9855-5p
ssc_circ:chr1:104748096_104756151(-)	ENSSSCG00000004535	annot_exons	ssc-miR-125a;ssc-miR-125b;ssc-miR-1271-3p;ssc-miR-136-5p;ssc-miR-143-3p;ssc-miR-205;ssc-miR-214-5p;ssc-miR-217;ssc-miR-219a;ssc-miR-22-3p;ssc-miR-2320-3p;ssc-miR-320;ssc-miR-370;ssc-miR-493-3p;ssc-miR-660;ssc-miR-671-3p;ssc-miR-7144-5p;ssc-miR-9807-5p;ssc-miR-9815-3p;ssc-miR-9839-5p;ssc-miR-9859-3p
ssc_circ:chr16:41238917_41274722(+)	ENSSSCG00000016938	annot_exons	ssc-let-7d-3p;ssc-miR-146a-3p;ssc-miR-1839-3p;ssc-miR-190a;ssc-miR-190b;ssc-miR-200b;ssc-miR-217;ssc-miR-320;ssc-miR-326;ssc-miR-330;ssc-miR-361-5p;ssc-miR-374a-3p;ssc-miR-374a-5p;ssc-miR-374b-3p;ssc-miR-429;ssc-miR-489;ssc-miR-499-3p;ssc-miR-551a;ssc-miR-7136-5p;ssc-miR-7137-3p;ssc-miR-7138-3p;ssc-miR-9817-5p;ssc-miR-9843-3p
ssc_circ:chr15:59169716_59185795(-)	ENSSSCG00000015857	annot_exons	ssc-miR-1296-3p;ssc-miR-145-5p;ssc-miR-151-3p;ssc-miR-194a-3p;ssc-miR-205;ssc-miR-218;ssc-miR-218-3p;ssc-miR-218-5p;ssc-miR-218b;ssc-miR-296-3p;ssc-miR-320;ssc-miR-335;ssc-miR-363;ssc-miR-376a-5p;ssc-miR-421-5p;ssc-miR-542-3p;ssc-miR-7135-3p;ssc-miR-92a;ssc-miR-92b-3p;ssc-miR-9788-3p;ssc-miR-9807-5p;ssc-miR-9832-3p;ssc-miR-9855-5p
ssc_circ:chr11:14547775_14560181(-)	ENSSSCG00000029855	annot_exons	ssc-miR-1306-5p;ssc-miR-136-5p;ssc-miR-137;ssc-miR-143-3p;ssc-miR-17-3p;ssc-miR-186-3p;ssc-miR-214-5p;ssc-miR-224;ssc-miR-2411;ssc-miR-26b-3p;ssc-miR-34a;ssc-miR-34c;ssc-miR-361-3p;ssc-miR-376c;ssc-miR-383;ssc-miR-4331-5p;ssc-miR-4334-5p;ssc-miR-4335;ssc-miR-4338;ssc-miR-582-5p;ssc-miR-7139-5p;ssc-miR-874;ssc-miR-9787-3p;ssc-miR-9811-5p;ssc-miR-9816-3p;ssc-miR-9820-5p
ssc_circ:chr15:136277300_136277505(-)	ENSSSCG00000016321	one_exon	ssc-miR-10a-5p;ssc-miR-10b;ssc-miR-217;ssc-miR-339;ssc-miR-339-5p;ssc-miR-4334-3p;ssc-miR-4334-5p;ssc-miR-486;ssc-miR-494;ssc-miR-500-3p;ssc-miR-670;ssc-miR-7143-3p;ssc-miR-7144-3p;ssc-miR-9821-5p;ssc-miR-9822-3p;ssc-miR-9846-3p
ssc_circ:chr15:60287841_60318148(+)	ENSSSCG00000015866	annot_exons	ssc-miR-105-1;ssc-miR-105-2;ssc-miR-130a;ssc-miR-130b-3p;ssc-miR-148a-3p;ssc-miR-148b-3p;ssc-miR-152;ssc-miR-181d-3p;ssc-miR-182;ssc-miR-183;ssc-miR-196b-3p;ssc-miR-216;ssc-miR-22-3p;ssc-miR-22-5p;ssc-miR-30a-5p;ssc-miR-30b-5p;ssc-miR-30c-5p;ssc-miR-30d;ssc-miR-30e-5p;ssc-miR-454;ssc-miR-7137-5p
ssc_circ:chr13:19614009_19616542(+)	ENSSSCG00000011237	annot_exons	ssc-miR-124a;ssc-miR-132;ssc-miR-144;ssc-miR-155-5p;ssc-miR-190a;ssc-miR-190b;ssc-miR-199b-3p;ssc-miR-205;ssc-miR-26b-3p;ssc-miR-338;ssc-miR-500-5p;ssc-miR-503;ssc-miR-9851-3p
ssc_circ:chr18:5906950_5908995(-)	ENSSSCG00000016438	annot_exons	ssc-miR-146a-3p;ssc-miR-217;ssc-miR-29a-3p;ssc-miR-29b;ssc-miR-29c;ssc-miR-532-5p;ssc-miR-545-5p;ssc-miR-9843-3p;ssc-miR-9858-5p
ssc_circ:chr9:6031379_6039715(-)	ENSSSCG00000014791	annot_exons	ssc-miR-138;ssc-miR-145-3p;ssc-miR-20a-3p;ssc-miR-212;ssc-miR-2320-3p;ssc-miR-28-5p;ssc-miR-320;ssc-miR-326;ssc-miR-330;ssc-miR-378;ssc-miR-378b-3p;ssc-miR-628-5p;ssc-miR-671-5p;ssc-miR-708-5p;ssc-miR-7135-3p;ssc-miR-7144-3p;ssc-miR-9;ssc-miR-9-1;ssc-miR-9-2;ssc-miR-9785-5p;ssc-miR-9793-5p;ssc-miR-9800-3p;ssc-miR-9815-3p;ssc-miR-9829-5p;ssc-miR-9837-5p;ssc-miR-9855-5p
ssc_circ:chr2:108613708_108617312(+)	ENSSSCG00000024999	annot_exons	ssc-miR-135;ssc-miR-30a-5p;ssc-miR-30c-5p;ssc-miR-30d;ssc-miR-30e-5p;ssc-miR-7143-3p;ssc-miR-9844-3p
ssc_circ:chr10:48869559_48873577(+)	ENSSSCG00000011065	annot_exons	ssc-let-7a;ssc-let-7c;ssc-let-7d-5p;ssc-let-7e;ssc-let-7f-5p;ssc-let-7g;ssc-let-7i-5p;ssc-miR-196a;ssc-miR-196b-5p;ssc-miR-21-3p;ssc-miR-339-3p;ssc-miR-342;ssc-miR-361-5p;ssc-miR-371-5p;ssc-miR-381-5p;ssc-miR-7137-5p;ssc-miR-7140-5p;ssc-miR-7143-3p;ssc-miR-7143-5p;ssc-miR-9794-3p;ssc-miR-98;ssc-miR-9830-5p;ssc-miR-9847-3p
ssc_circ:chr6:108771223_108791587(+)	ENSSSCG00000003709	annot_exons	ssc-miR-127;ssc-miR-1285;ssc-miR-136-5p;ssc-miR-138;ssc-miR-1388;ssc-miR-140-5p;ssc-miR-200b;ssc-miR-212;ssc-miR-301;ssc-miR-31;ssc-miR-331-3p;ssc-miR-339-3p;ssc-miR-345-5p;ssc-miR-365-5p;ssc-miR-371-5p;ssc-miR-376c;ssc-miR-429;ssc-miR-4331-3p;ssc-miR-4334-5p;ssc-miR-455-3p;ssc-miR-532-3p;ssc-miR-652;ssc-miR-7137-3p;ssc-miR-7140-5p;ssc-miR-9805-3p;ssc-miR-9825-5p;ssc-miR-9827-5p;ssc-miR-9846-3p;s…
ssc_circ:chr2:136502742_136503510(-)	ENSSSCG00000014298	annot_exons	ssc-miR-140-3p;ssc-miR-151-5p;ssc-miR-199a-5p;ssc-miR-199b-5p;ssc-miR-224;ssc-miR-339-3p;ssc-miR-383;ssc-miR-9785-5p;ssc-miR-9788-3p;ssc-miR-9808-3p;ssc-miR-9839-5p
ssc_circ:chr6:31388854_31427802(-)	ENSSSCG00000035949	annot_exons	ssc-miR-128;ssc-miR-139-3p;ssc-miR-141;ssc-miR-142-5p;ssc-miR-204;ssc-miR-216;ssc-miR-23a;ssc-miR-23b;ssc-miR-326;ssc-miR-330;ssc-miR-338;ssc-miR-371-5p;ssc-miR-484;ssc-miR-7134-5p;ssc-miR-7144-3p;ssc-miR-885-3p;ssc-miR-9829-5p
ssc_circ:chr3:117088752_117089708(-)	NA	intergenic	ssc-miR-106a;ssc-miR-130a;ssc-miR-130b-3p;ssc-miR-133a-5p;ssc-miR-1343;ssc-miR-141;ssc-miR-142-5p;ssc-miR-144;ssc-miR-182;ssc-miR-196b-3p;ssc-miR-218-3p;ssc-miR-22-5p;ssc-miR-221-5p;ssc-miR-27a;ssc-miR-27b-3p;ssc-miR-28-3p;ssc-miR-301;ssc-miR-30c-1-3p;ssc-miR-30c-3p;ssc-miR-331-5p;ssc-miR-376a-3p;ssc-miR-450c-3p;ssc-miR-454;ssc-miR-484;ssc-miR-505;ssc-miR-708-3p;ssc-miR-7143-5p;ssc-miR-758;ssc-mi…
ssc_circ:chr1:73564812_73567570(+)	ENSSSCG00000004379	annot_exons	ssc-miR-141;ssc-miR-182;ssc-miR-186-5p;ssc-miR-218;ssc-miR-218-5p;ssc-miR-218b;ssc-miR-504;ssc-miR-9790-3p;ssc-miR-9818-3p;ssc-miR-9838-5p;ssc-miR-9844-3p
ssc_circ:chr4:41856782_41863296(-)	ENSSSCG00000006096	annot_exons	ssc-miR-218-3p;ssc-miR-361-5p;ssc-miR-371-5p;ssc-miR-499-3p;ssc-miR-7138-3p;ssc-miR-9;ssc-miR-9-1;ssc-miR-9-2
ssc_circ:chrX:20162284_20165966(+)	ENSSSCG00000029857	annot_exons	ssc-miR-101;ssc-miR-146a-5p;ssc-miR-146b;ssc-miR-148a-3p;ssc-miR-148b-3p;ssc-miR-152;ssc-miR-7137-5p;ssc-miR-9793-5p;ssc-miR-9794-3p;ssc-miR-9818-3p
ssc_circ:chr17:5219405_5219793(+)	ENSSSCG00000006987	intronic	ssc-miR-217;ssc-miR-218;ssc-miR-218-5p;ssc-miR-218b;ssc-miR-221-3p;ssc-miR-222;ssc-miR-2320-5p;ssc-miR-320;ssc-miR-324;ssc-miR-326;ssc-miR-330;ssc-miR-381-5p;ssc-miR-432-3p;ssc-miR-490-5p;ssc-miR-676-5p;ssc-miR-7136-3p;ssc-miR-7138-5p;ssc-miR-9859-3p
ssc_circ:chr3:41951780_41952939(-)	ENSSSCG00000008068	annot_exons	ssc-miR-1388;ssc-miR-20a-3p;ssc-miR-212;ssc-miR-224;ssc-miR-26a;ssc-miR-26b-5p;ssc-miR-335;ssc-miR-499-5p;ssc-miR-9817-5p;ssc-miR-9828-3p
ssc_circ:chr8:38873398_38889683(+)	ENSSSCG00000008830	annot_exons	ssc-miR-105-1;ssc-miR-105-2;ssc-miR-1306-5p;ssc-miR-133a-3p;ssc-miR-136-3p;ssc-miR-141;ssc-miR-183;ssc-miR-194a-3p;ssc-miR-212;ssc-miR-214-3p;ssc-miR-376b;ssc-miR-4339;ssc-miR-500-3p;ssc-miR-7-5p;ssc-miR-7135-5p;ssc-miR-7136-5p;ssc-miR-7141-3p;ssc-miR-7143-5p;ssc-miR-9787-3p;ssc-miR-9802-3p;ssc-miR-9816-3p;ssc-miR-9830-5p;ssc-miR-9846-3p
ssc_circ:chr2:26845793_26846177(-)	ENSSSCG00000013305	annot_exons	ssc-miR-1296-5p;ssc-miR-20a-3p;ssc-miR-296-5p;ssc-miR-486
ssc_circ:chr2:55807111_55807298(-)	NA	intergenic	ssc-miR-101;ssc-miR-194a-5p;ssc-miR-194b-5p;ssc-miR-200b;ssc-miR-429;ssc-miR-490-5p;ssc-miR-670;ssc-miR-676-5p
ssc_circ:chr6:94916096_94919427(+)	ENSSSCG00000003653	annot_exons	ssc-miR-105-1;ssc-miR-105-2;ssc-miR-181d-3p;ssc-miR-183;ssc-miR-202-3p;ssc-miR-21-5p;ssc-miR-214-3p;ssc-miR-30a-3p;ssc-miR-30e-3p;ssc-miR-7144-3p;ssc-miR-9835-3p;ssc-miR-9847-3p
ssc_circ:chr9:17346054_17351207(+)	ENSSSCG00000014902	annot_exons	ssc-miR-22-3p;ssc-miR-320;ssc-miR-374a-3p;ssc-miR-374b-3p;ssc-miR-381-3p;ssc-miR-455-3p;ssc-miR-708-3p;ssc-miR-769-3p;ssc-miR-9790-3p;ssc-miR-9791-3p;ssc-miR-9813-5p;ssc-miR-9816-3p;ssc-miR-9855-5p
ssc_circ:chr6:119963438_119963637(+)	ENSSSCG00000003744	one_exon	ssc-miR-136-3p;ssc-miR-326;ssc-miR-330;ssc-miR-345-3p;ssc-miR-4331-5p;ssc-miR-504;ssc-miR-615;ssc-miR-9805-3p;ssc-miR-9842-5p
ssc_circ:chr1:239891232_239905198(+)	ENSSSCG00000005373	annot_exons	ssc-miR-10387;ssc-miR-1224;ssc-miR-138;ssc-miR-143-3p;ssc-miR-181a;ssc-miR-181b;ssc-miR-181c;ssc-miR-181d-5p;ssc-miR-217;ssc-miR-324;ssc-miR-34a;ssc-miR-34c;ssc-miR-361-3p;ssc-miR-423-5p;ssc-miR-425-5p;ssc-miR-4331-3p;ssc-miR-486;ssc-miR-7140-5p;ssc-miR-9811-5p;ssc-miR-9817-5p;ssc-miR-9830-5p
ssc_circ:chr5:82259436_82264806(+)	ENSSSCG00000036075	annot_exons	ssc-miR-202-5p;ssc-miR-423-5p;ssc-miR-489;ssc-miR-6529;ssc-miR-6782-3p;ssc-miR-9807-5p;ssc-miR-9844-3p
ssc_circ:chr12:14178158_14185034(+)	ENSSSCG00000033528	annot_exons	ssc-let-7a;ssc-let-7c;ssc-let-7d-5p;ssc-let-7e;ssc-let-7f-5p;ssc-let-7g;ssc-let-7i-5p;ssc-miR-103;ssc-miR-10391;ssc-miR-107;ssc-miR-1306-5p;ssc-miR-130b-5p;ssc-miR-136-5p;ssc-miR-138;ssc-miR-1842;ssc-miR-196a;ssc-miR-196b-5p;ssc-miR-204;ssc-miR-219a;ssc-miR-22-3p;ssc-miR-326;ssc-miR-330;ssc-miR-339-3p;ssc-miR-382;ssc-miR-451;ssc-miR-452;ssc-miR-484;ssc-miR-490;ssc-miR-490-3p;ssc-miR-532-5p;ssc-mi…
ssc_circ:chr18:17523807_17530238(-)	ENSSSCG00000016549	annot_exons	ssc-miR-216;ssc-miR-30a-3p;ssc-miR-30e-3p;ssc-miR-9821-5p;ssc-miR-9822-3p;ssc-miR-9834-5p
ssc_circ:chr6:98742427_98761176(-)	ENSSSCG00000003682	annot_exons	ssc-miR-122-5p;ssc-miR-124a;ssc-miR-138;ssc-miR-1388;ssc-miR-143-3p;ssc-miR-15a;ssc-miR-15b;ssc-miR-16;ssc-miR-181a;ssc-miR-181b;ssc-miR-181c;ssc-miR-181d-5p;ssc-miR-186-5p;ssc-miR-195;ssc-miR-22-3p;ssc-miR-23a;ssc-miR-23b;ssc-miR-2483;ssc-miR-362;ssc-miR-374a-3p;ssc-miR-374b-3p;ssc-miR-378;ssc-miR-378b-3p;ssc-miR-424-5p;ssc-miR-4339;ssc-miR-497;ssc-miR-500-5p;ssc-miR-7135-5p;ssc-miR-9790-3p;ssc-…
ssc_circ:chr18:48525973_48538181(+)	ENSSSCG00000028523	annot_exons	ssc-miR-125a;ssc-miR-125b;ssc-miR-132;ssc-miR-133a-5p;ssc-miR-136-5p;ssc-miR-1388;ssc-miR-1842;ssc-miR-18a;ssc-miR-18b;ssc-miR-326;ssc-miR-330;ssc-miR-331-3p;ssc-miR-34a;ssc-miR-34c;ssc-miR-378;ssc-miR-378b-3p;ssc-miR-432-3p;ssc-miR-4331-3p;ssc-miR-450b-3p;ssc-miR-455-5p;ssc-miR-499-3p;ssc-miR-505;ssc-miR-532-3p;ssc-miR-542-5p;ssc-miR-9792-5p;ssc-miR-9794-3p;ssc-miR-9815-3p;ssc-miR-9817-5p
ssc_circ:chr2:141254414_141256480(+)	ENSSSCG00000026606	annot_exons	ssc-miR-133b;ssc-miR-30c-1-3p;ssc-miR-30c-3p;ssc-miR-338;ssc-miR-339-3p;ssc-miR-9803-5p
ssc_circ:chr1:98882666_98888929(-)	ENSSSCG00000004508	annot_exons	ssc-miR-103;ssc-miR-107;ssc-miR-148a-5p;ssc-miR-148b-5p;ssc-miR-15a;ssc-miR-15b;ssc-miR-16;ssc-miR-195;ssc-miR-199a-5p;ssc-miR-199b-5p;ssc-miR-214-5p;ssc-miR-29b;ssc-miR-29c;ssc-miR-424-5p;ssc-miR-497;ssc-miR-545-3p;ssc-miR-7138-3p;ssc-miR-9817-5p;ssc-miR-9830-5p
ssc_circ:chr18:37118110_37166694(+)	ENSSSCG00000043839	exon_intron	ssc-let-7a;ssc-let-7c;ssc-let-7d-5p;ssc-let-7e;ssc-let-7f-3p;ssc-let-7f-5p;ssc-let-7g;ssc-let-7i-5p;ssc-miR-1;ssc-miR-101;ssc-miR-103;ssc-miR-10382;ssc-miR-10383;ssc-miR-10384;ssc-miR-10386;ssc-miR-10387;ssc-miR-10388;ssc-miR-10389;ssc-miR-10390;ssc-miR-10391;ssc-miR-105-1;ssc-miR-105-2;ssc-miR-106a;ssc-miR-107;ssc-miR-10a-3p;ssc-miR-10a-5p;ssc-miR-10b;ssc-miR-122-3p;ssc-miR-122-5p;ssc-miR-1224;s…
ssc_circ:chr13:122190540_122191051(+)	ENSSSCG00000046387	annot_exons	ssc-miR-1343;ssc-miR-143-3p;ssc-miR-20a-3p;ssc-miR-338;ssc-miR-33b-5p;ssc-miR-628-3p;ssc-miR-7140-3p;ssc-miR-9803-5p
ssc_circ:chrX:13044137_13044491(-)	NA	intergenic	ssc-miR-142-5p;ssc-miR-19a;ssc-miR-19b;ssc-miR-224;ssc-miR-361-5p;ssc-miR-9859-3p
ssc_circ:chr12:60361138_60376568(-)	ENSSSCG00000018049	annot_exons	ssc-miR-1224;ssc-miR-132;ssc-miR-139-3p;ssc-miR-143-3p;ssc-miR-2320-3p;ssc-miR-411;ssc-miR-421-3p;ssc-miR-432-5p;ssc-miR-500-3p;ssc-miR-7139-5p;ssc-miR-9;ssc-miR-9-1;ssc-miR-9-2;ssc-miR-9797-3p;ssc-miR-9808-3p
ssc_circ:chr13:100927562_100935178(+)	ENSSSCG00000022952	annot_exons	ssc-miR-1271-5p;ssc-miR-140-3p;ssc-miR-212;ssc-miR-223;ssc-miR-24-3p;ssc-miR-28-5p;ssc-miR-29a-3p;ssc-miR-29b;ssc-miR-29c;ssc-miR-301;ssc-miR-324;ssc-miR-4331-3p;ssc-miR-452;ssc-miR-455-3p;ssc-miR-500-5p;ssc-miR-532-5p;ssc-miR-664-3p;ssc-miR-708-5p;ssc-miR-96-5p;ssc-miR-9793-5p;ssc-miR-9794-3p;ssc-miR-9821-5p;ssc-miR-9822-3p
ssc_circ:chr5:94368661_94375527(-)	ENSSSCG00000000927	annot_exons	ssc-let-7d-3p;ssc-miR-10390;ssc-miR-140-3p;ssc-miR-148a-5p;ssc-miR-148b-5p;ssc-miR-200b;ssc-miR-383;ssc-miR-429;ssc-miR-493-3p;ssc-miR-499-5p;ssc-miR-7136-5p;ssc-miR-9813-5p;ssc-miR-9817-5p;ssc-miR-9828-3p
ssc_circ:chr9:47561176_47567772(+)	ENSSSCG00000015129	annot_exons	ssc-miR-130b-5p;ssc-miR-135;ssc-miR-29a-5p;ssc-miR-326;ssc-miR-330;ssc-miR-432-5p;ssc-miR-7143-3p;ssc-miR-9804-5p
ssc_circ:chr10:26180874_26218089(-)	ENSSSCG00000010941	annot_exons	ssc-miR-10387;ssc-miR-106a;ssc-miR-122-3p;ssc-miR-1271-5p;ssc-miR-130b-5p;ssc-miR-141;ssc-miR-145-5p;ssc-miR-17-5p;ssc-miR-205;ssc-miR-20a-5p;ssc-miR-20b;ssc-miR-221-5p;ssc-miR-2320-5p;ssc-miR-24-3p;ssc-miR-2483;ssc-miR-28-5p;ssc-miR-320;ssc-miR-361-3p;ssc-miR-381-3p;ssc-miR-381-5p;ssc-miR-382;ssc-miR-432-5p;ssc-miR-452;ssc-miR-455-3p;ssc-miR-708-5p;ssc-miR-7138-3p;ssc-miR-7857-3p;ssc-miR-96-5p;s…
ssc_circ:chr6:115546277_115574834(-)	ENSSSCG00000025005	annot_exons	ssc-miR-142-3p;ssc-miR-219a;ssc-miR-362;ssc-miR-432-5p;ssc-miR-500-5p;ssc-miR-9829-5p
ssc_circ:chr5:3972025_3972369(-)	ENSSSCG00000024718	one_exon	ssc-miR-133b;ssc-miR-204;ssc-miR-20a-3p;ssc-miR-224;ssc-miR-7139-5p;ssc-miR-7144-3p
ssc_circ:chrX:15135012_15146578(+)	ENSSSCG00000030274	annot_exons	ssc-miR-106a;ssc-miR-148a-3p;ssc-miR-148b-3p;ssc-miR-151-5p;ssc-miR-152;ssc-miR-17-5p;ssc-miR-20a-5p;ssc-miR-20b;ssc-miR-361-3p;ssc-miR-9816-3p;ssc-miR-9846-3p;ssc-miR-9849-5p;ssc-miR-9855-5p
ssc_circ:chr5:77670321_77675877(+)	ENSSSCG00000000811	exon_intron	ssc-miR-103;ssc-miR-10386;ssc-miR-10387;ssc-miR-10390;ssc-miR-107;ssc-miR-122-5p;ssc-miR-125a;ssc-miR-125b;ssc-miR-1271-3p;ssc-miR-1271-5p;ssc-miR-1285;ssc-miR-1296-3p;ssc-miR-1296-5p;ssc-miR-129a-5p;ssc-miR-129b;ssc-miR-138;ssc-miR-140-3p;ssc-miR-145-3p;ssc-miR-151-5p;ssc-miR-15a;ssc-miR-15b;ssc-miR-16;ssc-miR-191;ssc-miR-194a-3p;ssc-miR-195;ssc-miR-196a;ssc-miR-196b-5p;ssc-miR-21-3p;ssc-miR-212…
ssc_circ:chr6:47595436_47604369(-)	ENSSSCG00000035570	intronic	ssc-let-7a;ssc-let-7c;ssc-let-7d-5p;ssc-let-7e;ssc-let-7f-5p;ssc-let-7g;ssc-let-7i-5p;ssc-miR-103;ssc-miR-10382;ssc-miR-10383;ssc-miR-10384;ssc-miR-10387;ssc-miR-10391;ssc-miR-107;ssc-miR-10a-5p;ssc-miR-10b;ssc-miR-1224;ssc-miR-124a;ssc-miR-125a;ssc-miR-125b;ssc-miR-127;ssc-miR-1271-5p;ssc-miR-128;ssc-miR-1285;ssc-miR-1296-5p;ssc-miR-129a-5p;ssc-miR-129b;ssc-miR-1306-5p;ssc-miR-130b-5p;ssc-miR-13…
ssc_circ:chr11:3840386_3850282(-)	ENSSSCG00000023771	exon_intron	ssc-miR-148a-5p;ssc-miR-148b-5p;ssc-miR-149;ssc-miR-194b-3p;ssc-miR-22-5p;ssc-miR-221-5p;ssc-miR-296-5p;ssc-miR-335;ssc-miR-34a;ssc-miR-34c;ssc-miR-370;ssc-miR-371-5p;ssc-miR-378;ssc-miR-378b-3p;ssc-miR-450b-5p;ssc-miR-671-5p;ssc-miR-6782-3p;ssc-miR-7140-5p;ssc-miR-9796-3p;ssc-miR-9848-3p;ssc-miR-9858-5p
ssc_circ:chr7:58850345_58868520(+)	ENSSSCG00000001903	exon_intron	ssc-miR-10383;ssc-miR-10387;ssc-miR-124a;ssc-miR-1271-3p;ssc-miR-1271-5p;ssc-miR-136-5p;ssc-miR-148a-3p;ssc-miR-148b-3p;ssc-miR-152;ssc-miR-1842;ssc-miR-186-3p;ssc-miR-200b;ssc-miR-22-3p;ssc-miR-2483;ssc-miR-29a-5p;ssc-miR-345-5p;ssc-miR-371-5p;ssc-miR-423-5p;ssc-miR-429;ssc-miR-4335;ssc-miR-455-5p;ssc-miR-493-3p;ssc-miR-500-3p;ssc-miR-582-5p;ssc-miR-7144-3p;ssc-miR-769-3p;ssc-miR-874;ssc-miR-96-…
ssc_circ:chr13:124015839_124079524(-)	ENSSSCG00000022550	annot_exons	ssc-miR-1224;ssc-miR-128;ssc-miR-1306-5p;ssc-miR-133a-3p;ssc-miR-140-3p;ssc-miR-199a-5p;ssc-miR-199b-5p;ssc-miR-214-3p;ssc-miR-214-5p;ssc-miR-217;ssc-miR-22-5p;ssc-miR-338;ssc-miR-365-5p;ssc-miR-370;ssc-miR-382;ssc-miR-4331-3p;ssc-miR-4334-5p;ssc-miR-4339;ssc-miR-450a;ssc-miR-450b-5p;ssc-miR-450c-5p;ssc-miR-455-5p;ssc-miR-491;ssc-miR-545-5p;ssc-miR-671-3p;ssc-miR-7135-5p;ssc-miR-7136-5p;ssc-miR-7…
ssc_circ:chr10:20068656_20073030(-)	ENSSSCG00000010897	annot_exons	ssc-miR-130b-5p;ssc-miR-199a-5p;ssc-miR-199b-5p;ssc-miR-29a-5p
ssc_circ:chr5:7320472_7331026(-)	ENSSSCG00000000068	annot_exons	ssc-miR-143-5p;ssc-miR-17-3p;ssc-miR-181a;ssc-miR-181b;ssc-miR-181c;ssc-miR-181d-5p;ssc-miR-184;ssc-miR-186-3p;ssc-miR-18a;ssc-miR-18b;ssc-miR-190b;ssc-miR-345-3p;ssc-miR-452;ssc-miR-493-5p;ssc-miR-545-3p;ssc-miR-676-5p;ssc-miR-6782-3p;ssc-miR-7139-5p;ssc-miR-9;ssc-miR-9-1;ssc-miR-9-2;ssc-miR-9833-5p
ssc_circ:chr6:106566592_106593940(+)	ENSSSCG00000003699	annot_exons	ssc-miR-101;ssc-miR-106a;ssc-miR-130a;ssc-miR-130b-3p;ssc-miR-130b-5p;ssc-miR-146a-3p;ssc-miR-17-5p;ssc-miR-186-5p;ssc-miR-196a;ssc-miR-196b-5p;ssc-miR-20a-5p;ssc-miR-20b;ssc-miR-22-3p;ssc-miR-2366;ssc-miR-29a-5p;ssc-miR-30c-1-3p;ssc-miR-30c-3p;ssc-miR-331-5p;ssc-miR-338;ssc-miR-370;ssc-miR-425-5p;ssc-miR-4335;ssc-miR-4338;ssc-miR-454;ssc-miR-500-5p;ssc-miR-670;ssc-miR-7137-3p;ssc-miR-7138-5p;ssc…
ssc_circ:chr14:55770332_55802841(+)	ENSSSCG00000033692	annot_exons	ssc-miR-10388;ssc-miR-125a;ssc-miR-125b;ssc-miR-140-3p;ssc-miR-155-5p;ssc-miR-193a-5p;ssc-miR-196b-3p;ssc-miR-23a;ssc-miR-23b;ssc-miR-26b-3p;ssc-miR-28-3p;ssc-miR-339;ssc-miR-339-5p;ssc-miR-345-3p;ssc-miR-345-5p;ssc-miR-432-5p;ssc-miR-4334-3p;ssc-miR-487b;ssc-miR-504;ssc-miR-532-3p;ssc-miR-9830-5p;ssc-miR-9838-5p;ssc-miR-9842-5p
ssc_circ:chrAEMK02000452.1:1966581_2013236(+)	ENSSSCG00000021669	annot_exons	ssc-miR-1306-5p;ssc-miR-1839-5p;ssc-miR-205;ssc-miR-223;ssc-miR-421-3p;ssc-miR-450b-5p;ssc-miR-7142-3p;ssc-miR-9794-3p;ssc-miR-9839-5p
ssc_circ:chr14:82027560_82028841(+)	NA	intergenic	ssc-miR-10387;ssc-miR-126-5p;ssc-miR-129a-5p;ssc-miR-129b;ssc-miR-130b-5p;ssc-miR-155-5p;ssc-miR-2320-3p;ssc-miR-24-3p;ssc-miR-30b-3p;ssc-miR-320;ssc-miR-326;ssc-miR-330;ssc-miR-365-5p;ssc-miR-381-3p;ssc-miR-421-3p;ssc-miR-423-5p;ssc-miR-4334-5p;ssc-miR-455-5p;ssc-miR-545-5p;ssc-miR-582-3p;ssc-miR-628-3p;ssc-miR-6529;ssc-miR-7140-3p;ssc-miR-885-5p;ssc-miR-9787-3p;ssc-miR-9788-3p;ssc-miR-9792-5p;s…
ssc_circ:chr4:34047036_34055774(-)	ENSSSCG00000006054	annot_exons	ssc-miR-136-5p;ssc-miR-140-5p;ssc-miR-182;ssc-miR-204;ssc-miR-212;ssc-miR-345-3p;ssc-miR-376a-5p;ssc-miR-376c;ssc-miR-450b-3p;ssc-miR-450c-3p;ssc-miR-9848-3p
ssc_circ:chr9:17346054_17355850(+)	ENSSSCG00000014902	annot_exons	ssc-miR-136-5p;ssc-miR-22-3p;ssc-miR-2366;ssc-miR-30b-3p;ssc-miR-320;ssc-miR-326;ssc-miR-330;ssc-miR-331-3p;ssc-miR-374a-3p;ssc-miR-374b-3p;ssc-miR-381-3p;ssc-miR-455-3p;ssc-miR-708-3p;ssc-miR-769-3p;ssc-miR-9790-3p;ssc-miR-9791-3p;ssc-miR-9813-5p;ssc-miR-9816-3p;ssc-miR-9820-5p;ssc-miR-9821-5p;ssc-miR-9822-3p;ssc-miR-9855-5p
ssc_circ:chr11:14986743_14987769(-)	NA	intergenic	ssc-miR-101;ssc-miR-105-1;ssc-miR-105-2;ssc-miR-1224;ssc-miR-130b-5p;ssc-miR-133a-5p;ssc-miR-135;ssc-miR-145-3p;ssc-miR-193a-3p;ssc-miR-194a-5p;ssc-miR-194b-3p;ssc-miR-194b-5p;ssc-miR-22-3p;ssc-miR-224;ssc-miR-27a;ssc-miR-27b-3p;ssc-miR-345-5p;ssc-miR-500-5p;ssc-miR-582-5p;ssc-miR-628-3p;ssc-miR-664-3p;ssc-miR-7135-3p;ssc-miR-7138-3p;ssc-miR-7144-3p;ssc-miR-802;ssc-miR-9795-3p;ssc-miR-9798-3p;ssc…
ssc_circ:chr7:19265556_19273195(+)	ENSSSCG00000001087	annot_exons	ssc-miR-136-5p;ssc-miR-143-5p;ssc-miR-146a-3p;ssc-miR-206;ssc-miR-20a-3p;ssc-miR-21-3p;ssc-miR-2366;ssc-miR-23a;ssc-miR-23b;ssc-miR-2483;ssc-miR-301;ssc-miR-339-3p;ssc-miR-4331-3p;ssc-miR-664-3p;ssc-miR-7135-3p;ssc-miR-7138-5p;ssc-miR-7140-5p;ssc-miR-769-3p;ssc-miR-9814-3p;ssc-miR-9817-5p;ssc-miR-9826-5p;ssc-miR-9843-3p
ssc_circ:chr1:10131566_10175846(-)	ENSSSCG00000004064	exon_intron	ssc-let-7f-3p;ssc-miR-100;ssc-miR-101;ssc-miR-103;ssc-miR-10382;ssc-miR-10383;ssc-miR-10384;ssc-miR-10388;ssc-miR-10390;ssc-miR-10391;ssc-miR-105-1;ssc-miR-105-2;ssc-miR-106a;ssc-miR-107;ssc-miR-122-3p;ssc-miR-1224;ssc-miR-124a;ssc-miR-125a;ssc-miR-125b;ssc-miR-126-5p;ssc-miR-127;ssc-miR-1271-3p;ssc-miR-1271-5p;ssc-miR-1277;ssc-miR-128;ssc-miR-1285;ssc-miR-1296-3p;ssc-miR-1296-5p;ssc-miR-129a-3p;…
ssc_circ:chr17:17026012_17029727(+)	ENSSSCG00000007056	exon_intron	ssc-miR-103;ssc-miR-10383;ssc-miR-10390;ssc-miR-107;ssc-miR-1224;ssc-miR-124a;ssc-miR-125a;ssc-miR-125b;ssc-miR-1271-5p;ssc-miR-1306-5p;ssc-miR-1343;ssc-miR-135;ssc-miR-140-3p;ssc-miR-141;ssc-miR-153;ssc-miR-155-5p;ssc-miR-182;ssc-miR-1839-3p;ssc-miR-185;ssc-miR-192;ssc-miR-194a-5p;ssc-miR-194b-5p;ssc-miR-199b-3p;ssc-miR-200b;ssc-miR-214-3p;ssc-miR-214-5p;ssc-miR-215;ssc-miR-22-3p;ssc-miR-224;ssc…
ssc_circ:chr3:31360595_31361255(+)	ENSSSCG00000007895	annot_exons	ssc-miR-145-3p;ssc-miR-193a-3p;ssc-miR-376a-5p;ssc-miR-9807-5p;ssc-miR-9859-3p
ssc_circ:chr10:33377620_33378645(+)	ENSSSCG00000035454	annot_exons	ssc-miR-10386;ssc-miR-146a-3p;ssc-miR-186-3p;ssc-miR-212;ssc-miR-224;ssc-miR-374a-3p;ssc-miR-374b-3p;ssc-miR-423-3p;ssc-miR-4339;ssc-miR-574-5p;ssc-miR-615;ssc-miR-7135-5p;ssc-miR-7144-3p;ssc-miR-9829-5p;ssc-miR-9830-5p;ssc-miR-9835-3p;ssc-miR-9843-3p;ssc-miR-9854-5p;ssc-miR-9855-5p
ssc_circ:chr2:103540265_103541729(+)	ENSSSCG00000027860	annot_exons	ssc-miR-133a-3p;ssc-miR-146a-3p;ssc-miR-218-3p;ssc-miR-28-5p;ssc-miR-383;ssc-miR-708-5p;ssc-miR-7135-3p;ssc-miR-7136-5p;ssc-miR-7137-3p;ssc-miR-9843-3p;ssc-miR-9854-5p
ssc_circ:chr18:54562129_54563773(-)	ENSSSCG00000048439	annot_exons	ssc-miR-1224;ssc-miR-1306-5p;ssc-miR-29b;ssc-miR-29c;ssc-miR-328;ssc-miR-500-3p;ssc-miR-671-5p;ssc-miR-7134-3p;ssc-miR-9786-3p;ssc-miR-9804-5p
ssc_circ:chr9:91650543_91682521(-)	ENSSSCG00000051736	exon_intron	ssc-let-7a;ssc-let-7c;ssc-let-7d-5p;ssc-let-7e;ssc-let-7f-5p;ssc-let-7g;ssc-let-7i-5p;ssc-miR-1;ssc-miR-101;ssc-miR-103;ssc-miR-10383;ssc-miR-10387;ssc-miR-10388;ssc-miR-10389;ssc-miR-10390;ssc-miR-10391;ssc-miR-105-1;ssc-miR-105-2;ssc-miR-106a;ssc-miR-107;ssc-miR-10a-5p;ssc-miR-10b;ssc-miR-122-3p;ssc-miR-1224;ssc-miR-125a;ssc-miR-125b;ssc-miR-127;ssc-miR-1271-3p;ssc-miR-1271-5p;ssc-miR-1277;ssc-…
ssc_circ:chr16:47810330_47817069(+)	ENSSSCG00000016968	annot_exons	ssc-miR-139-5p;ssc-miR-223;ssc-miR-30a-3p;ssc-miR-320;ssc-miR-362;ssc-miR-376a-3p;ssc-miR-545-3p;ssc-miR-574-3p;ssc-miR-670;ssc-miR-7141-5p;ssc-miR-7857-3p;ssc-miR-9812-3p;ssc-miR-9832-3p;ssc-miR-9834-5p;ssc-miR-9844-3p
ssc_circ:chr13:203325937_203330171(+)	ENSSSCG00000012071	annot_exons	ssc-miR-22-3p;ssc-miR-670;ssc-miR-671-3p
ssc_circ:chr1:98929605_98973843(-)	ENSSSCG00000004508	annot_exons	ssc-miR-138;ssc-miR-21-3p;ssc-miR-217;ssc-miR-218-3p;ssc-miR-4334-5p;ssc-miR-455-3p;ssc-miR-670;ssc-miR-7-5p;ssc-miR-758;ssc-miR-9;ssc-miR-9-1;ssc-miR-9-2;ssc-miR-9824-5p;ssc-miR-9858-5p
ssc_circ:chr3:103146415_103148195(+)	ENSSSCG00000008498	annot_exons	ssc-miR-1271-3p;ssc-miR-129a-3p;ssc-miR-199a-5p;ssc-miR-199b-5p;ssc-miR-212;ssc-miR-320;ssc-miR-335;ssc-miR-370;ssc-miR-494;ssc-miR-670;ssc-miR-9791-3p;ssc-miR-9795-3p
ssc_circ:chr6:138961341_138981411(+)	ENSSSCG00000003784	exon_intron	ssc-miR-1;ssc-miR-101;ssc-miR-10388;ssc-miR-130b-3p;ssc-miR-136-5p;ssc-miR-140-3p;ssc-miR-141;ssc-miR-144;ssc-miR-148a-5p;ssc-miR-148b-5p;ssc-miR-150;ssc-miR-1839-3p;ssc-miR-1842;ssc-miR-186-5p;ssc-miR-196a;ssc-miR-196b-5p;ssc-miR-199b-3p;ssc-miR-19a;ssc-miR-204;ssc-miR-206;ssc-miR-20a-3p;ssc-miR-217;ssc-miR-22-5p;ssc-miR-24-3p;ssc-miR-2483;ssc-miR-29a-5p;ssc-miR-31;ssc-miR-326;ssc-miR-330;ssc-mi…
ssc_circ:chr2:105314005_105314647(+)	NA	intergenic	ssc-miR-1224;ssc-miR-1285;ssc-miR-1306-5p;ssc-miR-1388;ssc-miR-149;ssc-miR-24-3p;ssc-miR-296-5p;ssc-miR-30c-1-3p;ssc-miR-30c-3p;ssc-miR-31;ssc-miR-320;ssc-miR-338;ssc-miR-383;ssc-miR-4338;ssc-miR-484;ssc-miR-532-3p;ssc-miR-7138-3p;ssc-miR-9785-5p;ssc-miR-9817-5p;ssc-miR-9847-3p;ssc-miR-9858-5p
ssc_circ:chr6:93881794_93882252(-)	ENSSSCG00000037516	one_exon	ssc-miR-10391;ssc-miR-106a;ssc-miR-124a;ssc-miR-136-3p;ssc-miR-1388;ssc-miR-17-5p;ssc-miR-20a-5p;ssc-miR-20b;ssc-miR-378;ssc-miR-378b-3p;ssc-miR-500-3p;ssc-miR-582-5p;ssc-miR-9799-3p;ssc-miR-9805-3p;ssc-miR-9807-5p;ssc-miR-9827-5p;ssc-miR-9851-3p
ssc_circ:chr3:126954299_126966993(-)	ENSSSCG00000008642	annot_exons	ssc-miR-10386;ssc-miR-1249;ssc-miR-125a;ssc-miR-125b;ssc-miR-127;ssc-miR-1468;ssc-miR-217;ssc-miR-221-5p;ssc-miR-296-3p;ssc-miR-365-5p;ssc-miR-383;ssc-miR-423-3p;ssc-miR-432-5p;ssc-miR-4335;ssc-miR-7143-5p;ssc-miR-7144-3p;ssc-miR-9842-5p
ssc_circ:chr6:62640652_62647361(+)	ENSSSCG00000041766	exon_intron	ssc-miR-101;ssc-miR-103;ssc-miR-10382;ssc-miR-10383;ssc-miR-10384;ssc-miR-10387;ssc-miR-10389;ssc-miR-107;ssc-miR-122-5p;ssc-miR-1224;ssc-miR-125a;ssc-miR-125b;ssc-miR-126-5p;ssc-miR-1271-3p;ssc-miR-128;ssc-miR-1285;ssc-miR-1296-5p;ssc-miR-129a-5p;ssc-miR-129b;ssc-miR-133a-5p;ssc-miR-133b;ssc-miR-1343;ssc-miR-138;ssc-miR-1388;ssc-miR-139-5p;ssc-miR-140-3p;ssc-miR-141;ssc-miR-143-5p;ssc-miR-144;ss…
ssc_circ:chr14:124868787_124896623(-)	ENSSSCG00000010651	annot_exons	ssc-miR-105-1;ssc-miR-105-2;ssc-miR-186-3p;ssc-miR-214-5p;ssc-miR-31;ssc-miR-331-3p;ssc-miR-4335;ssc-miR-503;ssc-miR-542-3p;ssc-miR-7-5p;ssc-miR-7142-5p;ssc-miR-7144-5p;ssc-miR-885-3p;ssc-miR-9808-3p;ssc-miR-9817-5p;ssc-miR-9857-5p
ssc_circ:chr16:47810330_47814614(+)	ENSSSCG00000016968	annot_exons	ssc-miR-139-5p;ssc-miR-30a-3p;ssc-miR-320;ssc-miR-545-3p;ssc-miR-574-3p;ssc-miR-670;ssc-miR-7141-5p;ssc-miR-7857-3p;ssc-miR-9832-3p;ssc-miR-9834-5p;ssc-miR-9844-3p
ssc_circ:chr8:38476237_38478580(-)	ENSSSCG00000008826	annot_exons	ssc-miR-135;ssc-miR-144;ssc-miR-145-5p;ssc-miR-153;ssc-miR-194a-5p;ssc-miR-194b-5p;ssc-miR-22-3p;ssc-miR-2483;ssc-miR-26b-3p;ssc-miR-320;ssc-miR-361-5p;ssc-miR-411;ssc-miR-582-3p;ssc-miR-7143-5p;ssc-miR-9788-3p;ssc-miR-9804-5p;ssc-miR-9830-5p;ssc-miR-9847-3p
ssc_circ:chr11:1317565_1327140(-)	ENSSSCG00000028249	exon_intron	ssc-miR-1;ssc-miR-10389;ssc-miR-10391;ssc-miR-105-1;ssc-miR-105-2;ssc-miR-122-5p;ssc-miR-125a;ssc-miR-125b;ssc-miR-1277;ssc-miR-1296-3p;ssc-miR-133a-3p;ssc-miR-133b;ssc-miR-1343;ssc-miR-136-5p;ssc-miR-138;ssc-miR-139-5p;ssc-miR-140-3p;ssc-miR-140-5p;ssc-miR-141;ssc-miR-145-3p;ssc-miR-145-5p;ssc-miR-146a-3p;ssc-miR-146a-5p;ssc-miR-146b;ssc-miR-149;ssc-miR-151-3p;ssc-miR-17-3p;ssc-miR-1839-3p;ssc-m…
ssc_circ:chr2:14911603_14912714(+)	ENSSSCG00000030610	annot_exons	ssc-miR-1388;ssc-miR-15a;ssc-miR-15b;ssc-miR-16;ssc-miR-195;ssc-miR-22-5p;ssc-miR-26b-3p;ssc-miR-424-5p;ssc-miR-497;ssc-miR-9818-3p
ssc_circ:chr11:14987360_14987769(-)	NA	intergenic	ssc-miR-101;ssc-miR-133a-5p;ssc-miR-135;ssc-miR-145-3p;ssc-miR-193a-3p;ssc-miR-194a-5p;ssc-miR-194b-3p;ssc-miR-194b-5p;ssc-miR-22-3p;ssc-miR-345-5p;ssc-miR-628-3p;ssc-miR-7138-3p;ssc-miR-7144-3p;ssc-miR-802;ssc-miR-9798-3p;ssc-miR-9841-3p;ssc-miR-9851-3p
ssc_circ:chr13:193034630_193049824(-)	ENSSSCG00000025119	annot_exons	ssc-miR-138;ssc-miR-140-3p;ssc-miR-145-5p;ssc-miR-151-3p;ssc-miR-155-5p;ssc-miR-181d-3p;ssc-miR-196b-3p;ssc-miR-28-5p;ssc-miR-335;ssc-miR-383;ssc-miR-452;ssc-miR-542-3p;ssc-miR-676-5p;ssc-miR-708-5p;ssc-miR-7137-3p;ssc-miR-7142-5p;ssc-miR-7144-3p;ssc-miR-9784-5p;ssc-miR-9808-3p;ssc-miR-9817-5p
ssc_circ:chr10:5777659_5806269(+)	ENSSSCG00000010811	annot_exons	ssc-miR-10382;ssc-miR-10389;ssc-miR-145-5p;ssc-miR-1842;ssc-miR-196b-3p;ssc-miR-205;ssc-miR-22-3p;ssc-miR-2320-3p;ssc-miR-30a-5p;ssc-miR-30b-5p;ssc-miR-30c-5p;ssc-miR-30d;ssc-miR-30e-5p;ssc-miR-345-3p;ssc-miR-370;ssc-miR-493-3p;ssc-miR-532-3p;ssc-miR-542-3p;ssc-miR-6529;ssc-miR-7142-5p;ssc-miR-7144-5p;ssc-miR-935;ssc-miR-9794-3p;ssc-miR-9796-3p;ssc-miR-9816-3p;ssc-miR-9830-5p;ssc-miR-9835-3p;ssc-…
ssc_circ:chr13:32059508_32059882(+)	ENSSSCG00000034357	one_exon	ssc-miR-10391;ssc-miR-140-5p;ssc-miR-2366;ssc-miR-34a;ssc-miR-34c;ssc-miR-383;ssc-miR-425-3p;ssc-miR-9805-3p;ssc-miR-9827-5p
ssc_circ:chr5:76899173_76942859(+)	ENSSSCG00000050643	antisense	ssc-let-7a;ssc-let-7c;ssc-let-7d-5p;ssc-let-7e;ssc-let-7f-5p;ssc-let-7g;ssc-let-7i-5p;ssc-miR-1;ssc-miR-103;ssc-miR-10382;ssc-miR-10384;ssc-miR-10387;ssc-miR-10388;ssc-miR-10389;ssc-miR-10390;ssc-miR-10391;ssc-miR-105-1;ssc-miR-105-2;ssc-miR-106a;ssc-miR-107;ssc-miR-10a-5p;ssc-miR-10b;ssc-miR-122-3p;ssc-miR-122-5p;ssc-miR-1224;ssc-miR-125a;ssc-miR-125b;ssc-miR-126-5p;ssc-miR-127;ssc-miR-1271-3p;s…
ssc_circ:chr11:69070568_69080842(+)	ENSSSCG00000009522	annot_exons	ssc-miR-130b-5p;ssc-miR-136-3p;ssc-miR-139-5p;ssc-miR-182;ssc-miR-29a-5p;ssc-miR-31;ssc-miR-335;ssc-miR-490;ssc-miR-490-3p;ssc-miR-664-3p;ssc-miR-9786-3p;ssc-miR-9821-5p;ssc-miR-9822-3p
ssc_circ:chr2:133634726_133638912(+)	ENSSSCG00000033213	exon_intron	ssc-miR-10387;ssc-miR-10388;ssc-miR-10390;ssc-miR-130b-5p;ssc-miR-133a-5p;ssc-miR-136-5p;ssc-miR-139-5p;ssc-miR-140-3p;ssc-miR-141;ssc-miR-150;ssc-miR-17-3p;ssc-miR-181a;ssc-miR-181b;ssc-miR-181c;ssc-miR-181d-3p;ssc-miR-181d-5p;ssc-miR-1842;ssc-miR-185;ssc-miR-186-3p;ssc-miR-194a-3p;ssc-miR-194a-5p;ssc-miR-194b-5p;ssc-miR-196a;ssc-miR-196b-5p;ssc-miR-200b;ssc-miR-21-3p;ssc-miR-212;ssc-miR-216;ssc…
ssc_circ:chr4:76492549_76546356(-)	ENSSSCG00000044763	antisense	ssc-let-7f-3p;ssc-let-7i-3p;ssc-miR-1;ssc-miR-101;ssc-miR-103;ssc-miR-10382;ssc-miR-10383;ssc-miR-10384;ssc-miR-10386;ssc-miR-10387;ssc-miR-10388;ssc-miR-10389;ssc-miR-10390;ssc-miR-10391;ssc-miR-105-1;ssc-miR-105-2;ssc-miR-106a;ssc-miR-107;ssc-miR-10a-5p;ssc-miR-10b;ssc-miR-122-5p;ssc-miR-1224;ssc-miR-124a;ssc-miR-125a;ssc-miR-125b;ssc-miR-126-5p;ssc-miR-127;ssc-miR-1271-3p;ssc-miR-1271-5p;ssc-m…
ssc_circ:chr8:38900358_38928392(+)	ENSSSCG00000008830	annot_exons	ssc-miR-130b-5p;ssc-miR-133a-3p;ssc-miR-138;ssc-miR-1388;ssc-miR-199a-3p;ssc-miR-2366;ssc-miR-23a;ssc-miR-23b;ssc-miR-29a-5p;ssc-miR-30a-3p;ssc-miR-4331-3p;ssc-miR-452;ssc-miR-487b;ssc-miR-500-3p;ssc-miR-542-3p;ssc-miR-6782-3p;ssc-miR-7138-3p;ssc-miR-769-5p;ssc-miR-9830-5p;ssc-miR-9849-5p;ssc-miR-9859-3p
ssc_circ:chr9:32266027_32306859(+)	ENSSSCG00000047709	exon_intron	ssc-let-7a;ssc-let-7c;ssc-let-7d-5p;ssc-let-7e;ssc-let-7f-3p;ssc-let-7f-5p;ssc-let-7g;ssc-let-7i-5p;ssc-miR-1;ssc-miR-103;ssc-miR-10384;ssc-miR-10387;ssc-miR-10388;ssc-miR-10389;ssc-miR-10390;ssc-miR-10391;ssc-miR-105-1;ssc-miR-105-2;ssc-miR-106a;ssc-miR-107;ssc-miR-10a-3p;ssc-miR-10a-5p;ssc-miR-10b;ssc-miR-1224;ssc-miR-124a;ssc-miR-125a;ssc-miR-125b;ssc-miR-127;ssc-miR-1271-3p;ssc-miR-1271-5p;ss…
ssc_circ:chr3:117088766_117089708(-)	NA	intergenic	ssc-miR-106a;ssc-miR-130a;ssc-miR-130b-3p;ssc-miR-133a-5p;ssc-miR-1343;ssc-miR-141;ssc-miR-142-5p;ssc-miR-144;ssc-miR-182;ssc-miR-196b-3p;ssc-miR-218-3p;ssc-miR-22-5p;ssc-miR-221-5p;ssc-miR-27a;ssc-miR-27b-3p;ssc-miR-28-3p;ssc-miR-301;ssc-miR-30c-1-3p;ssc-miR-30c-3p;ssc-miR-331-5p;ssc-miR-376a-3p;ssc-miR-450c-3p;ssc-miR-454;ssc-miR-484;ssc-miR-505;ssc-miR-708-3p;ssc-miR-7143-5p;ssc-miR-758;ssc-mi…
ssc_circ:chr18:54558710_54563773(-)	ENSSSCG00000048439	annot_exons	ssc-miR-1224;ssc-miR-1306-5p;ssc-miR-29a-5p;ssc-miR-29b;ssc-miR-29c;ssc-miR-328;ssc-miR-500-3p;ssc-miR-671-5p;ssc-miR-7134-3p;ssc-miR-9786-3p;ssc-miR-9804-5p
ssc_circ:chr5:61618309_61628294(+)	ENSSSCG00000040465	exon_intron	ssc-let-7d-3p;ssc-miR-103;ssc-miR-10382;ssc-miR-10383;ssc-miR-10388;ssc-miR-10389;ssc-miR-107;ssc-miR-10a-5p;ssc-miR-10b;ssc-miR-122-5p;ssc-miR-125a;ssc-miR-125b;ssc-miR-126-5p;ssc-miR-1271-3p;ssc-miR-128;ssc-miR-129a-5p;ssc-miR-129b;ssc-miR-130b-5p;ssc-miR-133a-3p;ssc-miR-135;ssc-miR-140-3p;ssc-miR-140-5p;ssc-miR-145-3p;ssc-miR-146a-5p;ssc-miR-146b;ssc-miR-155-5p;ssc-miR-15a;ssc-miR-15b;ssc-miR-…
ssc_circ:chr4:76518127_76546356(-)	NA	intergenic	ssc-let-7i-3p;ssc-miR-1;ssc-miR-101;ssc-miR-103;ssc-miR-10382;ssc-miR-10383;ssc-miR-10384;ssc-miR-10387;ssc-miR-10389;ssc-miR-10390;ssc-miR-10391;ssc-miR-105-1;ssc-miR-105-2;ssc-miR-107;ssc-miR-10a-5p;ssc-miR-10b;ssc-miR-1224;ssc-miR-124a;ssc-miR-125a;ssc-miR-125b;ssc-miR-126-5p;ssc-miR-127;ssc-miR-1271-3p;ssc-miR-1271-5p;ssc-miR-128;ssc-miR-1296-5p;ssc-miR-129a-5p;ssc-miR-129b;ssc-miR-1306-3p;ss…
ssc_circ:chr8:38873398_38914541(+)	ENSSSCG00000008830	annot_exons	ssc-miR-105-1;ssc-miR-105-2;ssc-miR-1224;ssc-miR-125a;ssc-miR-125b;ssc-miR-1306-5p;ssc-miR-130b-5p;ssc-miR-133a-3p;ssc-miR-1343;ssc-miR-135;ssc-miR-136-3p;ssc-miR-138;ssc-miR-1388;ssc-miR-141;ssc-miR-183;ssc-miR-194a-3p;ssc-miR-212;ssc-miR-214-3p;ssc-miR-2366;ssc-miR-29a-5p;ssc-miR-320;ssc-miR-376b;ssc-miR-4331-3p;ssc-miR-4339;ssc-miR-452;ssc-miR-487b;ssc-miR-500-3p;ssc-miR-504;ssc-miR-542-3p;ssc…
ssc_circ:chr8:16728875_16732088(-)	ENSSSCG00000008753	annot_exons	ssc-miR-10388;ssc-miR-383
ssc_circ:chr18:15347146_15348948(-)	ENSSSCG00000016543	exon_intron	ssc-miR-10382;ssc-miR-10391;ssc-miR-125a;ssc-miR-125b;ssc-miR-143-3p;ssc-miR-1839-3p;ssc-miR-193a-3p;ssc-miR-194a-3p;ssc-miR-196b-3p;ssc-miR-205;ssc-miR-20a-3p;ssc-miR-218-3p;ssc-miR-219a;ssc-miR-224;ssc-miR-24-3p;ssc-miR-30b-3p;ssc-miR-335;ssc-miR-361-5p;ssc-miR-362;ssc-miR-376b;ssc-miR-383;ssc-miR-421-5p;ssc-miR-450b-3p;ssc-miR-452;ssc-miR-491;ssc-miR-500-5p;ssc-miR-504;ssc-miR-542-3p;ssc-miR-6…
ssc_circ:chr12:39904915_39918403(-)	ENSSSCG00000017712	annot_exons	ssc-miR-15a;ssc-miR-15b;ssc-miR-16;ssc-miR-195;ssc-miR-218-3p;ssc-miR-27a;ssc-miR-27b-3p;ssc-miR-320;ssc-miR-338;ssc-miR-345-5p;ssc-miR-424-5p;ssc-miR-432-5p;ssc-miR-494;ssc-miR-497;ssc-miR-676-5p;ssc-miR-7138-5p;ssc-miR-769-3p;ssc-miR-9818-3p;ssc-miR-9824-5p;ssc-miR-9830-5p
ssc_circ:chr8:74002087_74002241(+)	ENSSSCG00000049801	intronic	ssc-miR-148a-5p;ssc-miR-148b-5p;ssc-miR-345-5p;ssc-miR-494;ssc-miR-9786-3p;ssc-miR-9830-5p
ssc_circ:chr9:136959931_136972049(-)	ENSSSCG00000015632	annot_exons	ssc-miR-125a;ssc-miR-125b;ssc-miR-1271-3p;ssc-miR-149;ssc-miR-181a;ssc-miR-181b;ssc-miR-181c;ssc-miR-181d-5p;ssc-miR-184;ssc-miR-196a;ssc-miR-196b-5p;ssc-miR-218-3p;ssc-miR-24-3p;ssc-miR-29b;ssc-miR-29c;ssc-miR-339-3p;ssc-miR-365-5p;ssc-miR-370;ssc-miR-432-5p;ssc-miR-4331-5p;ssc-miR-494;ssc-miR-7143-5p;ssc-miR-9806-5p;ssc-miR-9818-3p;ssc-miR-9847-3p
ssc_circ:chr5:7320472_7321718(-)	ENSSSCG00000000068	annot_exons	ssc-miR-17-3p;ssc-miR-184;ssc-miR-18a;ssc-miR-18b;ssc-miR-190b;ssc-miR-345-3p;ssc-miR-6782-3p;ssc-miR-7139-5p;ssc-miR-9;ssc-miR-9-1;ssc-miR-9-2;ssc-miR-9833-5p
ssc_circ:chr15:105263579_105266463(-)	ENSSSCG00000035161	annot_exons	ssc-miR-1296-3p;ssc-miR-138;ssc-miR-194a-3p;ssc-miR-24-1-5p;ssc-miR-24-2-5p;ssc-miR-2483;ssc-miR-34a;ssc-miR-34c;ssc-miR-374a-3p;ssc-miR-374b-3p;ssc-miR-9846-3p
