# Supplementary material for: Identification and characterization of circRNAs in peri-implantation endometrium between Yorkshire and Erhualian pigs
Source: BMC Genomics. 2023 Jul 24;24:412. doi: 10.1186/s12864-023-09414-1 (PMC10364396; doi:10.1186/s12864-023-09414-1)
Supplement: Supplementary file 5 — Supplementary Material 5 [file 12864_2023_9414_MOESM5_ESM.xlsx]

## Sheet: Sheet1
Additional file 5: Table S5. Binding protein prediction of DEcircRNAs
Names	total	elements (Binding protein)
circRNAs sequence & flanking sequence	25	MA1511.2 (KLF10), MA1989.1 (Bcl11B), MA1522.1 (MAZ), MA0753.2 (ZNF740), MA0742.2 (KLF12), MA0516.3 (SP2), MA1630.2 (ZNF281), MA1125.1 (ZNF384), MA0599.1 (KLF5), MA0079.5 (SP1), MA0757.1 (ONECUT3), MA1653.1 (ZNF148), MA0162.4 (EGR1), MA0493.2 (KLF1), MA0740.2 (KLF14), MA0679.2 (ONECUT1), MA0685.2 (SP4), MA0039.4 (KLF4), MA1564.1 (SP9), MA1959.1 (KLF7), MA0746.2 (SP3), MA1107.2 (KLF9), MA1513.1 (KL…
flanking sequence	32	MA1596.1 (ZNF460), MA1712.1 (ZNF454), MA0506.2 (Nrf1), MA1512.1 (KLF11), MA0508.3 (PRDM1), MA0741.1 (KLF16), MA1155.1 (ZSCAN4), MA0081.2 (SPIB), MA1540.2 (NR5A1), MA1647.2 (Prdm4), MA1983.1 (ZNF582), MA1731.1 (ZNF768), MA1114.1 (PBX3), MA0465.2 (CDX2), MA1517.1 (KLF6), MA1650.1 (ZBTB14), MA0080.6 (Spi1), MA1102.2 (CTCFL), MA0137.3 (STAT1), MA0672.1 (NKX2-3), MA1725.1 (ZNF189), MA1721.1 (ZNF93), M…
circRNAs sequence	27	MA1532.2 (NR1D2), MA1116.1 (RBPJ), MA1152.1 (SOX15), MA0002.2 (Runx1), MA1652.1 (ZKSCAN5), MA1627.1 (Wt1), MA1531.1 (NR1D1), MA1973.1 (ZKSCAN3), MA1945.1 (ETV5::FIGLA), MA1122.1 (TFDP1), MA0041.2 (FOXD3), MA0154.4 (EBF1), MA0442.2 (SOX10), MA1565.1 (TBX18), MA1966.1 (TFAP4::ETV1), MA1589.1 (ZNF140), MA0150.2 (Nfe2l2), MA1597.1 (ZNF528), MA1723.1 (PRDM9), MA0471.2 (E2F6), MA1992.1 (Ikzf3), MA0073.…
