# Supplementary material for: Identification and characterization of circRNAs in peri-implantation endometrium between Yorkshire and Erhualian pigs
Source: BMC Genomics. 2023 Jul 24;24:412. doi: 10.1186/s12864-023-09414-1 (PMC10364396; doi:10.1186/s12864-023-09414-1)
Supplement: Supplementary file 6 — Supplementary Material 6 [file 12864_2023_9414_MOESM6_ESM.xlsx]

## Sheet: Sheet1
Additional file 6: Table S6. Primers for circRNA validation and qPCR
Primer name	Types of primers		Nucleotide sequences (5’→3’）	Amplicon length (bp)	Purpose
circBRD4	Divergent primers	Forward primer	AGGACGTGGGAGGAAAGAAG	226	Quantitative verification of sequencing results
		Reverse primer	TGGGCTTGTTGGGGTTAGAA
circATRX	Divergent primers	Forward primer	CCAAAATGGCCAATGTGCAG	246	Quantitative verification of sequencing results
		Reverse primer	TGGCCTTCATCACAAACAACA
circKCTD9	Divergent primers	Forward primer	GTATGCTGGCCCACATGTTT	217	Quantitative verification of sequencing results
		Reverse primer	CGAGTTTATTGCTGGCCACA
circLAMB1	Divergent primers	Forward primer	CCTGAAGGGGCGTATTTGGA	211	Quantitative verification of sequencing results
		Reverse primer	GTTGGCTTCTTCGGCTTCAT
circSLC25A3	Divergent primers	Forward primer	GAGCAGCTGGTTGTCACATT	188	Quantitative verification of sequencing results
		Reverse primer	GAGCTGCATCCCTCAAAGTG
circCADPS2	Divergent primers	Forward primer	GCTGAGTTGCACCGAATGAT	250	Quantitative verification of sequencing results
		Reverse primer	TGCTTCTTACCCTCTGCCAT
circPPP2R1B	Divergent primers	Forward primer	AATGTCCGATTCAACGTGGC	249	Quantitative verification of sequencing results
		Reverse primer	CAAAGAACTCCACACCCAGC
circMRS2	Divergent primers	Forward primer	TCGCTCTTTGGACTAATGGGA	250	Quantitative verification of sequencing results
		Reverse primer	CCTGAAGGGTGTTGATCCGA
circKLC1	Divergent primers	Forward primer	TCGGGCACATGAAAGAGAGT	160	Quantitative verification of sequencing results
		Reverse primer	GTCTGGTAGATCTCGAGGGC
GAPDH	Convergent primers	Forward primer	TGACCCCTTCATTGACCTCC	162	Quantitative verification of sequencing results
		Reverse primer	CCCCATTTGATGTTGGCGG
circAPBB2_1	Divergent primers	Forward primer	GACATGTACCTGGTCCTGGA	186	Validation of the back-splicing junction sequence
		Reverse primer	GCAGTGTGGCTCCTTCAAAT
circATRX	Divergent primers	Forward primer	CCAAAATGGCCAATGTGCAG	246	Validation of the back-splicing junction sequence
		Reverse primer	TGGCCTTCATCACAAACAACA
circSLC25A3	Divergent primers	Forward primer	GAGCAGCTGGTTGTCACATT	188	Validation of the back-splicing junction sequence
		Reverse primer	GAGCTGCATCCCTCAAAGTG
circADAM17	Divergent primers	Forward primer	AATGGCAAGTGTGAGAAGCG	165	Validation of the back-splicing junction sequence
		Reverse primer	CAAGTTCTTCTGTTCGGCGT
circKCTD9	Divergent primers	Forward primer	GTATGCTGGCCCACATGTTT	217	Validation of the back-splicing junction sequence
		Reverse primer	CGAGTTTATTGCTGGCCACA
circLAMB1	Divergent primers	Forward primer	CCTGAAGGGGCGTATTTGGA	211	Validation of the back-splicing junction sequence
		Reverse primer	GTTGGCTTCTTCGGCTTCAT
GAPDH	Convergent primers	Forward primer	TGACCCCTTCATTGACCTCC	162	Validation of the back-splicing junction sequence
		Reverse primer	CCCCATTTGATGTTGGCGG
circAPBB2_1	Divergent primers	Forward primer	GACATGTACCTGGTCCTGGA	186	Quantitative verification of RNase R digestion
		Reverse primer	GCAGTGTGGCTCCTTCAAAT
circATRX	Divergent primers	Forward primer	CCAAAATGGCCAATGTGCAG	246	Quantitative verification of RNase R digestion
		Reverse primer	TGGCCTTCATCACAAACAACA
circSLC25A3	Divergent primers	Forward primer	GAGCAGCTGGTTGTCACATT	188	Quantitative verification of RNase R digestion
		Reverse primer	GAGCTGCATCCCTCAAAGTG
circADAM17	Divergent primers	Forward primer	AATGGCAAGTGTGAGAAGCG	165	Quantitative verification of RNase R digestion
		Reverse primer	CAAGTTCTTCTGTTCGGCGT
circKCTD9	Divergent primers	Forward primer	GTATGCTGGCCCACATGTTT	217	Quantitative verification of RNase R digestion
		Reverse primer	CGAGTTTATTGCTGGCCACA
circWDFY3	Divergent primers	Forward primer	CCCTGGTTTGTGTGGTCAAG	175	Quantitative verification of RNase R digestion
		Reverse primer	TATCCAATCAGAGTCGCCCC
circAPBB2_2	Divergent primers	Forward primer	GACATGTACCTGGTCCTGGA	169	Quantitative verification of RNase R digestion
		Reverse primer	TCCTCCTCTGCCATTTCCAC
circKLC1	Divergent primers	Forward primer	TCGGGCACATGAAAGAGAGT	160	Quantitative verification of RNase R digestion
		Reverse primer	GTCTGGTAGATCTCGAGGGC
circLAMB1	Divergent primers	Forward primer	CCTGAAGGGGCGTATTTGGA	211	Quantitative verification of RNase R digestion
		Reverse primer	GTTGGCTTCTTCGGCTTCAT
circPREPL	Divergent primers	Forward primer	TGGGTAAAGGATGAAGAAGACGA	240	Quantitative verification of RNase R digestion
		Reverse primer	CGTATTCTTCTTGTGGCTGTGT
circSDK1	Divergent primers	Forward primer	CAGACCTCAAGTGACCTGGT	214	Quantitative verification of RNase R digestion
		Reverse primer	TATTCGCTGGTGTACGTGGT
circFRG1	Divergent primers	Forward primer	CTTGTTGTTGGGCGTTCAGA	208	Quantitative verification of RNase R digestion
		Reverse primer	GGACTAGGACCCTCATCAACT
GAPDH	Convergent primers	Forward primer	TGACCCCTTCATTGACCTCC	162	Quantitative verification of RNase R digestion
		Reverse primer	CCCCATTTGATGTTGGCGG
